# Supplementary material for: Temporal dynamics of neurogenomic plasticity in response to social interactions in male threespined sticklebacks
Source: PLoS Genet. 2017 Jul 13;13(7):e1006840. doi: 10.1371/journal.pgen.1006840 (PMC5509087; doi:10.1371/journal.pgen.1006840)
Supplement: S1 Table — (XLSX) [file pgen.1006840.s003.xlsx]

## Sheet: D30
ensembl_gene_id	gene_name	description	chromosome_name	start_position	end_position	strand	logFC	logCPM	LR	PValue	FDR
ENSGACG00000006593	smtla	somatolactin alpha [Source:ZFIN;Acc:ZDB-GENE-060123-2]	groupI	3537920	3541210	-1	-7.01974	3.25272	29.6128	5.2756e-08	3.16407e-07
ENSGACG00000009521	pomca	proopiomelanocortin a [Source:ZFIN;Acc:ZDB-GENE-030513-2]	groupX	14658688	14660689	-1	-6.11874	5.12838	24.6749	6.78607e-07	4.06879e-06
ENSGACG00000009153	cga	glycoprotein hormones, alpha polypeptide [Source:ZFIN;Acc:ZDB-GENE-040715-2]	groupXV	6926679	6928403	1	-6.09382	5.56873	22.9554	1.65805e-06	9.94016e-06
ENSGACG00000016460	oacyl	O-acyltransferase like [Source:ZFIN;Acc:ZDB-GENE-090710-2]	groupXIV	3931527	3938003	1	-3.27796	2.01997	22.5783	2.01754e-06	1.20939e-05
ENSGACG00000002471	FFAR1	free fatty acid receptor 1 [Source:HGNC Symbol;Acc:HGNC:4498]	groupX	2125535	2126404	-1	-3.737	-1.04322	17.6448	2.66246e-05	0.000159403
ENSGACG00000014829	gh1	growth hormone 1 [Source:ZFIN;Acc:ZDB-GENE-030725-2]	groupXI	16069731	16072008	-1	-5.77427	3.97297	15.5422	8.06841e-05	0.000482216
ENSGACG00000008124	MYOF (1 of 2)	myoferlin [Source:HGNC Symbol;Acc:HGNC:3656]	groupVI	9500387	9521995	1	1.2605	2.35006	14.6231	0.000131294	0.000783321
ENSGACG00000008195	si:ch211-163l21.8	si:ch211-163l21.8 [Source:ZFIN;Acc:ZDB-GENE-041008-93]	groupXII	10408074	10416250	-1	-2.87717	1.36912	14.4585	0.000143285	0.000854417
ENSGACG00000005323	cacna1g	calcium channel, voltage-dependent, T type, alpha 1G subunit [Source:ZFIN;Acc:ZDB-GENE-090514-2]	groupV	6457076	6571528	-1	0.510771	5.96649	14.3992	0.000147864	0.000881517
ENSGACG00000005997	crhbp (1 of 2)	corticotropin releasing hormone binding protein [Source:ZFIN;Acc:ZDB-GENE-040801-196]	groupXIII	4453104	4457797	-1	-1.00003	3.62251	14.1424	0.000169483	0.00100999
ENSGACG00000018007	csf1ra	colony stimulating factor 1 receptor, a [Source:ZFIN;Acc:ZDB-GENE-001205-1]	groupIV	10922842	10930745	1	-1.01677	3.21743	13.607	0.000225348	0.00134182
ENSGACG00000013729	cnga3a	cyclic nucleotide gated channel alpha 3a [Source:ZFIN;Acc:ZDB-GENE-090611-2]	groupVIII	17753698	17760795	1	2.00511	2.6026	13.2503	0.000272543	0.00162133
ENSGACG00000016134	hsd17b7	hydroxysteroid (17-beta) dehydrogenase 7 [Source:ZFIN;Acc:ZDB-GENE-061013-378]	groupIII	9564767	9568355	1	-0.980121	3.15044	13.0007	0.000311377	0.00185127
ENSGACG00000002489	galm	galactose mutarotase [Source:ZFIN;Acc:ZDB-GENE-040718-66]	groupVI	792678	797452	1	0.453131	5.03992	12.9942	0.000312461	0.00185761
ENSGACG00000002955			groupXIX	2513168	2523323	1	-2.62211	0.134859	12.7968	0.000347207	0.00206286
ENSGACG00000012427	ckmb	creatine kinase, muscle b [Source:ZFIN;Acc:ZDB-GENE-040426-2128]	groupI	15913134	15919082	1	-4.23559	2.46726	12.4404	0.000420147	0.00249219
ENSGACG00000013141	atp2a1	ATPase, Ca++ transporting, cardiac muscle, fast twitch 1 [Source:ZFIN;Acc:ZDB-GENE-020905-1]	groupXI	12754742	12769556	-1	-2.2789	1.90505	12.3629	0.000437941	0.00259698
ENSGACG00000016788	DCAF8	DDB1 and CUL4 associated factor 8 [Source:HGNC Symbol;Acc:HGNC:24891]	groupIII	11810330	11813930	1	-0.420285	5.22649	12.0111	0.00052884	0.00313113
ENSGACG00000007182	mylpfb	myosin light chain, phosphorylatable, fast skeletal muscle b [Source:ZFIN;Acc:ZDB-GENE-040912-115]	groupV	9421587	9424849	-1	-3.30356	-1.03521	11.1761	0.000828563	0.00488598
ENSGACG00000000187			scaffold_268	12981	13712	1	-3.44129	-0.881346	11.0709	0.00087694	0.00516918
ENSGACG00000011475	lhb	luteinizing hormone, beta polypeptide [Source:ZFIN;Acc:ZDB-GENE-040806-2]	groupVI	15261701	15263536	1	-5.67355	2.13197	11.058	0.000883063	0.00520468
ENSGACG00000019649	cdca9	cell division cycle associated 9 [Source:ZFIN;Acc:ZDB-GENE-090706-4]	groupVII	6895937	6897883	-1	-1.9163	3.19922	10.9168	0.000952981	0.00561322
ENSGACG00000005326	TMEM87B	transmembrane protein 87B [Source:HGNC Symbol;Acc:HGNC:25913]	groupVI	6286183	6292232	1	-0.801977	5.26365	10.8079	0.00101071	0.00595254
ENSGACG00000008002	fam213aa	family with sequence similarity 213, member Aa [Source:ZFIN;Acc:ZDB-GENE-030131-2459]	groupVI	9291260	9297236	1	-0.539912	5.03797	10.7159	0.00106219	0.00625147
ENSGACG00000020168	ckma	creatine kinase, muscle a [Source:ZFIN;Acc:ZDB-GENE-980526-109]	groupVII	12658666	12661721	1	-4.10383	1.87321	10.6859	0.00107955	0.00635256
ENSGACG00000010244	idh3a	isocitrate dehydrogenase 3 (NAD+) alpha [Source:ZFIN;Acc:ZDB-GENE-040426-1007]	groupXIX	11973704	11978272	1	1.13991	4.99512	10.6447	0.00110386	0.00649334
ENSGACG00000014752			groupI	22723990	22724814	1	-3.22905	-0.401123	10.5992	0.00113135	0.0066524
ENSGACG00000003186	spice1	spindle and centriole associated protein 1 [Source:ZFIN;Acc:ZDB-GENE-041212-64]	groupXXI	7677215	7682182	1	-1.01385	3.08641	10.58	0.00114317	0.00672114
ENSGACG00000003339	IGFN1 (1 of 5)	immunoglobulin-like and fibronectin type III domain containing 1 [Source:HGNC Symbol;Acc:HGNC:24607]	groupXII	1940635	1947412	1	-2.67104	-1.59557	10.2712	0.0013512	0.0079256
ENSGACG00000017352	TNNT3 (2 of 2)	troponin T type 3 (skeletal, fast) [Source:HGNC Symbol;Acc:HGNC:11950]	groupII	21934736	21940961	-1	-2.08536	-0.0956086	10.1679	0.00142907	0.0083766
ENSGACG00000018054	serping1	serpin peptidase inhibitor, clade G (C1 inhibitor), member 1 [Source:ZFIN;Acc:ZDB-GENE-030131-1262]	groupIX	9801277	9804719	-1	1.94945	-0.525757	10.1356	0.00145437	0.00852294
ENSGACG00000004815			groupXV	957609	958739	-1	1.44446	2.52498	10.0883	0.00149211	0.00873961
ENSGACG00000006376	desma	desmin a [Source:ZFIN;Acc:ZDB-GENE-980526-221]	groupXVI	12208794	12214806	-1	-3.08789	-0.345011	9.81442	0.00173149	0.010125
ENSGACG00000018668			groupVII	518792	520048	1	-6.50571	-1.13325	9.69507	0.00184763	0.0107955
ENSGACG00000002902			groupXIX	2484537	2497605	1	-1.24997	1.31512	9.68899	0.00185375	0.0108307
ENSGACG00000016168	ACTC1 (4 of 4)	actin, alpha, cardiac muscle 1 [Source:HGNC Symbol;Acc:HGNC:143]	groupII	13640060	13643928	-1	-3.29582	1.7757	9.5418	0.00200845	0.0117211
ENSGACG00000018599	tpm2	tropomyosin 2 (beta) [Source:ZFIN;Acc:ZDB-GENE-040625-114]	groupXIV	14793585	14812370	1	-1.13949	2.12331	9.38507	0.0021876	0.0127543
ENSGACG00000002238			groupXVI	4679752	4681582	-1	1.00259	2.15908	9.05607	0.00261825	0.0152202
ENSGACG00000008268	EVC2	Ellis van Creveld syndrome 2 [Source:HGNC Symbol;Acc:HGNC:19747]	groupXVII	7780541	7790696	1	-0.777212	3.21465	8.99974	0.00270018	0.0156893
ENSGACG00000007397	atp2a1l	ATPase, Ca++ transporting, cardiac muscle, fast twitch 1 like [Source:ZFIN;Acc:ZDB-GENE-041229-2]	groupV	9492039	9501201	1	-3.55482	2.67381	8.83774	0.00295065	0.0171079
ENSGACG00000011263	SDS	serine dehydratase [Source:HGNC Symbol;Acc:HGNC:10691]	groupXIII	12814874	12817907	1	-1.65338	1.80277	8.81027	0.0029954	0.0173644
ENSGACG00000003415	dnajc12	DnaJ (Hsp40) homolog, subfamily C, member 12 [Source:ZFIN;Acc:ZDB-GENE-070801-3]	groupVI	2991383	2993839	1	-0.343062	3.61633	8.79534	0.00302002	0.0175042
ENSGACG00000006197			groupXI	2609853	2614614	-1	-0.654949	4.53134	8.7042	0.00317478	0.0183887
ENSGACG00000013187	med23	mediator complex subunit 23 [Source:ZFIN;Acc:ZDB-GENE-040724-82]	groupXVIII	15261256	15275935	1	-0.576391	6.14905	8.6784	0.00322003	0.0186434
ENSGACG00000015077	vwa5b2	von Willebrand factor A domain containing 5B2 [Source:ZFIN;Acc:ZDB-GENE-070912-216]	groupIII	6876875	6886320	-1	-1.27421	1.97181	8.65265	0.00326586	0.0189024
ENSGACG00000005276	tshb	thyroid stimulating hormone, beta subunit [Source:ZFIN;Acc:ZDB-GENE-030513-3]	groupXVII	3500288	3502491	-1	-4.84996	-0.0677979	8.46765	0.00361518	0.0208807
ENSGACG00000015048			scaffold_74	476032	478234	1	1.03872	1.39646	8.41581	0.00371972	0.0214712
ENSGACG00000020610	slc25a1a	solute carrier family 25 (mitochondrial carrier; citrate transporter), member 1a [Source:ZFIN;Acc:ZDB-GENE-040426-1172]	groupVII	21371784	21374661	-1	0.812265	5.37644	8.38898	0.00377503	0.0217819
ENSGACG00000002933			groupXIX	2501529	2511962	1	-1.12616	1.89158	8.35951	0.00383675	0.0221243
ENSGACG00000018119	PHYKPL	5-phosphohydroxy-L-lysine phospho-lyase [Source:HGNC Symbol;Acc:HGNC:28249]	groupIV	11482342	11488415	-1	-0.44127	4.63867	8.26366	0.00404465	0.0233061
ENSGACG00000002011	si:ch211-218d20.15	si:ch211-218d20.15 [Source:ZFIN;Acc:ZDB-GENE-070912-193]	groupXVI	3416058	3419330	-1	0.359658	4.33679	8.23636	0.00410593	0.02365
ENSGACG00000020463	PCYOX1L	prenylcysteine oxidase 1 like [Source:HGNC Symbol;Acc:HGNC:28477]	groupVII	18979716	18986161	-1	1.22856	5.0388	8.23128	0.00411745	0.0237136
ENSGACG00000006539	myl1	myosin, light chain 1, alkali; skeletal, fast [Source:ZFIN;Acc:ZDB-GENE-030131-8109]	groupXVI	12804559	12809401	1	-2.16999	-0.128777	8.08311	0.00446796	0.0256762
ENSGACG00000013437	LPIN1 (1 of 2)	lipin 1 [Source:HGNC Symbol;Acc:HGNC:13345]	groupXVIII	15739307	15747826	1	-0.529322	3.83821	8.0809	0.00447343	0.0257061
ENSGACG00000002037	ATAD2 (1 of 2)	ATPase family, AAA domain containing 2 [Source:HGNC Symbol;Acc:HGNC:30123]	scaffold_472	904	4317	1	0.938282	2.00077	8.06421	0.0045148	0.025941
ENSGACG00000009833	RING1	ring finger protein 1 [Source:HGNC Symbol;Acc:HGNC:10018]	groupX	15063627	15068329	-1	0.376074	5.50192	8.00471	0.00466559	0.0267879
ENSGACG00000013845	LRRC29	leucine rich repeat containing 29 [Source:HGNC Symbol;Acc:HGNC:13605]	groupXIX	19552799	19558281	-1	0.581497	3.23012	7.95251	0.00480207	0.0275484
ENSGACG00000008349	TNNI2 (4 of 5)	troponin I type 2 (skeletal, fast) [Source:HGNC Symbol;Acc:HGNC:11946]	groupXIX	9323371	9326473	1	-3.34375	-1.79041	7.93907	0.00483787	0.0277522
ENSGACG00000020872			groupVII	27162489	27167621	1	2.81729	1.0765	7.90023	0.00494285	0.0283481
ENSGACG00000009164	LYAR	Ly1 antibody reactive [Source:HGNC Symbol;Acc:HGNC:26021]	groupXVII	8775427	8778420	-1	-0.751586	2.8524	7.87031	0.0050253	0.0288032
ENSGACG00000007574	slc25a28	solute carrier family 25, member 28 [Source:ZFIN;Acc:ZDB-GENE-040426-2125]	groupVI	8838059	8842678	-1	-0.350801	6.0649	7.81408	0.00518407	0.0296817
ENSGACG00000000633	esyt1b	extended synaptotagmin-like protein 1b [Source:ZFIN;Acc:ZDB-GENE-040724-209]	scaffold_27	1488529	1504111	-1	-0.306025	5.13502	7.80878	0.0051993	0.0297656
ENSGACG00000000964			scaffold_37	1623366	1624805	-1	-0.642179	2.93648	7.80052	0.00522312	0.0298986
ENSGACG00000001421	eef1db (1 of 2)	elongation factor-1, delta, b [Source:ZFIN;Acc:ZDB-GENE-030131-6544]	scaffold_1251	3157	5399	-1	1.69695	0.0422293	7.78185	0.00527737	0.0302025
ENSGACG00000002232	LCT (1 of 2)	lactase [Source:HGNC Symbol;Acc:HGNC:6530]	groupXVI	4650140	4660569	1	1.40854	1.85806	7.76533	0.00532586	0.0304698
ENSGACG00000013876			groupXI	13646453	13647149	-1	-2.90319	1.45783	7.73052	0.0054295	0.0310471
ENSGACG00000006709	pou1f1	POU domain, class 1, transcription factor 1 [Source:ZFIN;Acc:ZDB-GENE-040630-7]	groupXVI	13150514	13155698	-1	-2.43006	-0.758035	7.68616	0.00556459	0.031793
ENSGACG00000004902	loxl3b	lysyl oxidase-like 3b [Source:ZFIN;Acc:ZDB-GENE-030131-8210]	groupXV	1315297	1327503	1	0.671708	3.01172	7.62731	0.00574911	0.0328181
ENSGACG00000008250			groupX	12683622	12684212	-1	3.92847	2.09201	7.56109	0.00596421	0.0340005
ENSGACG00000019857	pacsin2	protein kinase C and casein kinase substrate in neurons 2 [Source:ZFIN;Acc:ZDB-GENE-040426-2596]	groupIV	30908467	30916557	-1	-0.28759	4.11066	7.44854	0.0063488	0.0361268
ENSGACG00000007080	ndufa4	NADH dehydrogenase (ubiquinone) 1 alpha subcomplex, 4 [Source:ZFIN;Acc:ZDB-GENE-040426-1962]	groupV	9294683	9296160	-1	-0.326569	7.29565	7.42819	0.00642101	0.0365235
ENSGACG00000010141			groupXIII	9880102	9881725	-1	-0.628211	6.75883	7.42656	0.00642679	0.0365544
ENSGACG00000015025	SLC27A2 (3 of 3)	solute carrier family 27 (fatty acid transporter), member 2 [Source:HGNC Symbol;Acc:HGNC:10996]	groupII	5798521	5805341	-1	1.09394	1.57416	7.40286	0.00651201	0.0370309
ENSGACG00000010941	ZACN	zinc activated ligand-gated ion channel [Source:HGNC Symbol;Acc:HGNC:29504]	groupXI	8866306	8895216	1	-2.90869	-0.129931	7.3895	0.00656056	0.0372925
ENSGACG00000001756			scaffold_172	30858	31670	1	3.32078	-1.49629	7.38834	0.00656479	0.0373124
ENSGACG00000019899	srd5a2b	steroid-5-alpha-reductase, alpha polypeptide 2b [Source:ZFIN;Acc:ZDB-GENE-050417-182]	groupIX	19958905	19962337	-1	-0.527355	3.1191	7.33416	0.00676562	0.0384114
ENSGACG00000003346	inpp5f	inositol polyphosphate-5-phosphatase F [Source:ZFIN;Acc:ZDB-GENE-041111-194]	groupVI	2925683	2934870	-1	0.239684	5.66772	7.32823	0.00678798	0.0385362
ENSGACG00000002526	GALR1 (1 of 2)	galanin receptor 1 [Source:HGNC Symbol;Acc:HGNC:4132]	groupX	2176422	2178269	1	-0.775299	0.851378	7.30226	0.00688681	0.0390741
ENSGACG00000006839	sgcg	sarcoglycan, gamma [Source:ZFIN;Acc:ZDB-GENE-030724-2]	groupI	4128096	4137512	1	-0.624862	2.07653	7.279	0.00697655	0.0395695
ENSGACG00000015215	wdr45l	wdr45 like [Source:ZFIN;Acc:ZDB-GENE-040426-863]	scaffold_48	46176	50929	1	-0.249878	4.2383	7.17469	0.00739392	0.0418604
ENSGACG00000006942	gpnmb	glycoprotein (transmembrane) nmb [Source:ZFIN;Acc:ZDB-GENE-060503-106]	groupX	9572022	9576776	-1	1.78493	1.12073	7.12745	0.00759128	0.0429327
ENSGACG00000001061	nuak2	NUAK family, SNF1-like kinase, 2 [Source:ZFIN;Acc:ZDB-GENE-050208-563]	scaffold_27	3042977	3050106	-1	-0.731126	2.11394	7.04828	0.00793414	0.0447978
ENSGACG00000019438	BTN3A1	butyrophilin, subfamily 3, member A1 [Source:HGNC Symbol;Acc:HGNC:1138]	groupVII	4835025	4838108	-1	0.852266	1.80437	7.02576	0.00803456	0.0453523
ENSGACG00000004909	TMEM8B (1 of 2)	transmembrane protein 8B [Source:HGNC Symbol;Acc:HGNC:21427]	groupXIII	2375287	2400699	1	-0.467839	4.79927	6.96767	0.00829956	0.0468018
ENSGACG00000002771	IMPG2 (1 of 2)	interphotoreceptor matrix proteoglycan 2 [Source:HGNC Symbol;Acc:HGNC:18362]	groupXVI	6582867	6593455	1	0.900505	2.01016	6.91762	0.00853505	0.0480769
ENSGACG00000001459	zgc:56585 (2 of 3)	zgc:56585 [Source:ZFIN;Acc:ZDB-GENE-040426-1084]	scaffold_273	18896	22052	-1	0.581137	1.93421	6.90875	0.00857751	0.0483082
ENSGACG00000003233	sorbs1	sorbin and SH3 domain containing 1 [Source:ZFIN;Acc:ZDB-GENE-090313-168]	groupVI	2813198	2836071	1	-0.357	6.43214	6.86103	0.00880957	0.0495851
ENSGACG00000011602	LAMB3	laminin, beta 3 [Source:HGNC Symbol;Acc:HGNC:6490]	groupXVII	12652011	12662065	-1	1.699	-0.0885446	6.84917	0.00886827	0.0498964
ENSGACG00000014988	inpp4ab	inositol polyphosphate-4-phosphatase, type Ib [Source:ZFIN;Acc:ZDB-GENE-081104-521]	scaffold_74	375766	388161	1	-0.375374	5.77469	6.81606	0.00903419	0.0507937
ENSGACG00000004198	tnnc2	troponin C type 2 (fast) [Source:ZFIN;Acc:ZDB-GENE-000322-2]	groupXII	3692240	3694594	1	-2.39493	-0.427409	6.80281	0.00910148	0.0511665
ENSGACG00000008321	tnni2a.2	troponin I, skeletal, fast 2a, tandem duplicate 2 [Source:ZFIN;Acc:ZDB-GENE-040426-970]	groupXIX	9291925	9297476	1	-3.34847	-1.38835	6.7995	0.00911833	0.0512556
ENSGACG00000018416			groupIX	12143032	12164384	-1	-1.18967	1.14382	6.73805	0.00943779	0.0530081
ENSGACG00000016440	tmem66	transmembrane protein 66 [Source:ZFIN;Acc:ZDB-GENE-060929-208]	groupIX	4112207	4117029	1	-0.512386	4.93126	6.70695	0.00960378	0.0538988
ENSGACG00000003518	fam213ab	family with sequence similarity 213, member Ab [Source:ZFIN;Acc:ZDB-GENE-060929-88]	groupV	3747406	3748943	-1	0.765735	0.625757	6.68496	0.00972295	0.0545438
ENSGACG00000000464	tat	tyrosine aminotransferase [Source:ZFIN;Acc:ZDB-GENE-030131-1144]	scaffold_163	104983	110801	1	-1.4611	1.314	6.67968	0.00975182	0.0546925
ENSGACG00000003069	pnp6	purine nucleoside phosphorylase 6 [Source:ZFIN;Acc:ZDB-GENE-040426-1800]	groupXIX	2607676	2619214	-1	1.68446	3.7455	6.66671	0.00982303	0.0550811
ENSGACG00000011548	rhcgb	Rhesus blood group, C glycoprotein b [Source:ZFIN;Acc:ZDB-GENE-040426-2595]	groupXIX	14615032	14623053	1	0.963154	0.766999	6.66315	0.0098427	0.0551823
ENSGACG00000019675			groupIX	18771400	18773830	1	2.27067	-1.62032	6.66287	0.00984423	0.0551879
ENSGACG00000011156	sult6b1	sulfotransferase family, cytosolic, 6b, member 1 [Source:ZFIN;Acc:ZDB-GENE-050417-228]	groupVI	14351690	14358209	-1	-0.765886	2.14929	6.65455	0.00989028	0.0554339
ENSGACG00000006769	AAED1	AhpC/TSA antioxidant enzyme domain containing 1 [Source:HGNC Symbol;Acc:HGNC:16881]	groupXIII	5194441	5196142	-1	-0.462093	2.45143	6.63246	0.0100137	0.0561042
ENSGACG00000012562			groupXII	16530362	16547407	-1	-3.30658	-1.14398	6.56343	0.0104096	0.0582365
ENSGACG00000009409	pvalb4	parvalbumin 4 [Source:ZFIN;Acc:ZDB-GENE-040625-48]	groupV	11304063	11306049	1	-2.04602	0.133908	6.55163	0.0104788	0.0586047
ENSGACG00000000085	rpa3	replication protein A3 [Source:ZFIN;Acc:ZDB-GENE-040426-977]	scaffold_58	498185	499671	1	0.527875	4.65498	6.49343	0.0108274	0.0604554
ENSGACG00000009935	mpp2b	membrane protein, palmitoylated 2b (MAGUK p55 subfamily member 2b) [Source:ZFIN;Acc:ZDB-GENE-040704-70]	groupV	11698015	11706368	-1	0.410729	6.09057	6.46938	0.0109749	0.0612355
ENSGACG00000014791	mrps11	mitochondrial ribosomal protein S11 [Source:ZFIN;Acc:ZDB-GENE-040724-84]	groupII	4998716	5000952	1	0.45471	2.54904	6.40533	0.0113778	0.0633943
ENSGACG00000001296	tpm3	tropomyosin 3 [Source:ZFIN;Acc:ZDB-GENE-030826-16]	scaffold_130	156147	165885	1	-2.3977	-1.14255	6.3864	0.0114998	0.0640331
ENSGACG00000010001	atad1b	ATPase family, AAA domain containing 1b [Source:ZFIN;Acc:ZDB-GENE-030616-44]	groupV	11771822	11778526	1	-0.237267	5.46041	6.37996	0.0115416	0.0642614
ENSGACG00000011282	gltpd1	glycolipid transfer protein domain containing 1 [Source:ZFIN;Acc:ZDB-GENE-040801-240]	groupXII	15045612	15047301	1	-0.285544	4.20692	6.36661	0.0116287	0.0647359
ENSGACG00000012954	tnnc1b	troponin C type 1b (slow) [Source:ZFIN;Acc:ZDB-GENE-040625-62]	groupXII	17267202	17271644	-1	-3.46459	-1.55655	6.36613	0.0116319	0.0647502
ENSGACG00000019629	ADAMTSL1	ADAMTS-like 1 [Source:HGNC Symbol;Acc:HGNC:14632]	groupVII	6808550	6819446	-1	0.512347	2.18589	6.33073	0.0118663	0.0660157
ENSGACG00000012729	apoob	apolipoprotein O, b [Source:ZFIN;Acc:ZDB-GENE-041001-40]	scaffold_126	158912	162454	1	-0.253519	4.08533	6.30794	0.0120198	0.0668371
ENSGACG00000003835	PIP5KL1 (1 of 2)	phosphatidylinositol-4-phosphate 5-kinase-like 1 [Source:HGNC Symbol;Acc:HGNC:28711]	groupXIII	1125165	1128921	1	1.08815	-0.0728491	6.2798	0.0122122	0.0678588
ENSGACG00000018046	cnot6	CCR4-NOT transcription complex, subunit 6 [Source:ZFIN;Acc:ZDB-GENE-030131-2768]	groupIV	11092615	11102092	1	-0.412192	3.76401	6.27968	0.012213	0.0678597
ENSGACG00000011456	ada	adenosine deaminase [Source:ZFIN;Acc:ZDB-GENE-040718-393]	groupXII	15249081	15259109	1	0.580793	4.00161	6.17253	0.0129749	0.0718637
ENSGACG00000005509			groupXIX	7017971	7020017	-1	-0.81048	2.97095	6.16601	0.0130228	0.0721135
ENSGACG00000016848	g3bp1	GTPase activating protein (SH3 domain) binding protein 1 [Source:ZFIN;Acc:ZDB-GENE-030131-7452]	groupIV	4494737	4499767	1	-0.248132	4.83639	6.16046	0.0130637	0.0723088
ENSGACG00000018346	grk4	G protein-coupled receptor kinase 4 [Source:ZFIN;Acc:ZDB-GENE-060929-1198]	groupIX	11076984	11107527	1	-0.300096	4.5327	6.15059	0.0131368	0.0727015
ENSGACG00000001525	slc4a2a (1 of 2)	solute carrier family 4, anion exchanger, member 2a [Source:ZFIN;Acc:ZDB-GENE-051101-2]	scaffold_120	71310	75550	1	-3.053	-0.508325	6.13913	0.0132223	0.0731586
ENSGACG00000019072	INTU	inturned planar cell polarity protein [Source:HGNC Symbol;Acc:HGNC:29239]	groupVII	2483542	2494836	-1	0.597814	2.98407	6.09804	0.0135332	0.0747743
ENSGACG00000006561	prl	prolactin [Source:ZFIN;Acc:ZDB-GENE-030513-1]	groupXI	3126464	3129991	-1	-2.69233	5.62528	6.08225	0.0136547	0.0753928
ENSGACG00000009546			groupXVIII	9250587	9252088	-1	-0.501185	3.95779	6.06506	0.0137882	0.0761056
ENSGACG00000007569	hsc70	heat shock cognate 70 [Source:ZFIN;Acc:ZDB-GENE-040426-1221]	groupXX	8895263	8899797	1	-2.97704	-1.61833	6.04987	0.0139073	0.0767176
ENSGACG00000012466	chgb	chromogranin B [Source:ZFIN;Acc:ZDB-GENE-070705-268]	groupXVIII	14051181	14052515	1	-0.43911	5.11383	6.03581	0.0140186	0.0772895
ENSGACG00000001136			scaffold_146	4927	5878	-1	0.657569	3.24807	6.02212	0.0141277	0.0778662
ENSGACG00000000845	slc38a3a	solute carrier family 38, member 3a [Source:ZFIN;Acc:ZDB-GENE-070615-25]	scaffold_27	2474900	2501949	-1	-0.252393	6.74678	6.02124	0.0141347	0.0778963
ENSGACG00000016604	fbxl18	F-box and leucine-rich repeat protein 18 [Source:ZFIN;Acc:ZDB-GENE-050913-65]	groupIX	4599305	4603502	1	-0.337249	3.27117	5.99322	0.014361	0.079067
ENSGACG00000003644	pnpla7b	patatin-like phospholipase domain containing 7b [Source:ZFIN;Acc:ZDB-GENE-050309-66]	groupXIII	974292	988877	1	-0.407201	3.84463	5.98854	0.0143991	0.0792517
ENSGACG00000005708	rgs5a	regulator of G-protein signaling 5a [Source:ZFIN;Acc:ZDB-GENE-030131-7570]	groupVIII	5098755	5105517	-1	0.666149	5.04834	5.98628	0.0144175	0.0793359
ENSGACG00000012174			groupXI	11252519	11253786	1	-2.88683	1.46818	5.98291	0.0144451	0.0794707
ENSGACG00000015684	cdc7	cell division cycle 7 homolog (S. cerevisiae) [Source:ZFIN;Acc:ZDB-GENE-041114-113]	groupIII	8883426	8887206	-1	0.892767	0.36938	5.96126	0.0146236	0.0803835
ENSGACG00000018506	KPNA2 (2 of 2)	karyopherin alpha 2 (RAG cohort 1, importin alpha 1) [Source:HGNC Symbol;Acc:HGNC:6395]	groupIX	12719448	12726901	-1	-0.265662	5.08316	5.95841	0.0146472	0.0805049
ENSGACG00000018504	PRF1 (5 of 5)	perforin 1 (pore forming protein) [Source:HGNC Symbol;Acc:HGNC:9360]	groupIX	12707606	12709413	-1	0.988419	0.957325	5.95613	0.0146662	0.0806003
ENSGACG00000011942	kcnn3	potassium intermediate/small conductance calcium-activated channel, subfamily N, member 3 [Source:ZFIN;Acc:ZDB-GENE-100921-56]	groupXX	12933802	12963689	-1	0.287258	3.31182	5.95195	0.014701	0.0807702
ENSGACG00000003955	ptprn2	protein tyrosine phosphatase, receptor type, N polypeptide 2 [Source:ZFIN;Acc:ZDB-GENE-030131-3758]	groupXXI	9143105	9156967	-1	-0.361024	7.95779	5.95084	0.0147103	0.0808083
ENSGACG00000013648	FGD4 (1 of 2)	FYVE, RhoGEF and PH domain containing 4 [Source:HGNC Symbol;Acc:HGNC:19125]	groupXIX	18713908	18718209	1	0.257659	4.71432	5.93925	0.0148073	0.0813195
ENSGACG00000018505	slc1a3b	solute carrier family 1 (glial high affinity glutamate transporter), member 3b [Source:ZFIN;Acc:ZDB-GENE-090708-3]	groupXIV	14490135	14500817	-1	-1.27958	4.69995	5.91464	0.0150155	0.0824276
ENSGACG00000018317	nr5a1b	nuclear receptor subfamily 5, group A, member 1b [Source:ZFIN;Acc:ZDB-GENE-040702-6]	groupXIV	13848579	13856678	-1	-5.07401	-0.201561	5.90729	0.0150783	0.0827591
ENSGACG00000006921	cxcl12a	chemokine (C-X-C motif) ligand 12a (stromal cell-derived factor 1) [Source:ZFIN;Acc:ZDB-GENE-030318-1]	groupVI	8102677	8107213	1	-0.638393	2.88304	5.90652	0.0150849	0.0827908
ENSGACG00000011084	kcng1	potassium voltage-gated channel, subfamily G, member 1 [Source:ZFIN;Acc:ZDB-GENE-080220-5]	groupXII	14466359	14469568	-1	0.450152	2.72074	5.78519	0.0161618	0.0883609
ENSGACG00000012470			groupXVIII	14052998	14055487	1	-0.414663	5.62698	5.75041	0.0164848	0.0900356
ENSGACG00000000455	gabbr1b	gamma-aminobutyric acid (GABA) B receptor, 1b [Source:ZFIN;Acc:ZDB-GENE-060503-5]	scaffold_101	2286	89644	1	0.273879	5.63963	5.72823	0.0166943	0.0911123
ENSGACG00000000507	gnrhr1	gonadotropin releasing hormone receptor 1 [Source:ZFIN;Acc:ZDB-GENE-090128-2]	scaffold_101	279647	283887	-1	0.304165	3.44876	5.71093	0.0168596	0.0919775
ENSGACG00000019365	shbg	sex hormone binding globulin [Source:ZFIN;Acc:ZDB-GENE-030131-1324]	groupVII	4261545	4265559	-1	-0.898621	1.14702	5.70469	0.0169197	0.0922784
ENSGACG00000008834	steap4 (2 of 2)	STEAP family member 4 [Source:ZFIN;Acc:ZDB-GENE-070424-244]	groupXX	10261386	10266895	-1	-0.977467	2.80335	5.70069	0.0169582	0.0924689
ENSGACG00000015458	man2a1	mannosidase, alpha, class 2A, member 1 [Source:ZFIN;Acc:ZDB-GENE-060526-31]	groupXIV	83527	93364	-1	0.361117	3.6436	5.66479	0.0173088	0.0942755
ENSGACG00000000246	scg2a	secretogranin II (chromogranin C) a [Source:ZFIN;Acc:ZDB-GENE-030131-8214]	scaffold_175	127469	130825	-1	-0.304468	5.96529	5.66098	0.0173464	0.0944551
ENSGACG00000000456	DGKA (1 of 2)	diacylglycerol kinase, alpha 80kDa [Source:HGNC Symbol;Acc:HGNC:2849]	scaffold_27	936401	947212	-1	-1.10999	1.61061	5.63224	0.0176331	0.0959377
ENSGACG00000013268			groupXVIII	15465107	15468704	-1	0.20586	6.28304	5.60873	0.0178712	0.0971478
ENSGACG00000013153	zgc:101663	zgc:101663 [Source:ZFIN;Acc:ZDB-GENE-041114-149]	groupXII	18049614	18054108	-1	-0.756007	1.25075	5.5755	0.0182135	0.0988985

## Sheet: D60
ensembl_gene_id	gene_name	description	chromosome_name	start_position	end_position	strand	logFC	logCPM	LR	PValue	FDR
ENSGACG00000002863			groupXII	809521	810585	-1	-7.14723	4.98039	30.8262	2.82207e-08	1.69275e-07
ENSGACG00000009609			groupX	14724687	14728964	-1	2.75272	1.36037	21.4252	3.67913e-06	2.20516e-05
ENSGACG00000002068			groupXIX	428034	429135	-1	6.56123	-0.879376	20.3956	6.29748e-06	3.77386e-05
ENSGACG00000001816	irg1	immunoresponsive gene 1 [Source:ZFIN;Acc:ZDB-GENE-081104-428]	groupXVI	2495273	2497944	-1	-4.49039	2.98461	17.9854	2.226e-05	0.000133295
ENSGACG00000002791			groupVI	1439613	1448443	-1	-4.60261	1.28446	17.8578	2.38036e-05	0.00014253
ENSGACG00000007600	lin37	lin-37 homolog (C. elegans) [Source:ZFIN;Acc:ZDB-GENE-050417-446]	groupXX	8907622	8910713	-1	-1.32866	5.79264	17.441	2.96365e-05	0.000177404
ENSGACG00000017311	pde6b	phosphodiesterase 6B, cGMP-specific, rod, beta [Source:ZFIN;Acc:ZDB-GENE-090421-2]	groupXIV	7319722	7327313	-1	-5.49874	1.13005	17.252	3.27347e-05	0.000195927
ENSGACG00000005324	nsmfb (2 of 2)	NMDA receptor synaptonuclear signaling and neuronal migration factor b [Source:ZFIN;Acc:ZDB-GENE-080603-4]	groupXIII	3199826	3242850	-1	0.855718	3.66602	17.2202	3.3288e-05	0.000199227
ENSGACG00000020103	zpld1a	zona pellucida-like domain containing 1a [Source:ZFIN;Acc:ZDB-GENE-110411-81]	groupVII	10761112	10770855	-1	-5.16658	0.166362	17.0807	3.58239e-05	0.00021438
ENSGACG00000007705	gnat2	guanine nucleotide binding protein (G protein), alpha transducing activity polypeptide 2 [Source:ZFIN;Acc:ZDB-GENE-011128-10]	groupXII	10028631	10034853	1	-4.61084	2.89346	16.8596	4.02483e-05	0.000240828
ENSGACG00000006726	pde6c	phosphodiesterase 6C, cGMP-specific, cone, alpha prime [Source:ZFIN;Acc:ZDB-GENE-040426-1664]	groupV	8799194	8807124	1	-3.77021	1.22477	16.7946	4.16524e-05	0.000249215
ENSGACG00000016811	pde6a	phosphodiesterase 6A, cGMP-specific, rod, alpha [Source:ZFIN;Acc:ZDB-GENE-030616-42]	groupIV	4184397	4203182	-1	-4.11831	1.43115	16.7778	4.20213e-05	0.000251408
ENSGACG00000016084	hk1	hexokinase 1 [Source:ZFIN;Acc:ZDB-GENE-040426-2848]	groupII	13433139	13446582	1	-0.665997	3.33416	16.6886	4.40445e-05	0.000263481
ENSGACG00000017340	si:ch211-243g18.2	si:ch211-243g18.2 [Source:ZFIN;Acc:ZDB-GENE-030131-2830]	groupXIV	7334888	7342085	-1	-3.86287	0.231721	16.6713	4.44484e-05	0.000265882
ENSGACG00000017065	clul1	clusterin-like 1 (retinal) [Source:ZFIN;Acc:ZDB-GENE-031118-57]	groupIII	12784519	12788659	1	-6.35194	2.03247	16.6085	4.59447e-05	0.000274817
ENSGACG00000012301	gnat1	guanine nucleotide binding protein (G protein), alpha transducing activity polypeptide 1 [Source:ZFIN;Acc:ZDB-GENE-011128-11]	groupXVII	14591379	14594859	-1	-4.75393	3.78347	16.4727	4.93567e-05	0.000295209
ENSGACG00000003833	osbpl7	oxysterol binding protein-like 7 [Source:ZFIN;Acc:ZDB-GENE-041010-212]	groupV	4513231	4520750	-1	-4.14761	-0.225732	16.2395	5.58194e-05	0.000333804
ENSGACG00000006256	gngt1	guanine nucleotide binding protein (G protein), gamma transducing activity polypeptide 1 [Source:ZFIN;Acc:ZDB-GENE-030131-7596]	groupX	8878295	8879183	-1	-4.44588	2.79941	16.1364	5.8939e-05	0.000352439
ENSGACG00000015171			groupIII	7098658	7106063	-1	-2.56306	3.21261	16.0927	6.03165e-05	0.000360655
ENSGACG00000002787	inaa	internexin neuronal intermediate filament protein, alpha a [Source:ZFIN;Acc:ZDB-GENE-060531-65]	groupVI	1434642	1438648	-1	-4.59272	0.84952	16.0105	6.29933e-05	0.000376639
ENSGACG00000015769	saga	S-antigen; retina and pineal gland (arrestin) a [Source:ZFIN;Acc:ZDB-GENE-040426-1538]	scaffold_135	49069	55745	-1	-3.08262	2.3083	15.9927	6.35879e-05	0.000380172
ENSGACG00000017857	rpe65a	retinal pigment epithelium-specific protein 65a [Source:ZFIN;Acc:ZDB-GENE-040426-1717]	groupIII	16241440	16245486	1	-2.82069	1.60903	15.8558	6.83572e-05	0.000408662
ENSGACG00000011605	pmelb	premelanosome protein b [Source:ZFIN;Acc:ZDB-GENE-050912-2]	groupXII	15350995	15355600	-1	-4.61989	-0.462412	15.4794	8.34107e-05	0.000498454
ENSGACG00000019764	slc8a4b	solute carrier family 8 (sodium/calcium exchanger), member 4b [Source:ZFIN;Acc:ZDB-GENE-050809-103]	groupVII	7576613	7607584	-1	0.373081	4.91738	15.4226	8.59558e-05	0.000513633
ENSGACG00000004123			groupVIII	2313099	2315708	-1	-5.21533	-0.0454258	15.3595	8.88728e-05	0.000531002
ENSGACG00000014695	pdcb (2 of 2)	phosducin b [Source:ZFIN;Acc:ZDB-GENE-031023-2]	groupIII	5405267	5407603	1	-5.22692	0.765114	15.2908	9.21663e-05	0.000550616
ENSGACG00000007435	pdcb (1 of 2)	phosducin b [Source:ZFIN;Acc:ZDB-GENE-031023-2]	groupVIII	8465078	8467677	1	-4.36124	0.505111	15.2859	9.24053e-05	0.000552012
ENSGACG00000008957	atp2b1b	ATPase, Ca++ transporting, plasma membrane 1b [Source:ZFIN;Acc:ZDB-GENE-080409-1]	groupXIX	10104117	10120212	1	-3.84334	-0.440441	15.2252	9.54202e-05	0.000569989
ENSGACG00000009422	gnb3b	guanine nucleotide binding protein (G protein), beta polypeptide 3b [Source:ZFIN;Acc:ZDB-GENE-040426-2280]	groupX	14546539	14552132	-1	-4.89143	1.6593	15.1087	0.000101495	0.000606173
ENSGACG00000017329	rbp4l	retinol binding protein 4, like [Source:ZFIN;Acc:ZDB-GENE-030131-7591]	groupXIV	7331177	7333523	1	-3.56872	3.74325	15.0465	0.000104894	0.000626361
ENSGACG00000015748	grk7a	G-protein-coupled receptor kinase 7a [Source:ZFIN;Acc:ZDB-GENE-050824-1]	groupIII	9026167	9031456	1	-4.31185	-0.277211	15.0373	0.000105409	0.000629366
ENSGACG00000020683	WASF3 (2 of 2)	WAS protein family, member 3 [Source:HGNC Symbol;Acc:HGNC:12734]	groupVII	22258790	22263269	-1	-3.60212	-1.19407	14.9298	0.000111587	0.000666136
ENSGACG00000020277	rom1a	retinal outer segment membrane protein 1a [Source:ZFIN;Acc:ZDB-GENE-040426-1765]	groupVII	15434894	15438709	1	-6.21834	1.60025	14.9145	0.000112495	0.000671517
ENSGACG00000012325	prph2b	peripherin 2b (retinal degeneration, slow) [Source:ZFIN;Acc:ZDB-GENE-000616-9]	groupVI	16878548	16882045	-1	-4.74099	-0.57559	14.8683	0.000115281	0.000688108
ENSGACG00000007162			groupXI	3854940	3856853	1	-5.57842	2.14791	14.8384	0.000117126	0.000699078
ENSGACG00000006419	mmp13b	matrix metalloproteinase 13b [Source:ZFIN;Acc:ZDB-GENE-030131-6152]	groupI	3154035	3156749	-1	2.36861	1.16647	14.7211	0.000124644	0.000743863
ENSGACG00000016988	samd7	sterile alpha motif domain containing 7 [Source:ZFIN;Acc:ZDB-GENE-070912-549]	groupIII	12527112	12533845	-1	-3.16568	-1.03127	14.6559	0.000129029	0.000769947
ENSGACG00000012419	klc3	kinesin light chain 3 [Source:ZFIN;Acc:ZDB-GENE-060929-772]	groupI	15889642	15897725	-1	-0.624254	3.12884	14.631	0.000130749	0.000780117
ENSGACG00000008019	syt5b	synaptotagmin Vb [Source:ZFIN;Acc:ZDB-GENE-050522-134]	groupV	9906473	9910321	-1	-2.41521	0.992358	14.5946	0.000133295	0.000795168
ENSGACG00000005968	ndrg1a	N-myc downstream regulated gene 1a [Source:ZFIN;Acc:ZDB-GENE-030826-34]	groupX	8666553	8677287	-1	-0.489016	6.24846	14.5556	0.000136081	0.00081174
ENSGACG00000014288	slc2a6	solute carrier family 2 (facilitated glucose transporter), member 6 [Source:ZFIN;Acc:ZDB-GENE-081104-301]	groupXI	14746039	14749506	1	-4.65511	0.784122	14.5436	0.000136954	0.000816903
ENSGACG00000020446	arr3a	arrestin 3a, retinal (X-arrestin) [Source:ZFIN;Acc:ZDB-GENE-040718-102]	groupVII	18670294	18676401	-1	-5.85722	3.01689	14.5177	0.000138851	0.000828122
ENSGACG00000010229	opn1sw2	opsin 1 (cone pigments), short-wave-sensitive 2 [Source:ZFIN;Acc:ZDB-GENE-990604-40]	groupXVII	10617436	10619138	1	-6.20897	1.01175	14.445	0.000144311	0.000860487
ENSGACG00000013876			groupXI	13646453	13647149	-1	-4.19637	1.45783	14.3723	0.000149989	0.000894136
ENSGACG00000004501	s100s	S100 calcium binding protein S [Source:ZFIN;Acc:ZDB-GENE-040822-31]	groupX	6810201	6810711	-1	-4.99735	-0.0419697	14.3101	0.00015503	0.000924079
ENSGACG00000000971			scaffold_627	11418	11957	1	2.9871	1.89568	14.2065	0.000163804	0.000976263
ENSGACG00000004900	irbp	interphotoreceptor retinoid-binding protein [Source:ZFIN;Acc:ZDB-GENE-990415-132]	groupV	5925725	5929372	1	-5.93557	1.48092	14.1536	0.000168472	0.00100402
ENSGACG00000019252	si:ch73-111e15.1	si:ch73-111e15.1 [Source:ZFIN;Acc:ZDB-GENE-110411-28]	groupIX	16121524	16124104	-1	-4.35371	1.26723	14.0822	0.000174991	0.00104275
ENSGACG00000020681	zdhhc23a	zinc finger, DHHC-type containing 23a [Source:ZFIN;Acc:ZDB-GENE-060526-38]	groupVII	22247011	22249303	-1	-2.34156	-0.461478	14.0784	0.000175345	0.0010448
ENSGACG00000005959	CKMT2 (2 of 2)	creatine kinase, mitochondrial 2 (sarcomeric) [Source:HGNC Symbol;Acc:HGNC:1996]	groupXIII	4441375	4446248	1	-4.77269	2.07135	14.0642	0.000176676	0.00105261
ENSGACG00000017900	CNGA1 (2 of 2)	cyclic nucleotide gated channel alpha 1 [Source:HGNC Symbol;Acc:HGNC:2148]	groupIX	8868125	8871488	1	-3.49106	0.770118	14.0285	0.000180062	0.00107272
ENSGACG00000000615	FAIM2 (1 of 2)	Fas apoptotic inhibitory molecule 2 [Source:HGNC Symbol;Acc:HGNC:17067]	scaffold_27	1372981	1374626	1	-3.10301	-0.0358091	13.7055	0.000213828	0.00127337
ENSGACG00000012092	s100t	S100 calcium binding protein T [Source:ZFIN;Acc:ZDB-GENE-050320-61]	groupXX	13228973	13229382	1	-4.40395	-0.598792	13.5872	0.000227729	0.00135591
ENSGACG00000010211	guk1b	guanylate kinase 1b [Source:ZFIN;Acc:ZDB-GENE-020916-1]	groupVIII	12928094	12932946	-1	-3.80547	1.54584	13.5786	0.000228776	0.00136207
ENSGACG00000016903	rom1b	retinal outer segment membrane protein 1b [Source:ZFIN;Acc:ZDB-GENE-040426-1073]	groupIV	5039722	5043757	1	-6.81468	2.01563	13.5531	0.00023191	0.00138065
ENSGACG00000003112	col2a1a	collagen type II, alpha-1a [Source:ZFIN;Acc:ZDB-GENE-980526-192]	groupXII	1468616	1485189	1	-2.17263	1.62723	13.5118	0.00023707	0.00141129
ENSGACG00000017170			groupIV	5742527	5747140	-1	-5.12068	1.98532	13.5016	0.000238362	0.00141889
ENSGACG00000019168	myh11a	myosin, heavy polypeptide 11, smooth muscle a [Source:ZFIN;Acc:ZDB-GENE-050531-1]	groupIX	15605566	15627045	-1	-0.608374	5.89181	13.4208	0.000248851	0.00148104
ENSGACG00000016445	cplx4a	complexin 4a [Source:ZFIN;Acc:ZDB-GENE-060526-116]	groupXIV	3902066	3906382	1	-3.88567	0.693996	13.4207	0.00024886	0.00148104
ENSGACG00000019960	PTGDR2 (3 of 3)	prostaglandin D2 receptor 2 [Source:HGNC Symbol;Acc:HGNC:4502]	groupVII	9012344	9013414	-1	-2.48489	-0.664902	13.3627	0.000256679	0.0015274
ENSGACG00000006407	gucy2f	guanylate cyclase 2F, retinal [Source:ZFIN;Acc:ZDB-GENE-011128-7]	groupI	3129406	3136785	-1	-3.78219	0.0297592	13.3088	0.000264157	0.0015718
ENSGACG00000014898	arhgap20	Rho GTPase activating protein 20 [Source:ZFIN;Acc:ZDB-GENE-071015-1]	groupI	23177069	23181934	-1	-1.64569	0.667767	13.2857	0.000267434	0.00159121
ENSGACG00000009414			groupI	9059605	9062045	-1	-4.75048	-0.904244	13.2765	0.000268756	0.00159898
ENSGACG00000012097	CACNA1F (2 of 2)	calcium channel, voltage-dependent, L type, alpha 1F subunit [Source:HGNC Symbol;Acc:HGNC:1393]	groupXII	15882175	15897748	-1	-2.26074	0.897762	13.2011	0.00027978	0.00166428
ENSGACG00000007920	si:dkey-94f20.4	si:dkey-94f20.4 [Source:ZFIN;Acc:ZDB-GENE-121214-276]	groupV	9843538	9849484	1	-3.13205	1.16151	13.1523	0.000287163	0.0017079
ENSGACG00000006820			groupVIII	7382329	7385332	1	-2.31374	-0.0252445	13.0862	0.00029748	0.00176886
ENSGACG00000015788			scaffold_135	85407	88235	1	-3.4561	2.39531	13.0439	0.000304279	0.00180918
ENSGACG00000018033	arl3l2	ADP-ribosylation factor-like 3, like 2 [Source:ZFIN;Acc:ZDB-GENE-040426-1678]	groupIV	11017480	11020806	-1	-3.27887	0.48159	12.9512	0.000319716	0.00190063
ENSGACG00000016707	abca4b	ATP-binding cassette, sub-family A (ABC1), member 4b [Source:ZFIN;Acc:ZDB-GENE-050517-4]	groupIII	11515854	11543148	1	-1.67554	2.92298	12.9504	0.000319854	0.00190134
ENSGACG00000008348	cdhr1a	cadherin-related family member 1a [Source:ZFIN;Acc:ZDB-GENE-040924-4]	groupVI	9597602	9607340	-1	-3.19044	-0.480694	12.9316	0.00032308	0.00192041
ENSGACG00000003189			groupXX	516953	520979	-1	-4.70414	-1.19208	12.7832	0.000349748	0.00207784
ENSGACG00000018652	IL4I1 (2 of 2)	interleukin 4 induced 1 [Source:HGNC Symbol;Acc:HGNC:19094]	groupVII	494053	497077	1	-4.4787	2.31586	12.7628	0.000353575	0.00209997
ENSGACG00000013854			groupXIX	19574771	19576833	-1	-6.74793	-0.507553	12.722	0.000361381	0.00214596
ENSGACG00000001419	sagb	S-antigen; retina and pineal gland (arrestin) b [Source:ZFIN;Acc:ZDB-GENE-050913-98]	scaffold_186	134753	138182	1	-5.60488	2.1117	12.7041	0.000364853	0.00216633
ENSGACG00000013999	abcc4 (4 of 4)	ATP-binding cassette, sub-family C (CFTR/MRP), member 4 [Source:ZFIN;Acc:ZDB-GENE-030616-511]	groupI	20717715	20732805	-1	-0.563182	3.66287	12.6954	0.000366547	0.00217626
ENSGACG00000003369	guca1b	guanylate cyclase activator 1B [Source:ZFIN;Acc:ZDB-GENE-011128-6]	groupXII	2022972	2023975	-1	-6.28026	-0.644172	12.5772	0.000390482	0.00231716
ENSGACG00000017121	slc1a2a	solute carrier family 1 (glial high affinity glutamate transporter), member 2a [Source:ZFIN;Acc:ZDB-GENE-100422-11]	groupII	20642283	20649346	1	-3.25859	-0.526019	12.517	0.000403257	0.00239255
ENSGACG00000001222	PLCH2 (1 of 2)	phospholipase C, eta 2 [Source:HGNC Symbol;Acc:HGNC:29037]	scaffold_27	3523389	3526548	1	-1.69951	0.900755	12.5108	0.000404617	0.00240048
ENSGACG00000000705	gpr84	G protein-coupled receptor 84 [Source:ZFIN;Acc:ZDB-GENE-070928-33]	scaffold_27	1892715	1893911	1	-5.53669	-0.0419302	12.4956	0.000407902	0.00241983
ENSGACG00000006502	parp6b	poly (ADP-ribose) polymerase family, member 6b [Source:ZFIN;Acc:ZDB-GENE-080219-1]	groupXIX	7707982	7712421	1	-4.50895	-1.81452	12.4077	0.000427575	0.0025361
ENSGACG00000013256	OSBPL1A (2 of 2)	oxysterol binding protein-like 1A [Source:HGNC Symbol;Acc:HGNC:16398]	groupIII	1085397	1100278	1	-0.536372	5.92934	12.406	0.000427948	0.00253816
ENSGACG00000007909	tmem237a	transmembrane protein 237a [Source:ZFIN;Acc:ZDB-GENE-070402-3]	groupXVI	15746121	15750301	1	-3.36497	-0.798521	12.4019	0.000428906	0.0025437
ENSGACG00000015912	tyrp1b	tyrosinase-related protein 1b [Source:ZFIN;Acc:ZDB-GENE-040718-249]	groupIX	263920	268621	-1	-2.66457	0.145754	12.3604	0.000438546	0.00260042
ENSGACG00000003079	grk1a (1 of 2)	G protein-coupled receptor kinase 1 a [Source:ZFIN;Acc:ZDB-GENE-050823-1]	groupXVI	7497167	7500819	-1	-3.50238	1.6627	12.3601	0.000438611	0.00260066
ENSGACG00000007591	cabp5a	calcium binding protein 5a [Source:ZFIN;Acc:ZDB-GENE-040426-1655]	groupV	9619299	9621532	1	-2.90965	1.38277	12.3172	0.000448807	0.00266065
ENSGACG00000018690	EPS8L2 (3 of 3)	EPS8-like 2 [Source:HGNC Symbol;Acc:HGNC:21296]	scaffold_654	2701	6301	1	-0.905157	2.27595	12.278	0.00045832	0.00271689
ENSGACG00000004859	slc24a1	solute carrier family 24 (sodium/potassium/calcium exchanger), member 1 [Source:ZFIN;Acc:ZDB-GENE-060503-191]	groupXIX	6447101	6452382	1	-4.92957	-1.2454	12.2518	0.000464816	0.00275524
ENSGACG00000001195	zgc:112334	zgc:112334 [Source:ZFIN;Acc:ZDB-GENE-050809-120]	scaffold_27	3290952	3295605	-1	-4.02571	-1.71224	12.1957	0.00047899	0.0028386
ENSGACG00000006401	si:ch211-207j7.2 (1 of 2)	si:ch211-207j7.2 [Source:ZFIN;Acc:ZDB-GENE-120215-232]	groupXI	2857169	2860602	-1	-3.61463	-0.832129	12.188	0.000480979	0.00285022
ENSGACG00000012807	kcnv2a (1 of 2)	potassium channel, subfamily V, member 2a [Source:ZFIN;Acc:ZDB-GENE-091117-27]	groupXIII	14847154	14851257	1	-5.91571	-0.233331	12.1761	0.00048405	0.00286825
ENSGACG00000010000			groupXI	7761756	7772062	1	-1.96651	-0.361825	12.1723	0.000485052	0.00287403
ENSGACG00000008236	zgc:195245	zgc:195245 [Source:ZFIN;Acc:ZDB-GENE-081022-200]	groupXII	10430875	10434128	1	-3.99725	-1.2171	12.1577	0.000488853	0.00289605
ENSGACG00000006561	prl	prolactin [Source:ZFIN;Acc:ZDB-GENE-030513-1]	groupXI	3126464	3129991	-1	4.03802	5.62528	12.1265	0.000497115	0.00294448
ENSGACG00000009922	USP21	ubiquitin specific peptidase 21 [Source:HGNC Symbol;Acc:HGNC:12620]	groupXII	12402976	12406659	1	-2.39446	-0.442233	12.0762	0.000510686	0.00302469
ENSGACG00000019816	kera	keratocan [Source:ZFIN;Acc:ZDB-GENE-041210-165]	groupIV	30577058	30578127	1	-4.7476	-1.84354	12.0581	0.000515681	0.00305374
ENSGACG00000006406			groupXI	2861620	2864070	-1	-4.12448	-1.32513	12.0235	0.000525339	0.00311076
ENSGACG00000015763			scaffold_135	8651	19562	-1	2.97217	-0.838687	12.001	0.000531718	0.00314799
ENSGACG00000000716	opn1sw1	opsin 1 (cone pigments), short-wave-sensitive 1 [Source:ZFIN;Acc:ZDB-GENE-991109-25]	scaffold_90	461069	462906	1	-6.45914	0.124474	11.9491	0.00054675	0.00323661
ENSGACG00000020398	gc3	guanylyl cyclase 3 [Source:ZFIN;Acc:ZDB-GENE-011128-9]	groupVII	17965520	17974749	1	-2.66165	-0.136091	11.9134	0.000557316	0.00329897
ENSGACG00000006241	bpifcl	BPI fold containing family C, like [Source:ZFIN;Acc:ZDB-GENE-070912-360]	groupXII	7629631	7634937	-1	-2.32032	3.12423	11.9039	0.000560176	0.0033157
ENSGACG00000016496	lrit3a	info leucine-rich repeat, immunoglobulin-like and transmembrane domains 3a [Source:ZFIN;Acc:ZDB-GENE-080723-63]	groupIV	1992232	1996986	-1	-3.61606	-1.6979	11.8599	0.000573567	0.00339399
ENSGACG00000001611	FAM132B	family with sequence similarity 132, member B [Source:HGNC Symbol;Acc:HGNC:26727]	scaffold_120	164636	167247	1	-1.40964	1.50746	11.853	0.000575698	0.00340601
ENSGACG00000018704	gc2	guanylyl cyclase 2 [Source:ZFIN;Acc:ZDB-GENE-011128-8]	groupVII	590628	598335	-1	-2.65259	0.25564	11.8024	0.000591537	0.00349931
ENSGACG00000001620	lrrfip1a	leucine rich repeat (in FLII) interacting protein 1a [Source:ZFIN;Acc:ZDB-GENE-030131-99]	groupXVI	2173129	2210140	1	-0.494893	3.37756	11.751	0.000608107	0.00359692
ENSGACG00000010601	rcv1	recoverin [Source:ZFIN;Acc:ZDB-GENE-030131-7590]	groupXX	12100423	12105492	-1	-4.13778	-1.15905	11.7478	0.00060914	0.00360283
ENSGACG00000001956	rgs9bp	regulator of G-protein signalling 9 binding protein [Source:ZFIN;Acc:ZDB-GENE-030728-1]	groupXXI	2069582	2072605	1	-3.81495	-1.36847	11.6788	0.000632155	0.00373809
ENSGACG00000011006	fscn2a	fascin homolog 2, actin-bundling protein, retinal (Strongylocentrotus purpuratus) a [Source:ZFIN;Acc:ZDB-GENE-110901-1]	groupXI	9024039	9028104	1	-2.42863	-0.455838	11.6529	0.00064102	0.00379007
ENSGACG00000005793	otx5	orthodenticle homolog 5 [Source:ZFIN;Acc:ZDB-GENE-030508-1]	groupI	1988336	1991038	-1	-3.49579	-0.324201	11.6213	0.000652018	0.00385421
ENSGACG00000012652	lingo3a	leucine rich repeat and Ig domain containing 3a [Source:ZFIN;Acc:ZDB-GENE-060503-54]	groupVIII	16041766	16043610	1	0.393399	4.03986	11.6161	0.000653834	0.00386472
ENSGACG00000007054	rlbp1b	retinaldehyde binding protein 1b [Source:ZFIN;Acc:ZDB-GENE-040426-1870]	groupXIX	8197387	8201198	1	-2.22962	2.0502	11.5825	0.000665764	0.00393478
ENSGACG00000012574	slc2a1a	solute carrier family 2 (facilitated glucose transporter), member 1a [Source:ZFIN;Acc:ZDB-GENE-030131-3158]	groupXII	16618822	16626452	1	-5.16705	-0.834657	11.5476	0.000678382	0.0040089
ENSGACG00000015966	pde6h (2 of 2)	phosphodiesterase 6H, cGMP-specific, cone, gamma [Source:ZFIN;Acc:ZDB-GENE-040426-1754]	groupIX	585235	586792	-1	-3.68821	-1.48215	11.5387	0.000681612	0.00402775
ENSGACG00000020178	crx	cone-rod homeobox [Source:ZFIN;Acc:ZDB-GENE-010403-1]	groupVII	12798591	12800846	1	-2.85468	-0.0749165	11.5111	0.000691833	0.00408768
ENSGACG00000015537	cybb	cytochrome b-245, beta polypeptide (chronic granulomatous disease) [Source:ZFIN;Acc:ZDB-GENE-040426-1380]	groupI	27696441	27700661	1	-2.21465	4.20608	11.4842	0.000701894	0.00414665
ENSGACG00000007225	gpn2	GPN-loop GTPase 2 [Source:ZFIN;Acc:ZDB-GENE-041010-86]	groupXX	8139823	8143249	1	-0.445714	3.39225	11.3672	0.000747522	0.00441443
ENSGACG00000012138	vsx1	visual system homeobox 1 homolog, chx10-like [Source:ZFIN;Acc:ZDB-GENE-990415-205]	groupVI	16670943	16673485	-1	-6.85427	-2.16433	11.3659	0.000748045	0.00441726
ENSGACG00000013631	zgc:110789 (2 of 2)	zgc:110789 [Source:ZFIN;Acc:ZDB-GENE-050306-38]	groupXIX	18634336	18638892	-1	-1.98197	1.60568	11.355	0.000752467	0.00444312
ENSGACG00000015437			groupXIV	44966	46150	-1	-3.97565	0.326555	11.3136	0.000769417	0.00454268
ENSGACG00000014839	kcnb2	potassium voltage-gated channel, Shab-related subfamily, member 2 [Source:ZFIN;Acc:ZDB-GENE-070912-170]	groupIII	5937498	5949782	1	-3.06609	-1.07818	11.3068	0.000772235	0.00455853
ENSGACG00000006779			groupXVI	13588753	13591693	1	-3.29666	-0.190234	11.2259	0.000806626	0.00475963
ENSGACG00000014599			groupXIII	19365872	19378410	-1	-2.04962	2.78918	11.2246	0.000807202	0.00476248
ENSGACG00000006215	PKN1 (1 of 2)	protein kinase N1 [Source:HGNC Symbol;Acc:HGNC:9405]	groupXI	2627552	2637707	-1	-0.708379	4.96451	11.1946	0.000820366	0.00483876
ENSGACG00000001434	RHO (2 of 2)	rhodopsin [Source:HGNC Symbol;Acc:HGNC:10012]	scaffold_27	4159256	4160714	1	-7.90192	-0.337967	11.184	0.000825054	0.00486585
ENSGACG00000006331	samsn1a	SAM domain, SH3 domain and nuclear localisation signals, 1a [Source:ZFIN;Acc:ZDB-GENE-030131-8639]	groupI	3080902	3085572	1	-1.98792	2.69476	11.1724	0.000830218	0.00489546
ENSGACG00000016994	gramd2a	GRAM domain containing 2a [Source:ZFIN;Acc:ZDB-GENE-040724-9]	groupII	19305111	19323781	1	-0.536763	3.33721	11.1115	0.000857919	0.00505794
ENSGACG00000019503	tyrp1a	tyrosinase-related protein 1a [Source:ZFIN;Acc:ZDB-GENE-070718-2]	groupVII	5570406	5574779	-1	-1.42974	1.37025	11.0756	0.000874728	0.00515674
ENSGACG00000015964	pde6h (1 of 2)	phosphodiesterase 6H, cGMP-specific, cone, gamma [Source:ZFIN;Acc:ZDB-GENE-040426-1754]	groupIX	580825	582033	1	-5.39726	3.23996	11.0717	0.000876547	0.00516716
ENSGACG00000010196			groupXII	12771425	12775389	-1	1.12271	3.25851	11.0667	0.000878937	0.00518066
ENSGACG00000007315	mpeg1	macrophage expressed 1 [Source:ZFIN;Acc:ZDB-GENE-030131-7347]	groupXIII	6521306	6524043	1	-2.96502	3.78761	11.0548	0.000884587	0.00521336
ENSGACG00000010691			scaffold_133	123185	130267	1	-2.98969	-0.564278	10.9996	0.000911309	0.00536961
ENSGACG00000017171	TMEM138 (2 of 2)	transmembrane protein 138 [Source:HGNC Symbol;Acc:HGNC:26944]	groupII	21242641	21248311	1	-2.54015	-0.925562	10.9905	0.000915777	0.00539563
ENSGACG00000020473	vtnb	vitronectin b [Source:ZFIN;Acc:ZDB-GENE-041116-1]	groupVII	19070731	19075868	-1	-3.81605	-1.89553	10.7787	0.00102676	0.00604639
ENSGACG00000013151	tm6sf2	transmembrane 6 superfamily member 2 [Source:ZFIN;Acc:ZDB-GENE-060503-338]	groupVIII	17096123	17103943	-1	-3.37035	-1.20013	10.7738	0.00102945	0.00606192
ENSGACG00000003215	prph2a	peripherin 2a (retinal degeneration, slow) [Source:ZFIN;Acc:ZDB-GENE-000616-8]	groupV	2545786	2550169	-1	-5.77573	-1.15513	10.7711	0.00103099	0.00607059
ENSGACG00000009365			groupX	14501579	14507522	-1	-5.476	1.7031	10.7644	0.0010347	0.00609178
ENSGACG00000011018	aldoca	aldolase C, fructose-bisphosphate, a [Source:ZFIN;Acc:ZDB-GENE-050706-128]	groupI	12131921	12135012	1	-2.44137	4.99146	10.7501	0.00104274	0.00613877
ENSGACG00000018047	cabp4	calcium binding protein 4 [Source:ZFIN;Acc:ZDB-GENE-081104-291]	groupIX	9749653	9756743	-1	-3.91381	-2.01205	10.7473	0.0010443	0.00614725
ENSGACG00000011724	impg1a	interphotoreceptor matrix proteoglycan 1a [Source:ZFIN;Acc:ZDB-GENE-070424-197]	groupXVIII	12323011	12336831	1	-2.96054	-1.13347	10.7241	0.00105747	0.00622406
ENSGACG00000014611	il1b	interleukin 1, beta [Source:ZFIN;Acc:ZDB-GENE-040702-2]	groupXIII	19421923	19423566	1	-3.88438	-0.423441	10.6985	0.00107223	0.00631016
ENSGACG00000006839	sgcg	sarcoglycan, gamma [Source:ZFIN;Acc:ZDB-GENE-030724-2]	groupI	4128096	4137512	1	-0.762396	2.07653	10.698	0.00107249	0.00631133
ENSGACG00000010159	gmip	GEM interacting protein [Source:ZFIN;Acc:ZDB-GENE-130530-823]	groupXI	7900410	7907548	-1	-1.75207	0.838685	10.6806	0.00108263	0.0063703
ENSGACG00000009153	cga	glycoprotein hormones, alpha polypeptide [Source:ZFIN;Acc:ZDB-GENE-040715-2]	groupXV	6926679	6928403	1	3.71956	5.56873	10.6723	0.0010875	0.00639821
ENSGACG00000003412	gngt2b	guanine nucleotide binding protein (G protein), gamma transducing activity polypeptide 2b [Source:ZFIN;Acc:ZDB-GENE-091020-4]	groupV	3481760	3482745	-1	-5.01026	1.08105	10.6076	0.00112622	0.00662335
ENSGACG00000001632	samhd1 (2 of 3)	SAM domain and HD domain 1 [Source:ZFIN;Acc:ZDB-GENE-090313-386]	scaffold_180	90678	100224	-1	-0.603207	3.50447	10.5749	0.00114636	0.00673948
ENSGACG00000010673	slc1a8b	solute carrier family 1 (glutamate transporter), member 8b [Source:ZFIN;Acc:ZDB-GENE-070912-552]	groupXV	9718255	9726270	-1	-1.99369	-0.14074	10.5472	0.00116367	0.00684049
ENSGACG00000020776	PLEKHB1	pleckstrin homology domain containing, family B (evectins) member 1 [Source:HGNC Symbol;Acc:HGNC:19079]	groupVII	24890855	24892866	-1	-3.66562	-1.32576	10.5406	0.00116779	0.00686429
ENSGACG00000001392	synpr	synaptoporin [Source:ZFIN;Acc:ZDB-GENE-030616-625]	scaffold_27	4139907	4142849	1	1.59967	1.10868	10.4779	0.00120808	0.00709952
ENSGACG00000017060	NR2E3 (2 of 2)	nuclear receptor subfamily 2, group E, member 3 [Source:HGNC Symbol;Acc:HGNC:7974]	groupII	19644637	19647506	1	-2.54907	-0.663911	10.4541	0.00122376	0.0071904
ENSGACG00000014312	ccl-c5a	chemokine CCL-C5a [Source:ZFIN;Acc:ZDB-GENE-060526-181]	groupXIII	18785076	18787210	-1	-2.9399	2.73932	10.4271	0.00124181	0.00729565
ENSGACG00000008338	lrit2	leucine-rich repeat, immunoglobulin-like and transmembrane domains 2 [Source:ZFIN;Acc:ZDB-GENE-050522-160]	groupVI	9590155	9593047	1	-3.99901	-2.12872	10.4195	0.0012469	0.00732513
ENSGACG00000015420	IMPG2 (2 of 2)	interphotoreceptor matrix proteoglycan 2 [Source:HGNC Symbol;Acc:HGNC:18362]	groupI	27380885	27398176	-1	-3.62114	-1.36832	10.4146	0.00125025	0.00734437
ENSGACG00000010119	nexn	nexilin (F actin binding protein) [Source:ZFIN;Acc:ZDB-GENE-041114-92]	groupVIII	12857578	12864611	1	-1.73156	1.98478	10.3688	0.0012816	0.00752768
ENSGACG00000013472	mybpc2a	myosin binding protein C, fast type a [Source:ZFIN;Acc:ZDB-GENE-060901-1]	groupXI	13059902	13087747	1	-0.932647	0.973994	10.3455	0.00129793	0.00762274
ENSGACG00000012885	slc17a7	solute carrier family 17 (sodium-dependent inorganic phosphate cotransporter), member 7 [Source:ZFIN;Acc:ZDB-GENE-050105-5]	groupXI	12552544	12563853	1	-1.20483	4.87139	10.3321	0.00130737	0.00767726
ENSGACG00000014764	sv2ba	synaptic vesicle glycoprotein 2 ba [Source:ZFIN;Acc:ZDB-GENE-070209-134]	groupII	4617301	4628451	-1	-2.93219	-0.0382174	10.3247	0.00131265	0.00770739
ENSGACG00000008327	snx10b	sorting nexin 10b [Source:ZFIN;Acc:ZDB-GENE-070628-1]	groupXX	9752838	9753601	-1	-3.57941	1.68045	10.3145	0.00131986	0.00774886
ENSGACG00000013254	tpd52l1	tumor protein D52-like 1 [Source:ZFIN;Acc:ZDB-GENE-050522-121]	groupXVIII	15436938	15444996	1	-0.773972	2.54368	10.308	0.00132455	0.00777462
ENSGACG00000019917	CABP4 (2 of 2)	calcium binding protein 4 [Source:HGNC Symbol;Acc:HGNC:1386]	groupVII	8143647	8147227	-1	-5.77021	-0.422367	10.2943	0.00133444	0.00783178
ENSGACG00000009620	ctsl.1	cathepsin L.1 [Source:ZFIN;Acc:ZDB-GENE-040718-61]	groupXV	7603276	7607758	1	-3.41422	2.94547	10.2871	0.00133963	0.00786089
ENSGACG00000014432	pde6g	phosphodiesterase 6G, cGMP-specific, rod, gamma [Source:ZFIN;Acc:ZDB-GENE-030904-1]	scaffold_112	198492	200652	-1	-2.12205	3.61332	10.2849	0.00134121	0.00786969
ENSGACG00000001226			scaffold_27	3527015	3528373	1	-1.60429	0.293874	10.2757	0.00134794	0.00790738
ENSGACG00000018832	zgc:136908	zgc:136908 [Source:ZFIN;Acc:ZDB-GENE-060312-22]	groupIX	14579270	14584731	-1	-0.714469	1.69286	10.2752	0.00134833	0.00790922
ENSGACG00000003132	si:ch211-141h20.6	si:ch211-141h20.6 [Source:ZFIN;Acc:ZDB-GENE-110411-271]	groupVIII	885611	890667	1	-6.23225	-0.851594	10.2347	0.00137821	0.00808125
ENSGACG00000001398	RHO (1 of 2)	rhodopsin [Source:HGNC Symbol;Acc:HGNC:10012]	scaffold_27	4146139	4148235	-1	-6.23836	2.80424	10.1914	0.00141097	0.00827196
ENSGACG00000010707	RAX2 (1 of 2)	retina and anterior neural fold homeobox 2 [Source:HGNC Symbol;Acc:HGNC:18286]	groupVIII	13455374	13459166	1	-4.51684	-2.77281	10.1798	0.00141988	0.00832368
ENSGACG00000008453	cacna2d4b	calcium channel, voltage-dependent, alpha 2/delta subunit 4b [Source:ZFIN;Acc:ZDB-GENE-100422-18]	groupXIX	9414724	9447411	1	-2.27272	0.0876579	10.1514	0.00144191	0.00845093
ENSGACG00000018002			groupIV	10867467	10891677	1	-1.30951	0.998089	10.1302	0.00145863	0.00854746
ENSGACG00000016030	pax6b	paired box gene 6b [Source:ZFIN;Acc:ZDB-GENE-001031-1]	groupII	12852672	12865594	1	-1.0914	2.82052	10.1292	0.00145942	0.00855158
ENSGACG00000006358	grn2	granulin 2 [Source:ZFIN;Acc:ZDB-GENE-050522-264]	groupX	9062709	9064969	1	-3.15641	1.86709	10.0832	0.00149628	0.00876354
ENSGACG00000009963	ebi3	Epstein-Barr virus induced gene 3 [Source:ZFIN;Acc:ZDB-GENE-070912-615]	groupXV	8204513	8206803	1	-2.4151	-0.299455	10.0358	0.00153524	0.00898919
ENSGACG00000017944	CHRNA9 (2 of 2)	cholinergic receptor, nicotinic, alpha 9 (neuronal) [Source:HGNC Symbol;Acc:HGNC:14079]	groupIV	10570521	10573907	-1	-1.75297	1.30595	9.98138	0.00158131	0.00925631
ENSGACG00000005740			groupV	7636119	7639426	1	-3.05786	-1.88481	9.97689	0.00158518	0.00927786
ENSGACG00000000759	acox3	acyl-Coenzyme A oxidase 3, pristanoyl [Source:ZFIN;Acc:ZDB-GENE-040426-2163]	scaffold_47	344400	357377	1	-0.601753	3.4594	9.97486	0.00158692	0.00928757
ENSGACG00000020568	TRPC4 (2 of 2)	transient receptor potential cation channel, subfamily C, member 4 [Source:HGNC Symbol;Acc:HGNC:12336]	groupVII	20270318	20284895	-1	0.532816	5.71231	9.96259	0.00159754	0.00934913
ENSGACG00000015787			scaffold_135	72730	74567	-1	-3.52316	1.72439	9.95813	0.0016014	0.00937124
ENSGACG00000002054	si:ch211-53m15.2	si:ch211-53m15.2 [Source:ZFIN;Acc:ZDB-GENE-100922-24]	scaffold_250	28530	63337	-1	-1.9611	-0.280147	9.95404	0.00160497	0.00939157
ENSGACG00000014579	ccr12.3	chemokine (C-C motif) receptor 12.3 [Source:ZFIN;Acc:ZDB-GENE-060503-97]	groupIII	5109655	5111039	1	-2.24924	2.81547	9.93247	0.00162389	0.00950064
ENSGACG00000001229			scaffold_27	3529522	3534482	-1	-1.66157	6.59607	9.82027	0.00172599	0.0100934
ENSGACG00000016824	fat2	FAT tumor suppressor homolog 2 (Drosophila) [Source:ZFIN;Acc:ZDB-GENE-111031-1]	groupIV	4393867	4436529	1	-1.37596	6.17556	9.80549	0.00173991	0.0101737
ENSGACG00000015322	grk1a (2 of 2)	G protein-coupled receptor kinase 1 a [Source:ZFIN;Acc:ZDB-GENE-050823-1]	groupII	7743343	7748451	-1	-3.30298	-1.88927	9.80198	0.00174324	0.0101925
ENSGACG00000015326	sema4e	semaphorin 4e [Source:ZFIN;Acc:ZDB-GENE-990715-7]	groupIII	7535753	7541850	-1	-1.0906	2.31715	9.79861	0.00174644	0.0102106
ENSGACG00000001587	MFN1 (1 of 2)	mitofusin 1 [Source:HGNC Symbol;Acc:HGNC:18262]	scaffold_120	151321	166112	-1	-0.970478	1.77347	9.7237	0.00181907	0.0106323
ENSGACG00000014968	GABRA5 (2 of 2)	gamma-aminobutyric acid (GABA) A receptor, alpha 5 [Source:HGNC Symbol;Acc:HGNC:4079]	groupI	23675848	23692437	-1	0.296208	5.07163	9.66914	0.00187389	0.0109458
ENSGACG00000018855			groupVII	1441478	1444706	1	-1.79546	5.37144	9.64995	0.00189356	0.0110601
ENSGACG00000003658	hck	hemopoietic cell kinase [Source:ZFIN;Acc:ZDB-GENE-090313-72]	groupXII	2607678	2614561	1	-1.99079	3.23583	9.63257	0.00191157	0.011164
ENSGACG00000009594	ppm1na	protein phosphatase, Mg2+/Mn2+ dependent, 1Na (putative) [Source:ZFIN;Acc:ZDB-GENE-040426-2731]	groupI	9359890	9363928	1	-1.96951	-0.618212	9.59082	0.00195553	0.0114182
ENSGACG00000012263	slc38a5a	solute carrier family 38, member 5a [Source:ZFIN;Acc:ZDB-GENE-081105-92]	groupXII	16070839	16077624	-1	-1.22107	0.862762	9.56304	0.00198534	0.0115902
ENSGACG00000008675			groupV	10710008	10712315	-1	-2.14083	2.01298	9.56124	0.00198729	0.011601
ENSGACG00000011666			groupXX	12640361	12642597	-1	-3.52833	-0.855925	9.54687	0.00200291	0.0116901
ENSGACG00000006984	ndrg1b	N-myc downstream regulated gene 1b [Source:ZFIN;Acc:ZDB-GENE-040426-1648]	groupXX	7813416	7816606	1	-1.2298	3.91763	9.5255	0.00202636	0.011823
ENSGACG00000014554	cdc14aa	CDC14 cell division cycle 14 homolog A, a [Source:ZFIN;Acc:ZDB-GENE-040426-1214]	groupIII	5045318	5054197	1	-4.79812	-1.96552	9.4837	0.00207306	0.0120934
ENSGACG00000005171			groupXIX	6709031	6714350	1	-1.69323	-0.282375	9.47841	0.00207904	0.0121276
ENSGACG00000019043	pycr1a	pyrroline-5-carboxylate reductase 1a [Source:ZFIN;Acc:ZDB-GENE-040426-1675]	groupIX	15241216	15246931	-1	0.380467	3.74957	9.47362	0.00208448	0.0121586
ENSGACG00000000702	neurod4 (1 of 2)	neurogenic differentiation 4 [Source:ZFIN;Acc:ZDB-GENE-030730-1]	scaffold_27	1858001	1858993	1	-2.69102	-1.3907	9.45664	0.00210386	0.0122703
ENSGACG00000020429	grk1b	G protein-coupled receptor kinase 1 b [Source:ZFIN;Acc:ZDB-GENE-050417-211]	groupVII	18425524	18436420	-1	-4.66272	-2.36728	9.43914	0.00212403	0.0123865
ENSGACG00000019826	C3 (8 of 8)	complement component 3 [Source:HGNC Symbol;Acc:HGNC:1318]	groupIX	19651307	19670618	1	-1.80201	3.56182	9.36963	0.0022061	0.0128614
ENSGACG00000009040			groupX	13788630	13791322	-1	0.374174	3.48645	9.35575	0.00222287	0.0129585
ENSGACG00000019369	PIK3R6 (2 of 3)	phosphoinositide-3-kinase, regulatory subunit 6 [Source:HGNC Symbol;Acc:HGNC:27101]	groupIX	16817187	16820255	-1	-1.26302	1.106	9.34926	0.00223075	0.0130037
ENSGACG00000000391			scaffold_341	1271	2388	1	5.82821	-0.963443	9.34223	0.00223932	0.0130529
ENSGACG00000005449			groupXXI	11300455	11304049	-1	-2.18233	1.80314	9.32449	0.00226112	0.013177
ENSGACG00000003902	lingo4a	leucine rich repeat and Ig domain containing 4a [Source:ZFIN;Acc:ZDB-GENE-060503-275]	groupX	5313483	5315330	1	-1.50469	4.06365	9.32269	0.00226334	0.0131892
ENSGACG00000015565	bin1	bridging integrator 1 [Source:ZFIN;Acc:ZDB-GENE-030425-1]	groupI	27729774	27738108	1	-0.935648	1.5568	9.29513	0.00229764	0.0133868
ENSGACG00000014486	rcvrna	recoverin a [Source:ZFIN;Acc:ZDB-GENE-050913-106]	groupXI	15457704	15459096	-1	-2.65299	1.18034	9.25189	0.00235252	0.0137034
ENSGACG00000009825	si:ch211-154o6.6	si:ch211-154o6.6 [Source:ZFIN;Acc:ZDB-GENE-060503-576]	groupXX	11526901	11530777	-1	-1.14588	3.88222	9.23892	0.00236924	0.0137969
ENSGACG00000012594	irgq2	immunity-related GTPase family, q2 [Source:ZFIN;Acc:ZDB-GENE-051212-7]	groupXX	14141597	14143269	-1	-4.24818	-3.00446	9.23703	0.0023717	0.0138104
ENSGACG00000014031	CASQ2 (2 of 2)	calsequestrin 2 (cardiac muscle) [Source:HGNC Symbol;Acc:HGNC:1513]	groupI	20745440	20751111	1	-2.01289	5.04726	9.22971	0.00238119	0.0138634
ENSGACG00000020024	epdl1	ependymin-like 1 [Source:ZFIN;Acc:ZDB-GENE-090710-3]	groupVII	9408874	9410882	-1	-1.71698	2.78289	9.22583	0.00238625	0.0138907
ENSGACG00000011698	TP53I3	tumor protein p53 inducible protein 3 [Source:HGNC Symbol;Acc:HGNC:19373]	groupXV	11478567	11482605	1	-1.4676	3.5778	9.22579	0.0023863	0.0138907
ENSGACG00000002395	ankrd33ba	ankyrin repeat domain 33ba [Source:ZFIN;Acc:ZDB-GENE-040724-39]	groupXXI	4591348	4602711	-1	-1.66401	-0.00331973	9.18384	0.00244162	0.0142087
ENSGACG00000010287	opn1lw2	opsin 1 (cone pigments), long-wave-sensitive, 2 [Source:ZFIN;Acc:ZDB-GENE-040718-141]	groupXVII	10627091	10629553	1	-6.43851	2.82991	9.17177	0.00245777	0.0143011
ENSGACG00000014086	cbln12	cerebellin 12 [Source:ZFIN;Acc:ZDB-GENE-070912-11]	groupIII	2853612	2856399	1	-1.58721	6.52955	9.15212	0.0024843	0.0144522
ENSGACG00000016978	zgc:162144	zgc:162144 [Source:ZFIN;Acc:ZDB-GENE-030131-7630]	groupIV	5306795	5308743	1	-1.81489	-0.379774	9.15211	0.00248431	0.0144522
ENSGACG00000020434	il2rgb	interleukin 2 receptor, gamma b [Source:ZFIN;Acc:ZDB-GENE-080402-2]	groupVII	18548109	18551764	1	-2.0189	2.74447	9.14501	0.00249397	0.0145068
ENSGACG00000013729	cnga3a	cyclic nucleotide gated channel alpha 3a [Source:ZFIN;Acc:ZDB-GENE-090611-2]	groupVIII	17753698	17760795	1	-1.64046	2.6026	9.14326	0.00249636	0.0145198
ENSGACG00000005436	EPS8L2 (1 of 3)	EPS8-like 2 [Source:HGNC Symbol;Acc:HGNC:21296]	groupXIX	6921327	6924109	1	-0.837864	2.33874	9.13596	0.00250634	0.0145771
ENSGACG00000020605	HEPHL1	hephaestin-like 1 [Source:HGNC Symbol;Acc:HGNC:30477]	groupVII	21319485	21328831	1	-0.714949	4.52613	9.12089	0.00252707	0.0146968
ENSGACG00000014950			groupI	23448762	23450982	-1	-1.84966	-0.204957	9.11018	0.00254191	0.0147823
ENSGACG00000012600			groupXX	14209796	14211021	-1	-2.47214	-0.251824	9.10903	0.00254351	0.0147907
ENSGACG00000001767	TRIM14 (35 of 76)	tripartite motif containing 14 [Source:HGNC Symbol;Acc:HGNC:16283]	scaffold_310	11953	12480	1	-1.51366	-0.0816361	9.09656	0.00256091	0.0148902
ENSGACG00000018867	KHNYN	KH and NYN domain containing [Source:HGNC Symbol;Acc:HGNC:20166]	groupVII	1452630	1459173	1	-0.748903	2.59808	9.09308	0.00256578	0.0149177
ENSGACG00000001996			scaffold_128	163363	177686	1	1.59212	1.40525	9.04235	0.00263796	0.015333
ENSGACG00000018121	grin1a	glutamate receptor, ionotropic, N-methyl D-aspartate 1a [Source:ZFIN;Acc:ZDB-GENE-051202-1]	groupXIV	11304434	11333562	-1	0.194861	9.7105	9.02111	0.00266879	0.0155087
ENSGACG00000014002	RS1 (1 of 2)	retinoschisin 1 [Source:HGNC Symbol;Acc:HGNC:10457]	groupVIII	18201928	18205258	-1	-2.53642	0.823065	9.00464	0.00269295	0.0156483
ENSGACG00000018505	slc1a3b	solute carrier family 1 (glial high affinity glutamate transporter), member 3b [Source:ZFIN;Acc:ZDB-GENE-090708-3]	groupXIV	14490135	14500817	-1	-1.5916	4.69995	8.99803	0.00270271	0.0157023
ENSGACG00000010667	abcg8	ATP-binding cassette, sub-family G (WHITE), member 8 [Source:ZFIN;Acc:ZDB-GENE-050517-41]	groupVI	13374118	13380352	1	3.4317	-1.30777	8.99694	0.00270432	0.0157108
ENSGACG00000004135			groupVI	4584981	4586183	-1	-3.13518	-0.0615536	8.98063	0.00272856	0.0158507
ENSGACG00000010643	BPIFC (2 of 3)	BPI fold containing family C [Source:HGNC Symbol;Acc:HGNC:16503]	groupXVII	10920133	10925973	1	-2.35138	3.93169	8.96767	0.00274799	0.015959
ENSGACG00000014991	grin2ca	glutamate receptor, ionotropic, N-methyl D-aspartate 2Ca [Source:ZFIN;Acc:ZDB-GENE-070822-3]	groupXI	16517543	16541156	-1	-1.09892	3.36061	8.96635	0.00274997	0.0159696
ENSGACG00000016838			groupIII	12158680	12160523	-1	-5.61972	-2.59246	8.95993	0.00275965	0.016024
ENSGACG00000016413	pstpip1b	proline-serine-threonine phosphatase interacting protein 1b [Source:ZFIN;Acc:ZDB-GENE-051127-25]	groupII	15242814	15247792	1	-2.72146	1.30736	8.93791	0.00279311	0.0162147
ENSGACG00000011228			groupVIII	14298043	14301088	-1	-2.84166	-1.76843	8.93662	0.0027951	0.0162253
ENSGACG00000020876	irf1b	interferon regulatory factor 1b [Source:ZFIN;Acc:ZDB-GENE-041114-13]	groupVII	27201860	27205236	-1	-1.32498	3.89732	8.92986	0.00280545	0.0162826
ENSGACG00000012977	tango2	transport and golgi organization 2 homolog (Drosophila) [Source:ZFIN;Acc:ZDB-GENE-040808-42]	groupXIII	15450020	15462773	-1	-0.524555	3.56901	8.89837	0.00285425	0.016563
ENSGACG00000000544	pmela	premelanosome protein a [Source:ZFIN;Acc:ZDB-GENE-030131-9818]	scaffold_27	1133558	1140623	1	-1.57712	1.0829	8.86557	0.002906	0.0168605
ENSGACG00000004264	glmnb	glomulin, FKBP associated protein b [Source:ZFIN;Acc:ZDB-GENE-080723-14]	groupVIII	2393415	2398406	1	-1.5929	0.0350118	8.86483	0.00290717	0.0168663
ENSGACG00000018472			groupIX	12320854	12327711	-1	-2.146	0.186539	8.8477	0.00293458	0.0170205
ENSGACG00000000256	si:dkey-4c23.5	si:dkey-4c23.5 [Source:ZFIN;Acc:ZDB-GENE-050208-349]	scaffold_584	2809	4887	1	-1.95097	-0.91301	8.84661	0.00293634	0.0170288
ENSGACG00000019986	guca1a	guanylate cyclase activator 1A [Source:ZFIN;Acc:ZDB-GENE-011128-5]	groupIV	31583796	31584431	-1	-5.82871	-0.467851	8.84378	0.0029409	0.0170533
ENSGACG00000004132			groupVI	4583806	4584971	-1	-2.56996	0.605936	8.84304	0.00294209	0.0170592
ENSGACG00000009204	PLEKHG1	pleckstrin homology domain containing, family G (with RhoGef domain) member 1 [Source:HGNC Symbol;Acc:HGNC:20884]	groupXVIII	8741976	8757566	-1	-1.02986	4.61124	8.79913	0.00301375	0.0174688
ENSGACG00000009073	myo6b	myosin VIb [Source:ZFIN;Acc:ZDB-GENE-030318-3]	groupXV	6819291	6846566	1	-1.23631	1.01674	8.78881	0.00303083	0.0175659
ENSGACG00000005040	me1	malic enzyme 1, NADP(+)-dependent, cytosolic [Source:ZFIN;Acc:ZDB-GENE-061013-438]	groupXX	3358064	3409590	-1	-1.0293	0.780648	8.7684	0.00306494	0.0177615
ENSGACG00000013484			scaffold_196	93784	96468	-1	-4.07241	-0.824683	8.74205	0.00310955	0.018017
ENSGACG00000003551			groupXVII	817933	818885	-1	-1.95813	3.98946	8.70714	0.00316965	0.0183601
ENSGACG00000017360	CD274	CD274 molecule [Source:HGNC Symbol;Acc:HGNC:17635]	groupXIV	7425305	7428114	-1	-3.35858	-0.413255	8.70278	0.00317725	0.018402
ENSGACG00000015091	rs1a	retinoschisin 1a [Source:ZFIN;Acc:ZDB-GENE-040801-171]	groupII	5957410	5961898	1	-2.21382	-0.476438	8.69261	0.00319503	0.0185029
ENSGACG00000019176	pfkfb3	6-phosphofructo-2-kinase/fructose-2,6-biphosphatase 3 [Source:ZFIN;Acc:ZDB-GENE-040426-2724]	groupIV	22147684	22153447	1	-0.91501	3.49841	8.67879	0.00321934	0.0186405
ENSGACG00000015943	cyba	cytochrome b-245, alpha polypeptide [Source:ZFIN;Acc:ZDB-GENE-040426-1526]	groupII	11965672	11968093	1	-1.97324	3.23327	8.64882	0.00327273	0.0189411
ENSGACG00000003089	necab2	N-terminal EF-hand calcium binding protein 2 [Source:ZFIN;Acc:ZDB-GENE-050706-167]	groupXIX	2691135	2740776	1	0.308437	5.15846	8.64808	0.00327406	0.0189477
ENSGACG00000006675			groupI	4051080	4054603	-1	-1.6245	0.186745	8.63417	0.00329915	0.0190908
ENSGACG00000002454	tmx3	thioredoxin-related transmembrane protein 3 [Source:ZFIN;Acc:ZDB-GENE-050522-396]	scaffold_161	29932	42589	1	-1.2079	1.97769	8.62768	0.00331093	0.0191568
ENSGACG00000010448			groupX	15606906	15612686	-1	-3.7006	-0.490262	8.6157	0.00333278	0.0192778
ENSGACG00000020643	cryaba	crystallin, alpha B, a [Source:ZFIN;Acc:ZDB-GENE-991119-2]	groupVII	21680381	21681616	-1	-0.41308	4.63544	8.5756	0.00340698	0.0197003
ENSGACG00000018866			groupVII	1446415	1448832	-1	-1.45127	0.817196	8.54751	0.00345994	0.0200032
ENSGACG00000016312	PPEF2 (2 of 2)	protein phosphatase, EF-hand calcium binding domain 2 [Source:HGNC Symbol;Acc:HGNC:9244]	groupXIV	3566771	3571508	-1	-2.56704	-0.717679	8.54605	0.00346274	0.0200171
ENSGACG00000019494			groupIV	25482617	25490893	-1	-3.77804	0.0642707	8.54175	0.00347091	0.0200632
ENSGACG00000010079			groupXVII	10406369	10422223	1	-1.08789	5.95505	8.54094	0.00347247	0.0200711
ENSGACG00000003911	plxna1	plexin A1 [Source:ZFIN;Acc:ZDB-GENE-061007-1]	groupXIX	5234537	5263312	1	-0.65294	5.29423	8.52521	0.0035026	0.0202418
ENSGACG00000010034	PCP2	Purkinje cell protein 2 [Source:HGNC Symbol;Acc:HGNC:30209]	groupXI	7791014	7795841	-1	-1.31079	1.19035	8.52395	0.00350503	0.0202547
ENSGACG00000003678	zic1	zic family member 1 (odd-paired homolog, Drosophila) [Source:ZFIN;Acc:ZDB-GENE-000208-4]	groupXXI	8365368	8367504	-1	-1.01602	6.73286	8.5072	0.00353744	0.0204409
ENSGACG00000017318	arl13a	ADP-ribosylation factor-like 13A [Source:ZFIN;Acc:ZDB-GENE-040426-1790]	groupIV	6373330	6376956	-1	-3.76193	-2.27492	8.49596	0.00355936	0.0205652
ENSGACG00000002000	abca4a	ATP-binding cassette, sub-family A (ABC1), member 4a [Source:ZFIN;Acc:ZDB-GENE-050517-3]	groupXXI	2180740	2208802	1	-1.42751	2.2891	8.45868	0.00363305	0.0209815
ENSGACG00000001585	ITIH4 (2 of 2)	inter-alpha-trypsin inhibitor heavy chain family, member 4 [Source:HGNC Symbol;Acc:HGNC:6169]	scaffold_27	4635811	4639569	-1	-1.01743	2.31263	8.45536	0.00363969	0.0210187
ENSGACG00000000058			scaffold_99	6773	8856	-1	-1.36173	1.70036	8.44502	0.00366044	0.0211373
ENSGACG00000012215	CACNG1 (1 of 2)	calcium channel, voltage-dependent, gamma subunit 1 [Source:HGNC Symbol;Acc:HGNC:1405]	groupXI	11299220	11306484	1	-1.3289	2.62952	8.43647	0.00367769	0.0212345
ENSGACG00000008615			groupXX	9990377	9996076	1	0.305759	6.90034	8.41634	0.00371864	0.0214664
ENSGACG00000019997	dock11 (2 of 2)	dedicator of cytokinesis 11 [Source:ZFIN;Acc:ZDB-GENE-060503-196]	groupVII	9311356	9318824	1	-0.483326	4.19975	8.41631	0.00371869	0.0214664
ENSGACG00000018783	NXNL1 (1 of 2)	nucleoredoxin-like 1 [Source:HGNC Symbol;Acc:HGNC:25179]	groupIX	14469994	14472968	1	-2.5858	-1.68721	8.41016	0.00373129	0.0215367
ENSGACG00000009695	FAM53B (2 of 2)	family with sequence similarity 53, member B [Source:HGNC Symbol;Acc:HGNC:28968]	groupVI	11688288	11705963	1	-0.371372	3.48001	8.40729	0.00373719	0.0215696
ENSGACG00000004668	kif26bb	kinesin family member 26Bb [Source:ZFIN;Acc:ZDB-GENE-041001-188]	groupXVIII	1254361	1269480	-1	-1.06525	3.20568	8.40448	0.00374297	0.0216017
ENSGACG00000011982	guca1c	guanylate cyclase activator 1C [Source:ZFIN;Acc:ZDB-GENE-030829-1]	groupI	14461065	14463469	1	-3.9622	-2.19732	8.37293	0.00380852	0.0219689
ENSGACG00000001568	IL17RC	interleukin 17 receptor C [Source:HGNC Symbol;Acc:HGNC:18358]	scaffold_27	4605904	4607228	-1	-1.44879	-0.352238	8.372	0.00381046	0.0219789
ENSGACG00000006817			groupXVII	5590813	5591577	1	-1.16094	2.24723	8.36754	0.00381982	0.0220304
ENSGACG00000001509	MSR1	macrophage scavenger receptor 1 [Source:HGNC Symbol;Acc:HGNC:7376]	groupXVI	403151	408474	1	-2.31375	2.56203	8.35991	0.00383591	0.0221207
ENSGACG00000015571	si:rp71-39b20.4	si:rp71-39b20.4 [Source:ZFIN;Acc:ZDB-GENE-070912-704]	groupIII	8494405	8499478	1	-3.34467	-1.53252	8.32224	0.00391626	0.0225777
ENSGACG00000000790			scaffold_47	578155	596424	-1	-1.84868	1.7002	8.28057	0.00400716	0.0230953
ENSGACG00000016915	ccdc88b	coiled-coil domain containing 88B [Source:ZFIN;Acc:ZDB-GENE-080303-31]	groupIV	5045251	5062999	1	-1.36676	0.409093	8.27385	0.00402202	0.0231796
ENSGACG00000018163	ITGAL	integrin, alpha L (antigen CD11A (p180), lymphocyte function-associated antigen 1; alpha polypeptide) [Source:HGNC Symbol;Acc:HGNC:6148]	groupIX	10183494	10195276	-1	-1.77193	2.49233	8.24993	0.00407535	0.0234791
ENSGACG00000018717	add3a	adducin 3 (gamma) a [Source:ZFIN;Acc:ZDB-GENE-030131-2721]	groupIX	14078380	14100035	-1	-0.484263	5.26694	8.2372	0.00410405	0.0236404
ENSGACG00000000336			scaffold_131	56853	59742	1	-1.37903	2.13348	8.23073	0.0041187	0.0237195
ENSGACG00000014680	hsd17b14	hydroxysteroid (17-beta) dehydrogenase 14 [Source:ZFIN;Acc:ZDB-GENE-040801-24]	groupXI	15718986	15722215	-1	-1.47944	0.833298	8.22954	0.00412139	0.0237337
ENSGACG00000013573	prf1.1	perforin 1.1 [Source:ZFIN;Acc:ZDB-GENE-111212-2]	groupXI	13299458	13302397	1	-1.78892	-0.252318	8.22702	0.00412713	0.023764
ENSGACG00000016473	prlra	prolactin receptor a [Source:ZFIN;Acc:ZDB-GENE-080103-2]	groupXIV	3993506	3998272	1	-0.895597	1.0919	8.21939	0.00414452	0.0238615
ENSGACG00000015396	ca7	carbonic anhydrase VII [Source:ZFIN;Acc:ZDB-GENE-040426-1786]	groupII	8245986	8250854	-1	-2.56188	-1.46278	8.21686	0.00415029	0.0238934
ENSGACG00000002806	slc12a5b	solute carrier family 12 (potassium/chloride transporter), member 5b [Source:ZFIN;Acc:ZDB-GENE-080707-1]	groupXII	669406	674050	-1	-0.719102	2.84736	8.20571	0.00417588	0.0240366
ENSGACG00000015495			groupIII	8263705	8266565	1	-1.71765	-0.373005	8.16118	0.00427964	0.0246243
ENSGACG00000001107	VWA5A (1 of 3)	von Willebrand factor A domain containing 5A [Source:HGNC Symbol;Acc:HGNC:6658]	scaffold_598	1421	9182	-1	-0.796639	3.25993	8.15332	0.00429825	0.0247271
ENSGACG00000002439	degs1	degenerative spermatocyte homolog 1, lipid desaturase (Drosophila) [Source:ZFIN;Acc:ZDB-GENE-030131-5283]	groupVI	624617	631220	-1	-0.313078	4.03895	8.14253	0.00432388	0.0248718
ENSGACG00000011793			groupXV	11611703	11612743	1	-1.40502	1.77465	8.13766	0.00433552	0.024936
ENSGACG00000001729			scaffold_882	1249	3529	1	-3.21498	-1.22749	8.12122	0.004375	0.0251588
ENSGACG00000011335	CPNE9 (2 of 2)	copine family member IX [Source:HGNC Symbol;Acc:HGNC:24336]	groupXVII	12166388	12221168	-1	0.283611	5.19486	8.10221	0.00442114	0.0254199
ENSGACG00000008329	pvalb6	parvalbumin 6 [Source:ZFIN;Acc:ZDB-GENE-040912-95]	groupXI	5145296	5172176	1	-0.742397	6.16209	8.09952	0.0044277	0.0254547
ENSGACG00000018388	si:dkeyp-35f12.3	si:dkeyp-35f12.3 [Source:ZFIN;Acc:ZDB-GENE-090313-385]	groupXIV	14177820	14184673	-1	-1.59059	0.182002	8.09324	0.00444306	0.0255373
ENSGACG00000004107	CLUL1 (1 of 2)	clusterin-like 1 (retinal) [Source:HGNC Symbol;Acc:HGNC:2096]	groupXXI	9489864	9493461	1	-1.67373	-0.825966	8.09205	0.00444597	0.0255526
ENSGACG00000015864	slc4a4b	solute carrier family 4, sodium bicarbonate cotransporter, member 4b [Source:ZFIN;Acc:ZDB-GENE-091030-1]	groupXIV	1689166	1703994	-1	-0.921804	1.30986	8.03532	0.0045874	0.0263522
ENSGACG00000016365	NFATC3	nuclear factor of activated T-cells, cytoplasmic, calcineurin-dependent 3 [Source:HGNC Symbol;Acc:HGNC:7777]	groupII	14997944	15034759	-1	-0.801507	2.47831	8.03431	0.00458996	0.0263654
ENSGACG00000013863	si:ch211-175f12.2	si:ch211-175f12.2 [Source:ZFIN;Acc:ZDB-GENE-110411-220]	groupXX	17706245	17708332	-1	-2.37403	-1.64686	8.03152	0.00459703	0.0264046
ENSGACG00000019298	myh9a	myosin, heavy polypeptide 9a, non-muscle [Source:ZFIN;Acc:ZDB-GENE-030131-5870]	groupIX	16378336	16393085	-1	-1.42297	3.76835	8.03076	0.00459897	0.0264142
ENSGACG00000019795	lrrc4.1	leucine rich repeat containing 4.1 [Source:ZFIN;Acc:ZDB-GENE-041210-129]	groupIV	30169143	30171953	-1	0.265955	5.37553	7.97508	0.00474257	0.0272177
ENSGACG00000001591	bicd2	bicaudal D homolog 2 (Drosophila) [Source:ZFIN;Acc:ZDB-GENE-120717-1]	scaffold_27	4674493	4681833	-1	-0.372384	4.65372	7.96684	0.0047642	0.0273342
ENSGACG00000015025	SLC27A2 (3 of 3)	solute carrier family 27 (fatty acid transporter), member 2 [Source:HGNC Symbol;Acc:HGNC:10996]	groupII	5798521	5805341	-1	-1.13872	1.57416	7.95814	0.00478717	0.0274644
ENSGACG00000017359			groupXIV	7422416	7423357	-1	-2.99052	-0.11759	7.91956	0.00489032	0.0280515
ENSGACG00000001941			groupX	891779	894040	1	-1.46886	0.834294	7.89512	0.00495683	0.0284235
ENSGACG00000001665	pparg	peroxisome proliferator activated receptor gamma [Source:ZFIN;Acc:ZDB-GENE-990415-213]	scaffold_27	4856585	4866605	1	-1.30604	2.42127	7.89216	0.00496495	0.0284647
ENSGACG00000017039	prom1b	prominin 1 b [Source:ZFIN;Acc:ZDB-GENE-031003-1]	groupIX	6017779	6033654	1	-1.53944	1.66629	7.8639	0.00504316	0.028904
ENSGACG00000006330	PLD4	phospholipase D family, member 4 [Source:HGNC Symbol;Acc:HGNC:23792]	groupXV	2737161	2739834	1	-1.66556	1.93089	7.85634	0.00506427	0.0290201
ENSGACG00000018416			groupIX	12143032	12164384	-1	-1.2962	1.14382	7.85188	0.00507679	0.0290853
ENSGACG00000002464	lrit1b	leucine-rich repeat, immunoglobulin-like and transmembrane domains 1b [Source:ZFIN;Acc:ZDB-GENE-060616-45]	groupV	1036289	1039034	-1	-2.0981	-0.769426	7.81666	0.00517669	0.0296411
ENSGACG00000001143			scaffold_27	3205372	3219593	-1	-0.655262	7.05689	7.77445	0.00529905	0.0303215
ENSGACG00000005888	RASGRP1	RAS guanyl releasing protein 1 (calcium and DAG-regulated) [Source:HGNC Symbol;Acc:HGNC:9878]	groupXV	2129180	2141025	-1	0.391376	3.77765	7.76886	0.00531547	0.0304137
ENSGACG00000016754	grapb	GRB2-related adaptor protein b [Source:ZFIN;Acc:ZDB-GENE-050913-4]	groupIX	5149176	5152194	1	-1.0461	0.606293	7.75925	0.00534382	0.0305691
ENSGACG00000001528			scaffold_27	4411504	4430437	1	-2.31962	-0.358937	7.73706	0.00540987	0.0309383
ENSGACG00000011575			groupXV	11264050	11265010	-1	-0.931621	1.69128	7.72748	0.00543867	0.0310961
ENSGACG00000018809	cyp26b1	cytochrome P450, family 26, subfamily b, polypeptide 1 [Source:ZFIN;Acc:ZDB-GENE-030131-2908]	groupVII	1211620	1221420	1	-0.606986	3.03263	7.70826	0.00549688	0.031422
ENSGACG00000001518	dnah9 (1 of 2)	dynein, axonemal, heavy polypeptide 9 [Source:ZFIN;Acc:ZDB-GENE-020925-1]	scaffold_120	42991	44582	-1	-0.70932	1.72726	7.70663	0.00550185	0.0314486
ENSGACG00000013470	CTSS (2 of 2)	cathepsin S [Source:HGNC Symbol;Acc:HGNC:2545]	groupXX	16251960	16257880	1	-1.66983	5.11548	7.70066	0.00552007	0.031551
ENSGACG00000017936	SNTG1	syntrophin, gamma 1 [Source:HGNC Symbol;Acc:HGNC:13740]	groupIII	16441241	16461828	1	0.308181	5.04676	7.69583	0.00553486	0.0316338
ENSGACG00000017807	EPHA5	EPH receptor A5 [Source:HGNC Symbol;Acc:HGNC:3389]	groupXIV	9551603	9594576	1	0.315551	4.76404	7.69146	0.00554826	0.0317068
ENSGACG00000006216			groupVIII	6549844	6552127	1	-0.609356	4.66078	7.68896	0.00555597	0.0317491
ENSGACG00000008819			groupXX	10254332	10256022	-1	-1.71378	4.28634	7.68713	0.00556159	0.0317795
ENSGACG00000002059	cerkl	ceramide kinase-like [Source:ZFIN;Acc:ZDB-GENE-070410-38]	groupXVI	3513049	3529958	-1	-1.12696	1.31463	7.68635	0.00556401	0.0317915
ENSGACG00000007718	npc2	Niemann-Pick disease, type C2 [Source:ZFIN;Acc:ZDB-GENE-021206-13]	groupXV	4827386	4829230	1	-0.658464	4.89343	7.67235	0.00560734	0.0320337
ENSGACG00000006149	CDO1	cysteine dioxygenase type 1 [Source:HGNC Symbol;Acc:HGNC:1795]	groupXIII	4621043	4625012	-1	-1.04178	4.27612	7.66536	0.00562912	0.0321546
ENSGACG00000017305	FYB	FYN binding protein [Source:HGNC Symbol;Acc:HGNC:4036]	groupXIV	7304055	7314207	1	-1.57259	4.23743	7.65206	0.00567075	0.032387
ENSGACG00000000022	matn4	matrilin 4 [Source:ZFIN;Acc:ZDB-GENE-050208-64]	scaffold_89	230109	238032	-1	-1.44643	0.894579	7.63912	0.00571156	0.0326146
ENSGACG00000018102			groupIV	11445867	11446591	1	-0.641349	1.50055	7.63624	0.00572072	0.0326621
ENSGACG00000013402	ctsk	cathepsin K [Source:ZFIN;Acc:ZDB-GENE-001205-4]	groupXX	16240944	16251048	1	-0.883803	4.30478	7.62703	0.00575	0.0328213
ENSGACG00000000848	im:7136729	im:7136729 [Source:ZFIN;Acc:ZDB-GENE-041111-14]	scaffold_47	889259	893482	-1	-1.09047	2.52138	7.62502	0.00575641	0.0328488
ENSGACG00000016401	acbd5b	acyl-Coenzyme A binding domain containing 5b [Source:ZFIN;Acc:ZDB-GENE-070705-18]	groupIII	10323045	10328857	-1	-0.29016	4.65289	7.62224	0.00576528	0.0328939
ENSGACG00000010263	CD97 (1 of 2)	CD97 molecule [Source:HGNC Symbol;Acc:HGNC:1711]	groupXI	7947648	7954421	-1	-1.03996	3.30671	7.61771	0.00577979	0.0329731
ENSGACG00000003582	tnfsf13b	tumor necrosis factor (ligand) superfamily, member 13b [Source:ZFIN;Acc:ZDB-GENE-080204-44]	groupXVI	8023067	8024372	-1	-2.31735	0.00971678	7.61595	0.00578544	0.0330034
ENSGACG00000015958	irf8	interferon regulatory factor 8 [Source:ZFIN;Acc:ZDB-GENE-040718-367]	groupII	12097880	12101467	-1	-1.81931	3.67195	7.61517	0.00578793	0.0330158
ENSGACG00000015002	MPP4 (2 of 2)	membrane protein, palmitoylated 4 (MAGUK p55 subfamily member 4) [Source:HGNC Symbol;Acc:HGNC:13680]	scaffold_74	413269	421422	1	-1.41475	0.482106	7.598	0.0058433	0.0333243
ENSGACG00000002889	sox1a	SRY-box containing gene 1a [Source:ZFIN;Acc:ZDB-GENE-040718-186]	groupXVI	7108006	7109040	-1	0.337964	4.09842	7.59185	0.00586327	0.0334363
ENSGACG00000003567	tectb	tectorin beta [Source:ZFIN;Acc:ZDB-GENE-041212-16]	groupV	3836189	3838574	1	-2.83289	-0.603597	7.57838	0.00590727	0.0336834
ENSGACG00000005469	pitpnaa	phosphatidylinositol transfer protein, alpha a [Source:ZFIN;Acc:ZDB-GENE-040426-744]	groupI	1385915	1393786	1	-0.719746	2.0221	7.541	0.00603106	0.0343664
ENSGACG00000018426	cabp2a	calcium binding protein 2a [Source:ZFIN;Acc:ZDB-GENE-050913-25]	groupIX	12181360	12185638	1	-2.37453	-1.74046	7.51283	0.0061261	0.0348905
ENSGACG00000001959	atp1a3a	ATPase, Na+/K+ transporting, alpha 3a polypeptide [Source:ZFIN;Acc:ZDB-GENE-001212-7]	groupX	945775	970597	1	0.22045	8.43188	7.51256	0.00612702	0.0348938
ENSGACG00000020479	si:ch211-274p24.3	si:ch211-274p24.3 [Source:ZFIN;Acc:ZDB-GENE-091118-96]	groupVII	19122394	19127881	-1	-1.42598	-0.451988	7.50618	0.00614877	0.0350157
ENSGACG00000011652	PRKCA (1 of 2)	protein kinase C, alpha [Source:HGNC Symbol;Acc:HGNC:9393]	groupXI	10494542	10558232	-1	-0.573492	5.37209	7.50007	0.00616966	0.0351289
ENSGACG00000003502	C10orf54	chromosome 10 open reading frame 54 [Source:HGNC Symbol;Acc:HGNC:30085]	groupVI	3408391	3415881	-1	-1.254	2.46678	7.47199	0.00626663	0.0356711
ENSGACG00000007239	PAQR4 (1 of 2)	progestin and adipoQ receptor family member IV [Source:HGNC Symbol;Acc:HGNC:26386]	groupV	9473672	9476294	1	-6.22653	-2.16291	7.46925	0.00627616	0.0357214
ENSGACG00000008648	KCNH4 (2 of 2)	potassium channel, voltage gated eag related subfamily H, member 4 [Source:HGNC Symbol;Acc:HGNC:6253]	groupXI	5842754	5854706	1	0.614059	2.90145	7.45037	0.00634233	0.036094
ENSGACG00000002865	PRICKLE2 (1 of 2)	prickle homolog 2 (Drosophila) [Source:HGNC Symbol;Acc:HGNC:20340]	groupXII	847025	855389	1	0.258242	5.88534	7.43263	0.00640516	0.0364374
ENSGACG00000011827	cebpb	CCAAT/enhancer binding protein (C/EBP), beta [Source:ZFIN;Acc:ZDB-GENE-020111-3]	groupXII	15595557	15596471	1	-1.50203	1.78086	7.43174	0.00640833	0.0364535
ENSGACG00000002005	si:dkey-14o18.2	si:dkey-14o18.2 [Source:ZFIN;Acc:ZDB-GENE-060503-145]	scaffold_149	79926	85217	-1	-2.19801	-0.993864	7.40376	0.00650877	0.0370146
ENSGACG00000007985	ctsc	cathepsin C [Source:ZFIN;Acc:ZDB-GENE-030619-9]	groupI	6368016	6374543	1	-1.5161	4.70878	7.40192	0.00651542	0.0370483
ENSGACG00000005558	lingo2	leucine rich repeat and Ig domain containing 2 [Source:ZFIN;Acc:ZDB-GENE-080723-57]	groupXV	1730436	1732274	1	0.281737	4.04693	7.39641	0.00653541	0.0371557
ENSGACG00000007843	ptprc	protein tyrosine phosphatase, receptor type, C [Source:ZFIN;Acc:ZDB-GENE-050208-585]	groupVIII	8853903	8869102	-1	-1.58698	4.93073	7.39576	0.00653779	0.0371672
ENSGACG00000008686			groupV	10730136	10744608	-1	-2.07335	0.51282	7.38924	0.00656152	0.0372959
ENSGACG00000008090	NAPSA	napsin A aspartic peptidase [Source:HGNC Symbol;Acc:HGNC:13395]	groupXI	5068126	5071647	-1	-0.652802	4.10941	7.38241	0.00658648	0.0374336
ENSGACG00000005880	dpf1	D4, zinc and double PHD fingers family 1 [Source:ZFIN;Acc:ZDB-GENE-050913-31]	groupI	2110211	2128414	1	0.316513	3.45817	7.37818	0.00660199	0.0375135
ENSGACG00000013108	tmem244	transmembrane protein 244 [Source:ZFIN;Acc:ZDB-GENE-040724-54]	groupXVIII	15127359	15130036	-1	-3.00846	-2.3016	7.36771	0.00664056	0.0377264
ENSGACG00000006286	prmt2	protein arginine methyltransferase 2 [Source:ZFIN;Acc:ZDB-GENE-041104-1]	groupXVI	11997248	12002579	-1	0.427547	4.16835	7.36121	0.00666458	0.0378587
ENSGACG00000007524	gpr157	G protein-coupled receptor 157 [Source:ZFIN;Acc:ZDB-GENE-050809-126]	groupXII	9926338	9929517	-1	-1.02447	1.16563	7.35991	0.00666941	0.037884
ENSGACG00000002357	MYO1G	myosin IG [Source:HGNC Symbol;Acc:HGNC:13880]	groupX	1935507	1963916	-1	-1.71352	2.13816	7.34317	0.00673179	0.0382256
ENSGACG00000003513	RIMS4	regulating synaptic membrane exocytosis 4 [Source:HGNC Symbol;Acc:HGNC:16183]	groupXVII	772640	787599	-1	-0.778854	4.12007	7.3281	0.00678848	0.0385369
ENSGACG00000000547			scaffold_229	28615	29289	1	4.25406	-0.271451	7.31535	0.00683681	0.0388069
ENSGACG00000012662	arhgef10lb	Rho guanine nucleotide exchange factor (GEF) 10-like b [Source:ZFIN;Acc:ZDB-GENE-090313-222]	groupXII	16676928	16692542	1	-1.38692	1.88226	7.31297	0.00684587	0.0388541
ENSGACG00000017483	btk	Bruton agammaglobulinemia tyrosine kinase [Source:ZFIN;Acc:ZDB-GENE-070531-1]	groupIV	7482711	7490355	1	-1.56464	1.74199	7.30909	0.00686068	0.038936
ENSGACG00000007999	RARA	retinoic acid receptor, alpha [Source:HGNC Symbol;Acc:HGNC:9864]	groupX	12333007	12360086	1	0.362743	3.16619	7.30819	0.00686409	0.0389532
ENSGACG00000022711	SNORD22	Small nucleolar RNA SNORD22 [Source:RFAM;Acc:RF00099]	groupVII	7728434	7728560	-1	2.43262	0.600674	7.29879	0.00690009	0.0391467
ENSGACG00000007157	mgp	matrix Gla protein [Source:ZFIN;Acc:ZDB-GENE-060928-1]	groupXI	3841627	3842385	-1	-0.90047	0.00587899	7.28084	0.00696939	0.0395311
ENSGACG00000001596	TOP1 (1 of 2)	topoisomerase (DNA) I [Source:HGNC Symbol;Acc:HGNC:11986]	scaffold_180	1399	13644	-1	0.440811	5.82229	7.26606	0.00702699	0.0398512
ENSGACG00000020744	sh3pxd2b	SH3 and PX domains 2B [Source:ZFIN;Acc:ZDB-GENE-060810-52]	groupVII	23858080	23881792	1	-0.958551	5.42021	7.26125	0.00704581	0.0399557
ENSGACG00000015315	rxfp3.2a	relaxin/insulin-like family peptide receptor 3.2a [Source:ZFIN;Acc:ZDB-GENE-121026-2]	groupIII	7515357	7517592	1	-0.701616	2.57411	7.25522	0.00706952	0.0400857
ENSGACG00000019690	cacna2d4a	calcium channel, voltage-dependent, alpha 2/delta subunit 4a [Source:ZFIN;Acc:ZDB-GENE-041210-213]	groupIV	28762101	28821369	-1	-1.42217	3.72069	7.24982	0.00709079	0.0402019
ENSGACG00000009751	fam20a	family with sequence similarity 20, member A [Source:ZFIN;Acc:ZDB-GENE-081022-117]	groupV	11544593	11550263	-1	-0.684364	2.28176	7.24109	0.00712535	0.0403912
ENSGACG00000015528			groupIII	8423158	8424352	-1	-2.21123	-0.281643	7.2367	0.00714282	0.040488
ENSGACG00000008074	KIF24	kinesin family member 24 [Source:HGNC Symbol;Acc:HGNC:19916]	groupXIII	8166788	8170554	-1	-2.29176	-1.54627	7.22549	0.00718755	0.0407393
ENSGACG00000011884	MSRB1 (2 of 2)	methionine sulfoxide reductase B1 [Source:HGNC Symbol;Acc:HGNC:14133]	groupXI	10897156	10899020	-1	-0.502262	2.69493	7.21805	0.00721742	0.0408995
ENSGACG00000006630	syt5a	synaptotagmin Va [Source:ZFIN;Acc:ZDB-GENE-040718-110]	groupXI	3252489	3260038	-1	-1.80905	0.53425	7.21205	0.00724159	0.0410342
ENSGACG00000004509	lactbl1b	lactamase, beta-like 1b [Source:ZFIN;Acc:ZDB-GENE-061207-53]	groupXVII	2408258	2416301	1	-1.70118	-0.28564	7.20896	0.00725407	0.0411026
ENSGACG00000020779	USP2 (2 of 2)	ubiquitin specific peptidase 2 [Source:HGNC Symbol;Acc:HGNC:12618]	groupVII	24927490	24934820	1	-0.357215	3.89602	7.20344	0.0072764	0.0412224
ENSGACG00000001837			groupX	16269	20746	-1	-1.51232	1.21474	7.19946	0.00729255	0.041307
ENSGACG00000018046	cnot6	CCR4-NOT transcription complex, subunit 6 [Source:ZFIN;Acc:ZDB-GENE-030131-2768]	groupIV	11092615	11102092	1	-0.443438	3.76401	7.19163	0.00732446	0.0414786
ENSGACG00000008828			groupXX	10257431	10258487	-1	-1.50072	3.04038	7.16392	0.00743843	0.0421031
ENSGACG00000005413			groupXVII	3678427	3684861	1	-0.542992	3.70993	7.15989	0.00745518	0.0421909
ENSGACG00000009363	il10ra	interleukin 10 receptor, alpha [Source:ZFIN;Acc:ZDB-GENE-070905-4]	groupI	8950903	8953636	-1	-1.57275	1.17334	7.15618	0.00747062	0.0422737
ENSGACG00000016508	ttyh3b	tweety homolog 3b (Drosophila) [Source:ZFIN;Acc:ZDB-GENE-051120-105]	groupIX	4423617	4442232	-1	0.241184	7.32196	7.14973	0.00749754	0.0424237
ENSGACG00000006711			groupXV	2986778	2987060	1	-1.8847	0.802388	7.14836	0.00750324	0.0424512
ENSGACG00000009397	DLK1	delta-like 1 homolog (Drosophila) [Source:HGNC Symbol;Acc:HGNC:2907]	groupXV	7208168	7213514	-1	0.292407	4.84504	7.13915	0.00754189	0.0426675
ENSGACG00000017967			groupIII	16679542	16682223	1	-1.54558	1.26385	7.13142	0.00757449	0.0428454
ENSGACG00000019296	slc25a38b	solute carrier family 25, member 38b [Source:ZFIN;Acc:ZDB-GENE-110214-1]	groupIX	16371698	16376549	-1	-0.513282	3.37296	7.12925	0.00758364	0.0428919
ENSGACG00000006694	plaua	plasminogen activator, urokinase a [Source:ZFIN;Acc:ZDB-GENE-090313-278]	groupVI	7982340	7984539	-1	-1.6133	0.641379	7.12387	0.00760643	0.0430137
ENSGACG00000007444	dner	delta/notch-like EGF repeat containing [Source:ZFIN;Acc:ZDB-GENE-130502-1]	groupI	5694625	5711351	-1	0.191438	8.07659	7.12259	0.00761188	0.0430421
ENSGACG00000019597			groupIX	18440029	18440714	1	-2.21364	-0.807898	7.09922	0.00771174	0.04359
ENSGACG00000019395			groupIX	17101776	17107592	1	2.13823	-0.685555	7.09792	0.00771734	0.0436193
ENSGACG00000010867	cacna1r	calcium channel, voltage-dependent, alpha 1R subunit [Source:ZFIN;Acc:ZDB-GENE-081104-526]	groupVIII	13695203	13733832	1	0.250983	6.64465	7.09781	0.00771784	0.0436197
ENSGACG00000018355	hbegfb	heparin-binding EGF-like growth factor b [Source:ZFIN;Acc:ZDB-GENE-070820-6]	groupIV	13294516	13295502	1	-0.959246	1.79926	7.09658	0.00772314	0.0436472
ENSGACG00000012769	ighv1-4 (1 of 3)	immunoglobulin heavy variable 1-4 [Source:ZFIN;Acc:ZDB-GENE-040514-1]	groupXI	12330953	12351249	-1	-3.32023	0.410189	7.09203	0.00774275	0.0437533
ENSGACG00000006619	KIRREL3	kin of IRRE like 3 (Drosophila) [Source:HGNC Symbol;Acc:HGNC:23204]	groupI	3727950	3776112	1	0.287507	4.17327	7.0873	0.00776319	0.0438664
ENSGACG00000015050	FRMPD4 (2 of 2)	FERM and PDZ domain containing 4 [Source:HGNC Symbol;Acc:HGNC:29007]	groupI	24696762	24711464	1	-0.858587	4.24767	7.0828	0.00778274	0.0439671
ENSGACG00000018668			groupVII	518792	520048	1	5.26506	-1.13325	7.0659	0.0078565	0.0443765
ENSGACG00000004307	hcn3	hyperpolarization activated cyclic nucleotide-gated potassium channel 3 [Source:ZFIN;Acc:ZDB-GENE-060503-193]	groupX	6676041	6678139	-1	-2.63147	-1.9774	7.06052	0.00788012	0.0445025
ENSGACG00000003934			groupX	5374554	5376703	1	-0.946366	1.47095	7.0573	0.00789428	0.0445801
ENSGACG00000011411	es1	es1 protein [Source:ZFIN;Acc:ZDB-GENE-980526-188]	groupXIII	12952685	12958203	-1	-0.694924	4.67968	7.01468	0.00808442	0.0456312
ENSGACG00000006792	dlx5a	distal-less homeobox gene 5a [Source:ZFIN;Acc:ZDB-GENE-990415-49]	groupX	9487805	9489427	-1	0.622541	2.23623	6.99608	0.00816884	0.0460925
ENSGACG00000019751	TMEM179B	transmembrane protein 179B [Source:HGNC Symbol;Acc:HGNC:33744]	groupVII	7496418	7498823	1	-1.2279	1.13011	6.99444	0.00817631	0.0461321
ENSGACG00000019107	mapk11	mitogen-activated protein kinase 11 [Source:ZFIN;Acc:ZDB-GENE-040625-75]	groupIV	21578289	21587039	1	-0.296841	4.57795	6.9911	0.00819158	0.0462157
ENSGACG00000000188			scaffold_1318	4364	5126	-1	-1.86957	0.169154	6.98648	0.00821275	0.0463225
ENSGACG00000016918	myo9b	myosin IXb [Source:ZFIN;Acc:ZDB-GENE-030131-938]	groupIII	12322870	12341345	1	-1.46666	0.587259	6.96659	0.00830455	0.0468274
ENSGACG00000019290	ttc26	tetratricopeptide repeat domain 26 [Source:ZFIN;Acc:ZDB-GENE-041212-41]	groupIX	16355818	16364657	-1	0.311639	4.81556	6.94795	0.00839155	0.0473127
ENSGACG00000010178	actn2	actinin, alpha 2 [Source:ZFIN;Acc:ZDB-GENE-051127-39]	groupVI	12428217	12443132	-1	-1.03393	1.94503	6.9464	0.00839883	0.0473486
ENSGACG00000004275	chmp5b	charged multivesicular body protein 5b [Source:ZFIN;Acc:ZDB-GENE-040426-1374]	groupXXI	9628114	9630468	-1	-0.263857	4.3728	6.9413	0.00842279	0.0474785
ENSGACG00000017096	slc6a5	solute carrier family 6 (neurotransmitter transporter, glycine), member 5 [Source:ZFIN;Acc:ZDB-GENE-050105-2]	groupII	20027174	20041230	1	-1.63548	0.531783	6.94096	0.00842439	0.0474849
ENSGACG00000001675			scaffold_120	284160	295979	-1	1.77066	1.08122	6.94002	0.00842881	0.0475071
ENSGACG00000008527	im:7148400	im:7148400 [Source:ZFIN;Acc:ZDB-GENE-050309-74]	groupXI	5661792	5665608	1	-0.849415	2.11297	6.92857	0.00848296	0.0478045
ENSGACG00000022735	SNORD22	Small nucleolar RNA SNORD22 [Source:RFAM;Acc:RF00099]	groupVII	7743822	7743948	-1	2.20394	-0.701443	6.92529	0.0084985	0.0478868
ENSGACG00000001123			scaffold_129	47228	50569	-1	-1.4866	4.70544	6.92001	0.00852363	0.0480179
ENSGACG00000009364	tlr21	toll-like receptor 21 [Source:ZFIN;Acc:ZDB-GENE-040220-4]	groupXX	10893595	10896378	1	-1.48338	0.562065	6.88342	0.00869988	0.0489866
ENSGACG00000003192	bai1b	brain-specific angiogenesis inhibitor 1b [Source:ZFIN;Acc:ZDB-GENE-081031-45]	groupX	4364784	4380750	1	0.250427	6.54327	6.88237	0.00870501	0.0490128
ENSGACG00000010905			groupXVIII	10940768	10947132	1	-1.72081	2.78091	6.87545	0.00873878	0.0491996
ENSGACG00000018621	SLC24A2 (1 of 2)	solute carrier family 24 (sodium/potassium/calcium exchanger), member 2 [Source:HGNC Symbol;Acc:HGNC:10976]	groupIX	13673157	13682490	1	-1.21953	1.25612	6.87219	0.00875475	0.0492847
ENSGACG00000017574			groupIV	8185136	8188393	-1	-1.78179	0.338695	6.86189	0.00880533	0.0495668
ENSGACG00000011053	ptpn5	protein tyrosine phosphatase, non-receptor type 5 [Source:ZFIN;Acc:ZDB-GENE-101028-3]	groupXIX	13142187	13146657	-1	0.228246	5.32179	6.85814	0.00882381	0.0496572
ENSGACG00000020315	PCDHGC5 (2 of 2)	protocadherin gamma subfamily C, 5 [Source:HGNC Symbol;Acc:HGNC:8718]	groupVII	16829719	16845611	1	0.226367	7.91621	6.85467	0.00884097	0.0497483
ENSGACG00000002463	LRIT2 (1 of 2)	leucine-rich repeat, immunoglobulin-like and transmembrane domains 2 [Source:HGNC Symbol;Acc:HGNC:23443]	groupV	1032071	1033963	-1	-3.6103	-2.70081	6.84293	0.00889926	0.0500598
ENSGACG00000019006	slc26a11	solute carrier family 26, member 11 [Source:ZFIN;Acc:ZDB-GENE-030131-5349]	groupIX	15162144	15169182	-1	-0.340444	4.05826	6.8413	0.00890739	0.0501028
ENSGACG00000019087	SLC5A8	solute carrier family 5 (sodium/monocarboxylate cotransporter), member 8 [Source:HGNC Symbol;Acc:HGNC:19119]	groupIV	21532138	21536424	-1	-3.49402	-2.62323	6.83751	0.0089263	0.0502064
ENSGACG00000014315	ccl19	chemokine (C-C motif) ligand 19 [Source:ZFIN;Acc:ZDB-GENE-091204-19]	groupXIII	18789994	18791021	-1	-2.90714	0.567689	6.8361	0.00893335	0.0502406
ENSGACG00000003932			groupX	5372498	5374253	1	-0.962205	1.15552	6.82812	0.00897338	0.0504601
ENSGACG00000004094	gpr37l1a	G protein-coupled receptor 37 like 1a [Source:ZFIN;Acc:ZDB-GENE-110411-20]	groupXVII	1597704	1600808	1	-0.799042	2.35808	6.80323	0.00909929	0.051157
ENSGACG00000000605	LIMA1 (1 of 2)	LIM domain and actin binding 1 [Source:HGNC Symbol;Acc:HGNC:24636]	scaffold_27	1279547	1289829	-1	-0.553017	1.83421	6.78276	0.00920426	0.0517273
ENSGACG00000000326			scaffold_395	11467	15104	-1	-1.48969	3.13569	6.77903	0.00922351	0.0518298
ENSGACG00000001742			scaffold_232	44159	79908	1	-1.49842	2.29814	6.75909	0.00932715	0.0524007
ENSGACG00000016225	itga1	integrin, alpha 1 [Source:ZFIN;Acc:ZDB-GENE-091118-115]	groupXIV	3373810	3390754	-1	-0.344411	4.05699	6.73873	0.0094342	0.0529934
ENSGACG00000019158	C16orf45	chromosome 16 open reading frame 45 [Source:HGNC Symbol;Acc:HGNC:19213]	groupIX	15570897	15579358	1	0.268201	4.91365	6.73803	0.00943785	0.0530081
ENSGACG00000001288			scaffold_452	3492	8260	1	-1.37257	1.132	6.7255	0.00950442	0.0533674
ENSGACG00000009651	CTBP2 (2 of 2)	C-terminal binding protein 2 [Source:HGNC Symbol;Acc:HGNC:2495]	groupVI	11630700	11654239	1	0.246431	4.12016	6.72136	0.00952649	0.0534855
ENSGACG00000015319	TMEM255B	transmembrane protein 255B [Source:HGNC Symbol;Acc:HGNC:28297]	groupII	7730342	7741546	-1	-1.46488	-0.541362	6.70532	0.00961255	0.053945
ENSGACG00000019982	TIFA	TRAF-interacting protein with forkhead-associated domain [Source:HGNC Symbol;Acc:HGNC:19075]	groupVII	9249981	9250568	1	-0.968841	1.43744	6.69466	0.00967022	0.0542598
ENSGACG00000006088	TOX2 (1 of 2)	TOX high mobility group box family member 2 [Source:HGNC Symbol;Acc:HGNC:16095]	groupXVII	4657545	4680012	-1	0.27992	3.77987	6.68838	0.00970431	0.0544452
ENSGACG00000020608	inpp5k	inositol polyphosphate-5-phosphatase K [Source:ZFIN;Acc:ZDB-GENE-100408-3]	groupVII	21356720	21364035	1	-1.04482	1.50466	6.68655	0.00971432	0.0544983
ENSGACG00000002287	obsl1b	obscurin-like 1b [Source:ZFIN;Acc:ZDB-GENE-050809-29]	groupXVI	5028196	5052297	1	-0.608075	3.24002	6.68302	0.00973355	0.0545972
ENSGACG00000005867	vsx2	visual system homeobox 2 [Source:ZFIN;Acc:ZDB-GENE-001222-1]	groupXV	2100185	2105043	1	-1.4501	-0.849639	6.67962	0.00975213	0.0546925
ENSGACG00000013397	lppr3b	lipid phosphate phosphatase-related protein type 3b [Source:ZFIN;Acc:ZDB-GENE-120514-1]	groupVIII	17362145	17366859	1	0.224809	5.66813	6.62969	0.0100292	0.0561853
ENSGACG00000006203	trpm2 (1 of 2)	transient receptor potential cation channel, subfamily M, member 2 [Source:ZFIN;Acc:ZDB-GENE-061214-4]	groupXVI	11771810	11804002	-1	-0.463225	3.16952	6.62862	0.0100353	0.0562129
ENSGACG00000012877	LRFN2 (2 of 2)	leucine rich repeat and fibronectin type III domain containing 2 [Source:HGNC Symbol;Acc:HGNC:21226]	groupXV	13824588	13828769	-1	0.228409	4.40235	6.6246	0.010058	0.0563339
ENSGACG00000019327	lygl1	lysozyme g-like 1 [Source:ZFIN;Acc:ZDB-GENE-040718-461]	groupIX	16510433	16512041	1	-1.96091	-0.218845	6.61111	0.0101345	0.0567467
ENSGACG00000006316			groupI	3056578	3059895	-1	-2.18494	-1.5079	6.60973	0.0101423	0.0567877
ENSGACG00000002064	neurod	neurogenic differentiation [Source:ZFIN;Acc:ZDB-GENE-990415-172]	groupXVI	3540086	3541895	-1	-1.05403	5.71134	6.60857	0.0101489	0.0568214
ENSGACG00000018910	tfec	transcription factor EC [Source:ZFIN;Acc:ZDB-GENE-041210-21]	groupIV	18862829	18870435	1	-1.52125	0.201018	6.59858	0.010206	0.0571349
ENSGACG00000017395			groupIII	13783733	13837881	-1	-1.44708	1.12995	6.593	0.010238	0.057308
ENSGACG00000011525	KIF25	kinesin family member 25 [Source:HGNC Symbol;Acc:HGNC:6390]	groupXVIII	11759154	11766151	1	-1.61862	-0.302906	6.58748	0.0102698	0.0574828
ENSGACG00000008553	atp6v0a1a	ATPase, H+ transporting, lysosomal V0 subunit a isoform 1a [Source:ZFIN;Acc:ZDB-GENE-030131-3027]	groupXI	5708601	5718665	-1	-0.335819	4.83225	6.58368	0.0102918	0.0576027
ENSGACG00000014151	TRIM14 (59 of 76)	tripartite motif containing 14 [Source:HGNC Symbol;Acc:HGNC:16283]	groupII	570409	570951	-1	-1.32251	-0.476693	6.56574	0.010396	0.0581638
ENSGACG00000014829	ENSGACG00000010226	growth hormone 1 [Source:ZFIN;Acc:ZDB-GENE-030725-2]	groupXI	16069731	16072008	-1	3.34951	3.97297	6.56291	0.0104126	0.0582501
ENSGACG00000001519	itgb2	integrin, beta 2 [Source:ZFIN;Acc:ZDB-GENE-110411-4]	groupXVI	427012	442506	-1	-1.40952	5.49307	6.56092	0.0104243	0.0583091
ENSGACG00000008062	sp8a	sp8 transcription factor a [Source:ZFIN;Acc:ZDB-GENE-030131-9849]	groupXX	9481109	9483003	1	0.913662	1.24407	6.55431	0.010463	0.0585228
ENSGACG00000005762	ATP5SL	ATP5S-like [Source:HGNC Symbol;Acc:HGNC:25496]	groupI	1924903	1926389	-1	0.462924	1.68823	6.5496	0.0104907	0.0586682
ENSGACG00000017253	arhgef6	Rac/Cdc42 guanine nucleotide exchange factor (GEF) 6 [Source:ZFIN;Acc:ZDB-GENE-101013-2]	groupIV	6145741	6162982	1	-0.415933	4.45797	6.54876	0.0104957	0.0586928
ENSGACG00000004669			groupXV	771509	780654	1	-0.466239	3.71164	6.54856	0.0104969	0.0586964
ENSGACG00000008609	tysnd1	trypsin domain containing 1 [Source:ZFIN;Acc:ZDB-GENE-030131-8525]	groupVI	9844742	9847517	-1	-0.76415	2.95659	6.54082	0.0105427	0.0589456
ENSGACG00000002465	rgrb	retinal G protein coupled receptor b [Source:ZFIN;Acc:ZDB-GENE-050522-447]	groupV	1041884	1044770	1	-0.635665	3.03223	6.52795	0.0106192	0.0593575
ENSGACG00000004015	aldh2.2	aldehyde dehydrogenase 2, tandem duplicate 2 [Source:ZFIN;Acc:ZDB-GENE-030326-5]	groupXX	2124223	2133315	-1	-0.325882	5.06034	6.52081	0.0106619	0.0595866
ENSGACG00000019004	CD5L	CD5 molecule-like [Source:HGNC Symbol;Acc:HGNC:1690]	groupIX	15131184	15161669	-1	-2.08422	1.63852	6.52007	0.0106664	0.0596083
ENSGACG00000008166	dusp19a	dual specificity phosphatase 19a [Source:ZFIN;Acc:ZDB-GENE-081104-382]	groupXVI	16043770	16046608	-1	-2.58831	-2.38182	6.51982	0.0106679	0.0596134
ENSGACG00000010406			groupI	10842240	10844758	1	-1.77783	-1.15864	6.51663	0.0106871	0.0597172
ENSGACG00000012167	lgmn	legumain [Source:ZFIN;Acc:ZDB-GENE-021030-1]	groupXV	12139892	12145795	1	-0.313178	5.86754	6.51539	0.0106945	0.0597488
ENSGACG00000017972	tcirg1	T-cell, immune regulator 1, ATPase, H+ transporting, lysosomal V0 subunit A3 [Source:ZFIN;Acc:ZDB-GENE-090311-31]	groupIV	10641984	10650309	-1	-0.975572	4.98917	6.51529	0.0106951	0.0597492
ENSGACG00000014281			groupII	2419524	2426190	1	-1.56031	2.08156	6.50168	0.0107773	0.060182
ENSGACG00000013948	rhbdf1	rhomboid 5 homolog 1 (Drosophila) [Source:ZFIN;Acc:ZDB-GENE-040704-75]	groupXI	13694769	13701920	1	-0.497475	3.98217	6.48865	0.0108565	0.0606146
ENSGACG00000006392	ptprna	protein tyrosine phosphatase, receptor type, Na [Source:ZFIN;Acc:ZDB-GENE-030131-3511]	groupXVI	12223208	12236463	1	0.194997	8.28394	6.4855	0.0108758	0.0607122
ENSGACG00000002297	cdh1	cadherin 1, epithelial [Source:ZFIN;Acc:ZDB-GENE-010606-1]	groupVI	341078	386283	-1	-1.61276	1.9682	6.48224	0.0108958	0.060814
ENSGACG00000002655	GRM7 (1 of 2)	glutamate receptor, metabotropic 7 [Source:HGNC Symbol;Acc:HGNC:4599]	groupXII	409174	434561	1	0.222962	4.96931	6.47964	0.0109117	0.0608961
ENSGACG00000010226	p2ry12	purinergic receptor P2Y, G-protein coupled, 12 [Source:ZFIN;Acc:ZDB-GENE-110208-4]	groupI	10334339	10336553	-1	-1.32225	4.32755	6.47832	0.0109198	0.0609382
ENSGACG00000011589	ust	uronyl-2-sulfotransferase [Source:ZFIN;Acc:ZDB-GENE-041001-163]	groupXVIII	11855772	11891719	-1	-0.999487	1.47449	6.47692	0.0109284	0.0609827
ENSGACG00000006337	ankib1b	ankyrin repeat and IBR domain containing 1b [Source:ZFIN;Acc:ZDB-GENE-100920-6]	groupXX	5978144	5999605	-1	-0.867892	5.40204	6.45428	0.0110685	0.0617446
ENSGACG00000007477	plbd1	phospholipase B domain containing 1 [Source:ZFIN;Acc:ZDB-GENE-050411-22]	groupXI	4560383	4565290	1	-1.78908	3.24732	6.45304	0.0110763	0.0617844
ENSGACG00000005899			groupXIX	7282809	7291237	1	0.254683	6.61215	6.45152	0.0110857	0.0618339
ENSGACG00000008722	AIPL1	aryl hydrocarbon receptor interacting protein-like 1 [Source:HGNC Symbol;Acc:HGNC:359]	groupI	7666331	7669626	-1	-1.23882	0.0280487	6.44835	0.0111055	0.0619309
ENSGACG00000000498	ctsz	cathepsin Z [Source:ZFIN;Acc:ZDB-GENE-041010-139]	scaffold_27	1010198	1013485	1	-0.990757	4.2415	6.44748	0.011111	0.0619579
ENSGACG00000014955			scaffold_74	250410	257776	-1	-1.99642	0.330894	6.43714	0.0111758	0.062306
ENSGACG00000019991	dock11 (1 of 2)	dedicator of cytokinesis 11 [Source:ZFIN;Acc:ZDB-GENE-060503-196]	groupVII	9281432	9306866	1	-0.450144	4.91813	6.43714	0.0111759	0.062306
ENSGACG00000009160	phospho1	phosphatase, orphan 1 [Source:ZFIN;Acc:ZDB-GENE-040801-198]	groupXI	6371650	6372487	1	0.397351	3.68275	6.43555	0.0111859	0.0623586
ENSGACG00000002668	entpd1	ectonucleoside triphosphate diphosphohydrolase 1 [Source:ZFIN;Acc:ZDB-GENE-040801-58]	groupV	1673683	1685493	1	-0.754556	4.89992	6.43166	0.0112104	0.0624884
ENSGACG00000013438			groupI	18046339	18053773	-1	-0.44762	4.66767	6.42716	0.0112388	0.06264
ENSGACG00000017782	rhbg	Rhesus blood group, B glycoprotein [Source:ZFIN;Acc:ZDB-GENE-030131-9542]	scaffold_137	240288	248932	1	-1.60389	-1.06927	6.41572	0.0113115	0.0630381
ENSGACG00000015784	HOMER1 (2 of 2)	homer homolog 1 (Drosophila) [Source:HGNC Symbol;Acc:HGNC:17512]	groupXIV	1072364	1079232	-1	0.402902	4.76338	6.40514	0.011379	0.0633974
ENSGACG00000004503	rgs9a	regulator of G-protein signaling 9a [Source:ZFIN;Acc:ZDB-GENE-060929-92]	groupXI	224177	239767	-1	-1.43787	0.574122	6.40466	0.0113821	0.0634112
ENSGACG00000006560	zgc:162183	zgc:162183 [Source:ZFIN;Acc:ZDB-GENE-070410-30]	groupVI	7928242	7932412	-1	-0.432061	2.40963	6.40231	0.0113972	0.0634919
ENSGACG00000001181	GUCY2D (1 of 2)	guanylate cyclase 2D, membrane (retina-specific) [Source:HGNC Symbol;Acc:HGNC:4689]	scaffold_129	206279	224515	-1	-1.51784	1.37606	6.40214	0.0113983	0.0634944
ENSGACG00000006210			groupVIII	6485834	6533369	1	-0.450982	4.66827	6.40115	0.0114047	0.0635237
ENSGACG00000019394	hn1a	hematological and neurological expressed 1a [Source:ZFIN;Acc:ZDB-GENE-070410-142]	groupIX	17081308	17088628	1	0.461729	4.00506	6.39614	0.0114369	0.0636921
ENSGACG00000019985	capn2l	calpain 2, (m/II) large subunit, like [Source:ZFIN;Acc:ZDB-GENE-050417-341]	groupIX	20091901	20102200	1	-0.54483	2.41824	6.39564	0.0114401	0.0637067
ENSGACG00000017758			scaffold_137	194757	195795	-1	-1.60934	1.71747	6.38637	0.0115	0.0640331
ENSGACG00000018430			groupIX	12189816	12192031	-1	-1.65368	2.78049	6.37814	0.0115534	0.0643237
ENSGACG00000019199	mmp14a	matrix metalloproteinase 14a (membrane-inserted) [Source:ZFIN;Acc:ZDB-GENE-030901-1]	groupVII	2964537	2968341	-1	-0.808196	2.94199	6.35114	0.0117306	0.0652888
ENSGACG00000000155	C3 (1 of 8)	complement component 3 [Source:HGNC Symbol;Acc:HGNC:1318]	scaffold_251	15265	34678	1	-1.45985	2.79296	6.33858	0.0118139	0.0657385
ENSGACG00000010461	CLCN2 (2 of 3)	chloride channel, voltage-sensitive 2 [Source:HGNC Symbol;Acc:HGNC:2020]	scaffold_393	3244	8109	-1	-0.642166	3.79043	6.33498	0.0118379	0.0658684
ENSGACG00000003888	eng2b	engrailed 2b [Source:ZFIN;Acc:ZDB-GENE-980526-40]	groupXXI	8942991	8945741	1	-0.631827	2.66424	6.32975	0.0118729	0.0660488
ENSGACG00000014009	si:ch211-79k12.1	si:ch211-79k12.1 [Source:ZFIN;Acc:ZDB-GENE-080303-9]	groupXX	17937881	17945441	1	-1.37375	3.48804	6.31885	0.0119461	0.0664377
ENSGACG00000006062	KLHL7	kelch-like family member 7 [Source:HGNC Symbol;Acc:HGNC:15646]	groupX	8770767	8776118	-1	-0.269081	3.36027	6.3031	0.0120527	0.067016
ENSGACG00000012026	prcp	prolylcarboxypeptidase (angiotensinase C) [Source:ZFIN;Acc:ZDB-GENE-040718-447]	groupI	14472720	14482140	1	-1.18343	3.37247	6.28684	0.0121638	0.0676008
ENSGACG00000008326	csf2rb	colony stimulating factor 2 receptor, beta, low-affinity (granulocyte-macrophage) [Source:ZFIN;Acc:ZDB-GENE-080115-1]	groupXI	5130398	5134910	-1	-1.48925	1.08094	6.27677	0.0122331	0.0679676
ENSGACG00000018709	GABRA2	gamma-aminobutyric acid (GABA) A receptor, alpha 2 [Source:HGNC Symbol;Acc:HGNC:4076]	groupIV	16385527	16408639	-1	0.247651	4.48236	6.26425	0.0123198	0.0684311
ENSGACG00000005218	KCNA10 (1 of 2)	potassium channel, voltage gated shaker related subfamily A, member 10 [Source:HGNC Symbol;Acc:HGNC:6219]	groupXVII	3419388	3421085	-1	-0.918923	0.625658	6.25755	0.0123665	0.068683
ENSGACG00000018820	lmod2b	leiomodin 2 (cardiac) b [Source:ZFIN;Acc:ZDB-GENE-041210-356]	groupIV	17997326	18001058	1	-1.1912	0.30385	6.25225	0.0124036	0.0688776
ENSGACG00000006359	her4.4	hairy-related 4, tandem duplicate 4 [Source:ZFIN;Acc:ZDB-GENE-081031-104]	groupXII	7772314	7772950	-1	0.426215	2.53243	6.25149	0.0124089	0.0689032
ENSGACG00000009535	SLC8B1	solute carrier family 8 (sodium/lithium/calcium exchanger), member B1 [Source:HGNC Symbol;Acc:HGNC:26175]	groupXIII	9337546	9342577	1	-0.876279	1.81848	6.24892	0.0124269	0.068996
ENSGACG00000010785	si:ch211-13k12.1	si:ch211-13k12.1 [Source:ZFIN;Acc:ZDB-GENE-050208-116]	groupXIX	12707400	12723545	1	-1.72771	-1.32555	6.24639	0.0124446	0.0690869
ENSGACG00000019371	PIK3R6 (3 of 3)	phosphoinositide-3-kinase, regulatory subunit 6 [Source:HGNC Symbol;Acc:HGNC:27101]	groupIX	16821389	16825543	-1	-0.98559	0.260957	6.24149	0.0124792	0.0692711
ENSGACG00000011783	slc13a3	solute carrier family 13 (sodium-dependent dicarboxylate transporter), member 3 [Source:ZFIN;Acc:ZDB-GENE-040426-2486]	groupXII	15510545	15517590	-1	-0.532234	4.97386	6.23829	0.0125017	0.0693926
ENSGACG00000004673	snx5	sorting nexin 5 [Source:ZFIN;Acc:ZDB-GENE-040426-2857]	groupVI	5842529	5847391	1	-0.549555	4.23883	6.23776	0.0125055	0.0694096
ENSGACG00000019948	chrm2a	cholinergic receptor, muscarinic 2a [Source:ZFIN;Acc:ZDB-GENE-030314-1]	groupIV	31170519	31172044	-1	0.282369	5.01111	6.23732	0.0125085	0.0694229
ENSGACG00000011632	CYTH3 (2 of 2)	cytohesin 3 [Source:HGNC Symbol;Acc:HGNC:9504]	groupXI	10460880	10482110	1	0.323751	4.93188	6.23647	0.0125146	0.0694527
ENSGACG00000014094	tesca	tescalcin a [Source:ZFIN;Acc:ZDB-GENE-040426-2632]	groupXIII	18095591	18101339	1	-0.471864	2.86126	6.23534	0.0125225	0.069493
ENSGACG00000013419	bcl11aa	B-cell CLL/lymphoma 11Aa [Source:ZFIN;Acc:ZDB-GENE-060421-4643]	scaffold_61	21853	24099	1	0.251517	5.32648	6.23441	0.0125291	0.0695257
ENSGACG00000004520	ankef1a	ankyrin repeat and EF-hand domain containing 1a [Source:ZFIN;Acc:ZDB-GENE-041001-196]	groupXVIII	1174254	1183588	1	0.782442	2.10204	6.23359	0.012535	0.0695545
ENSGACG00000013039	yjefn3	YjeF N-terminal domain containing 3 [Source:ZFIN;Acc:ZDB-GENE-050208-755]	groupVIII	16839261	16849109	-1	0.266603	4.66446	6.2237	0.0126052	0.0699251
ENSGACG00000020451	afap1l1b	actin filament associated protein 1-like 1b [Source:ZFIN;Acc:ZDB-GENE-061013-428]	groupVII	18717956	18728613	-1	-0.391482	3.02465	6.21648	0.0126566	0.0701956
ENSGACG00000014766	dlgap1a	discs, large (Drosophila) homolog-associated protein 1a [Source:ZFIN;Acc:ZDB-GENE-030616-580]	groupIII	5781085	5823758	-1	0.286166	5.05873	6.20189	0.0127614	0.0707498
ENSGACG00000015902	FNBP1	formin binding protein 1 [Source:HGNC Symbol;Acc:HGNC:17069]	groupXIV	1944466	1968159	1	-0.242065	4.88789	6.19654	0.0128	0.0709561
ENSGACG00000008747	atxn1b	ataxin 1b [Source:ZFIN;Acc:ZDB-GENE-061218-2]	groupXX	10112189	10116067	1	0.366467	4.37584	6.19407	0.0128179	0.071044
ENSGACG00000009511	prkcda	protein kinase C, delta a [Source:ZFIN;Acc:ZDB-GENE-030131-6503]	groupXVII	9686803	9700524	1	-1.13244	2.92069	6.19097	0.0128404	0.0711607
ENSGACG00000002994	ptprfa	protein tyrosine phosphatase, receptor type, f, a [Source:ZFIN;Acc:ZDB-GENE-020107-2]	groupVIII	419414	543451	1	-0.739126	5.36036	6.17987	0.0129212	0.0715932
ENSGACG00000005691	vstm4b	V-set and transmembrane domain containing 4b [Source:ZFIN;Acc:ZDB-GENE-080303-17]	groupV	7542548	7554669	1	-0.896556	1.80719	6.17906	0.0129271	0.0716219
ENSGACG00000007641			groupVIII	8608236	8612174	-1	-1.45942	2.05058	6.17131	0.0129838	0.0719091
ENSGACG00000006869	tnfrsf19	tumor necrosis factor receptor superfamily, member 19 [Source:ZFIN;Acc:ZDB-GENE-030131-6760]	groupI	4165526	4175090	1	-0.450267	2.07386	6.16965	0.012996	0.0719727
ENSGACG00000000355	si:dkey-222f2.1	si:dkey-222f2.1 [Source:ZFIN;Acc:ZDB-GENE-050208-726]	scaffold_883	3360	7343	-1	-3.43336	-1.24596	6.1673	0.0130133	0.0720646
ENSGACG00000013453	slc24a3	solute carrier family 24 (sodium/potassium/calcium exchanger), member 3 [Source:ZFIN;Acc:ZDB-GENE-090312-67]	scaffold_61	809174	831179	1	0.269559	5.14048	6.16586	0.0130239	0.0721156
ENSGACG00000008351	ZFP36	ZFP36 ring finger protein [Source:HGNC Symbol;Acc:HGNC:12862]	groupI	7086897	7087907	-1	-0.990927	3.52251	6.16246	0.013049	0.0722389
ENSGACG00000001973			groupX	1057580	1102657	-1	-1.06546	3.67791	6.16211	0.0130515	0.0722489
ENSGACG00000010791	fndc4a	fibronectin type III domain containing 4a [Source:ZFIN;Acc:ZDB-GENE-041014-146]	groupXVIII	10774342	10785642	-1	0.242858	4.24998	6.15382	0.0131128	0.0725767
ENSGACG00000011221			scaffold_94	244764	246266	1	-1.95462	-0.865574	6.13032	0.0132883	0.0734963
ENSGACG00000001534	adhfe1	alcohol dehydrogenase, iron containing, 1 [Source:ZFIN;Acc:ZDB-GENE-040426-2070]	scaffold_120	95125	103663	1	0.518343	4.37447	6.12969	0.013293	0.0735183
ENSGACG00000009087	impg1b	interphotoreceptor matrix proteoglycan 1b [Source:ZFIN;Acc:ZDB-GENE-101007-1]	groupXV	6848071	6861496	-1	-1.35029	0.0936823	6.12705	0.0133129	0.0736241
ENSGACG00000016289	nxnl2	nucleoredoxin-like 2 [Source:ZFIN;Acc:ZDB-GENE-041212-55]	groupXIV	3501878	3504111	-1	-0.933001	0.922934	6.1243	0.0133336	0.0737348
ENSGACG00000011977	ppdpfa	pancreatic progenitor cell differentiation and proliferation factor a [Source:ZFIN;Acc:ZDB-GENE-030219-204]	groupXII	15736143	15738244	-1	-1.22715	1.73051	6.1176	0.0133843	0.0740072
ENSGACG00000017508	trpm1a (1 of 2)	transient receptor potential cation channel, subfamily M, member 1a [Source:ZFIN;Acc:ZDB-GENE-070112-1372]	groupII	22384178	22393916	1	-2.49525	-2.54623	6.1124	0.0134237	0.074213
ENSGACG00000019081			groupVII	2506486	2507989	-1	-1.12852	1.87325	6.10883	0.0134508	0.0743553
ENSGACG00000017136	tmem154	transmembrane protein 154 [Source:ZFIN;Acc:ZDB-GENE-030131-2401]	groupIX	6121866	6126808	1	-1.51211	1.86262	6.10703	0.0134645	0.0744267
ENSGACG00000002266	pcbp3	poly(rC) binding protein 3 [Source:ZFIN;Acc:ZDB-GENE-050522-157]	groupXVI	4908425	4920547	-1	-0.457298	5.37101	6.10351	0.0134914	0.0745674
ENSGACG00000005644	nfe2l1a	nuclear factor, erythroid derived 2,-like 1a [Source:ZFIN;Acc:ZDB-GENE-040630-5]	groupXI	1924128	1936404	-1	-0.776273	3.142	6.09851	0.0135296	0.0747584
ENSGACG00000004201	LPIN2 (1 of 2)	lipin 2 [Source:HGNC Symbol;Acc:HGNC:14450]	groupXXI	9588132	9594424	-1	-0.615328	2.81907	6.09794	0.0135339	0.0747743
ENSGACG00000016722	adcy7	adenylate cyclase 7 [Source:ZFIN;Acc:ZDB-GENE-040713-1]	groupII	17950191	17970734	-1	-0.350984	4.85411	6.09563	0.0135516	0.0748569
ENSGACG00000002848	GPR123	G protein-coupled receptor 123 [Source:HGNC Symbol;Acc:HGNC:13838]	groupVI	1954396	1977668	1	0.351622	2.83348	6.09561	0.0135518	0.0748569
ENSGACG00000017982	aldob	aldolase b, fructose-bisphosphate [Source:ZFIN;Acc:ZDB-GENE-030131-383]	groupIV	10687390	10690122	1	-0.616475	3.11609	6.09015	0.0135938	0.0750766
ENSGACG00000016122	rgs18	regulator of G-protein signaling 18 [Source:ZFIN;Acc:ZDB-GENE-061013-722]	groupIII	9445520	9448756	-1	-1.27064	2.9165	6.08231	0.0136542	0.0753928
ENSGACG00000004797	padi2	peptidyl arginine deiminase, type II [Source:ZFIN;Acc:ZDB-GENE-031116-67]	groupXVII	2797661	2805248	1	0.459411	3.28623	6.07072	0.0137441	0.0758742
ENSGACG00000013350	PECAM1 (1 of 2)	platelet/endothelial cell adhesion molecule 1 [Source:HGNC Symbol;Acc:HGNC:8823]	groupXI	12871307	12877357	-1	0.307973	4.3874	6.06758	0.0137686	0.0760012
ENSGACG00000007933	C4B	complement component 4B (Chido blood group) [Source:HGNC Symbol;Acc:HGNC:1324]	groupXX	9276661	9289490	-1	-1.21907	4.90844	6.05409	0.0138741	0.076563
ENSGACG00000005895	gabbr2	gamma-aminobutyric acid (GABA) B receptor, 2 [Source:ZFIN;Acc:ZDB-GENE-060503-620]	groupX	8485326	8571015	1	0.206186	5.88582	6.05263	0.0138856	0.0766222
ENSGACG00000014911	ca8	carbonic anhydrase VIII [Source:ZFIN;Acc:ZDB-GENE-050417-26]	groupIII	6175595	6191434	1	-0.623973	4.59781	6.05131	0.013896	0.0766755
ENSGACG00000008645	arhgap4a	Rho GTPase activating protein 4a [Source:ZFIN;Acc:ZDB-GENE-040426-1229]	groupXII	10780057	10783969	1	-1.55385	2.08318	6.05036	0.0139034	0.0767083
ENSGACG00000014455	pigr	polymeric immunoglobulin receptor [Source:ZFIN;Acc:ZDB-GENE-060503-327]	groupIII	4409449	4413427	1	-0.734473	1.4608	6.05008	0.0139057	0.0767125
ENSGACG00000009777	erap2	endoplasmic reticulum aminopeptidase 2 [Source:ZFIN;Acc:ZDB-GENE-080402-6]	groupXIII	9555534	9563513	1	-0.457344	4.17597	6.04501	0.0139457	0.0769166
ENSGACG00000018600			groupVII	242336	245534	1	-1.20924	0.369692	6.0447	0.0139481	0.0769258
ENSGACG00000012896	zgc:55558	zgc:55558 [Source:ZFIN;Acc:ZDB-GENE-040426-740]	groupXI	12567980	12570256	1	-0.29366	3.81004	6.04416	0.0139524	0.0769454
ENSGACG00000013744			groupVIII	17762827	17768426	-1	0.670589	4.28678	6.03514	0.0140238	0.0773143
ENSGACG00000008082	CPNE5 (2 of 2)	copine V [Source:HGNC Symbol;Acc:HGNC:2318]	groupXII	10316175	10365141	-1	0.226849	5.73755	6.02856	0.0140763	0.077591
ENSGACG00000010251	SUCNR1	succinate receptor 1 [Source:HGNC Symbol;Acc:HGNC:4542]	groupI	10382050	10383467	-1	-3.993	-1.96961	6.02135	0.0141339	0.0778959
ENSGACG00000019876	dok1b	docking protein 1b [Source:ZFIN;Acc:ZDB-GENE-040426-2063]	groupVII	7873702	7882009	1	-0.578159	3.35715	6.00765	0.014244	0.0784734
ENSGACG00000008204	lrrc4bb	leucine rich repeat containing 4Bb [Source:ZFIN;Acc:ZDB-GENE-091116-44]	groupV	10051108	10053334	-1	0.185125	7.17127	6.0056	0.0142606	0.0785563
ENSGACG00000014216	farp1	FERM, RhoGEF (ARHGEF) and pleckstrin domain protein 1 (chondrocyte-derived) [Source:ZFIN;Acc:ZDB-GENE-070424-163]	groupI	21155272	21181371	1	-0.28048	5.22811	6.00287	0.0142826	0.0786693
ENSGACG00000007889	mpp4a	membrane protein, palmitoylated 4a (MAGUK p55 subfamily member 4) [Source:ZFIN;Acc:ZDB-GENE-070912-523]	groupXVI	15735794	15745166	1	-2.42733	-1.56968	6.0015	0.0142938	0.0787265
ENSGACG00000009115	plek	pleckstrin [Source:ZFIN;Acc:ZDB-GENE-040426-1506]	groupVI	10585490	10589570	-1	-1.4193	1.49513	6.00059	0.0143011	0.0787628
ENSGACG00000003357			groupX	4565023	4570860	-1	-0.943015	0.320343	5.98882	0.0143968	0.0792449
ENSGACG00000017070	anxa4	annexin A4 [Source:ZFIN;Acc:ZDB-GENE-030707-1]	groupXIV	6770649	6777304	-1	-0.630824	4.37068	5.98694	0.0144122	0.0793109
ENSGACG00000002353	si:ch211-219a4.3	si:ch211-219a4.3 [Source:ZFIN;Acc:ZDB-GENE-070424-157]	groupXVI	5571474	5582058	-1	-0.555229	4.52687	5.9858	0.0144215	0.0793533
ENSGACG00000006466	ARHGAP9	Rho GTPase activating protein 9 [Source:HGNC Symbol;Acc:HGNC:14130]	groupXVII	5335325	5354981	-1	-0.391869	3.57134	5.98525	0.014426	0.079374
ENSGACG00000006363			groupXIII	5017043	5021126	1	-0.705336	1.22832	5.97999	0.0144691	0.0795939
ENSGACG00000000473	zgc:56622	zgc:56622 [Source:ZFIN;Acc:ZDB-GENE-030131-4758]	scaffold_163	112139	114559	1	-1.11351	1.28742	5.97662	0.0144968	0.079732
ENSGACG00000019820	si:ch211-244b2.4	si:ch211-244b2.4 [Source:ZFIN;Acc:ZDB-GENE-030131-8699]	groupIV	30593947	30596648	1	-1.25333	0.211561	5.96462	0.0145957	0.080239
ENSGACG00000009981	lipf	lipase, gastric [Source:ZFIN;Acc:ZDB-GENE-040426-2737]	groupV	11755295	11758738	-1	-0.392237	3.18329	5.96295	0.0146096	0.0803109
ENSGACG00000012534	neto2b	neuropilin (NRP) and tolloid (TLL)-like 2b [Source:ZFIN;Acc:ZDB-GENE-060503-638]	groupXIX	15937047	15940989	-1	-1.0354	0.287506	5.95884	0.0146436	0.0804894
ENSGACG00000001151	necap2	NECAP endocytosis associated 2 [Source:ZFIN;Acc:ZDB-GENE-050522-67]	scaffold_27	3223975	3227612	-1	-0.473136	3.13103	5.95382	0.0146855	0.0806977
ENSGACG00000000314	cnga1	cyclic nucleotide gated channel alpha 1 [Source:ZFIN;Acc:ZDB-GENE-110408-39]	scaffold_131	15870	20132	-1	-1.63063	0.912484	5.9522	0.0146989	0.0807629
ENSGACG00000013218			groupXI	12798318	12805251	-1	0.283123	5.18886	5.94843	0.0147304	0.0809145
ENSGACG00000006773			groupVI	8021702	8022974	-1	-0.959008	0.250745	5.94775	0.0147361	0.0809413
ENSGACG00000010301			groupXI	8127608	8129632	-1	-1.7719	-1.408	5.9376	0.0148212	0.081391
ENSGACG00000009833	RING1	ring finger protein 1 [Source:HGNC Symbol;Acc:HGNC:10018]	groupX	15063627	15068329	-1	-0.324053	5.50192	5.93751	0.0148219	0.081391
ENSGACG00000005303	paplna	papilin a, proteoglycan-like sulfated glycoprotein [Source:ZFIN;Acc:ZDB-GENE-070815-4]	groupXV	1547817	1561936	-1	-1.29935	0.671836	5.9359	0.0148355	0.0814612
ENSGACG00000009332	rbms2a	RNA binding motif, single stranded interacting protein 2a [Source:ZFIN;Acc:ZDB-GENE-030912-2]	groupXII	11446315	11460007	1	-0.516701	1.78889	5.93388	0.0148525	0.0815456
ENSGACG00000011155	cd40	CD40 antigen [Source:ZFIN;Acc:ZDB-GENE-090313-95]	groupXII	14765314	14769502	1	-0.766492	4.43316	5.9115	0.0150424	0.0825661
ENSGACG00000008621	eml1	echinoderm microtubule associated protein like 1 [Source:ZFIN;Acc:ZDB-GENE-060929-156]	groupXV	5857528	5885432	-1	-0.361326	5.79769	5.90105	0.0151319	0.0830397
ENSGACG00000009328	gal3st1	galactose-3-O-sulfotransferase 1 [Source:ZFIN;Acc:ZDB-GENE-060526-375]	groupXIII	9256977	9260225	1	-0.306558	3.70199	5.89397	0.0151928	0.0833698
ENSGACG00000014199	sgcb	sarcoglycan, beta (dystrophin-associated glycoprotein) [Source:ZFIN;Acc:ZDB-GENE-030131-6695]	groupVIII	18495801	18498702	-1	0.250204	5.4823	5.88748	0.0152489	0.083664
ENSGACG00000006886	kctd4	potassium channel tetramerisation domain containing 4 [Source:ZFIN;Acc:ZDB-GENE-040704-71]	groupXVI	13699444	13700220	1	0.321439	5.07569	5.88307	0.0152872	0.0838604
ENSGACG00000007829			groupXIX	8889688	8893864	-1	-0.916084	1.00432	5.88277	0.0152897	0.08387
ENSGACG00000020913	csf1rb	colony stimulating factor 1 receptor, b [Source:ZFIN;Acc:ZDB-GENE-091118-1]	groupVII	27850179	27864485	1	-1.19127	5.46782	5.86634	0.0154331	0.0846066
ENSGACG00000013243	plod1a	procollagen-lysine 1, 2-oxoglutarate 5-dioxygenase 1a [Source:ZFIN;Acc:ZDB-GENE-030131-3165]	groupXII	18206113	18217710	-1	-0.364534	3.24048	5.8584	0.0155028	0.08498
ENSGACG00000013802	GRIK3	glutamate receptor, ionotropic, kainate 3 [Source:HGNC Symbol;Acc:HGNC:4581]	groupXX	17529405	17558044	-1	0.220289	5.23665	5.8557	0.0155267	0.0850971
ENSGACG00000001817			scaffold_444	16428	17515	1	4.10861	-1.29931	5.84362	0.0156336	0.0856446
ENSGACG00000001429	si:rp71-68n21.9	si:rp71-68n21.9 [Source:ZFIN;Acc:ZDB-GENE-081105-100]	scaffold_115	336850	343148	-1	-1.41253	0.936405	5.84347	0.0156349	0.0856446
ENSGACG00000019896	RPGRIP1	retinitis pigmentosa GTPase regulator interacting protein 1 [Source:HGNC Symbol;Acc:HGNC:13436]	groupVII	8099373	8106000	1	-2.18557	-1.09784	5.84183	0.0156495	0.08572
ENSGACG00000013667	lgals9l1	lectin, galactoside-binding, soluble, 9 (galectin 9)-like 1 [Source:ZFIN;Acc:ZDB-GENE-030131-9543]	groupI	19630729	19638360	1	-1.23248	4.20265	5.82775	0.0157753	0.0863902
ENSGACG00000003803	FGF8	fibroblast growth factor 8 (androgen-induced) [Source:HGNC Symbol;Acc:HGNC:3686]	groupVI	3798716	3804330	-1	-1.30214	-0.22639	5.81233	0.0159142	0.0871234
ENSGACG00000009991	tagapb	T-cell activation RhoGTPase activating protein b [Source:ZFIN;Acc:ZDB-GENE-040724-50]	groupXVIII	9665614	9671172	1	-0.738867	4.22148	5.81158	0.015921	0.0871557
ENSGACG00000017155	kcnq1	potassium voltage-gated channel, KQT-like subfamily, member 1 [Source:ZFIN;Acc:ZDB-GENE-061214-5]	groupII	20835249	20863018	-1	0.397044	3.37983	5.81128	0.0159237	0.0871658
ENSGACG00000017677	MORC4	MORC family CW-type zinc finger 4 [Source:HGNC Symbol;Acc:HGNC:23485]	groupIV	8360180	8369129	-1	-1.08203	1.29625	5.81016	0.0159339	0.0872169
ENSGACG00000011520			groupXI	10376604	10377473	1	-1.33021	0.587618	5.80831	0.0159506	0.0872992
ENSGACG00000020253	trpv1	transient receptor potential cation channel, subfamily V, member 1 [Source:ZFIN;Acc:ZDB-GENE-030912-8]	groupVII	14974131	14980077	-1	-1.30002	0.87751	5.80305	0.0159984	0.0875423
ENSGACG00000017438	iqgap1	IQ motif containing GTPase activating protein 1 [Source:ZFIN;Acc:ZDB-GENE-050809-24]	groupII	22144037	22170876	-1	-0.562742	4.56269	5.79769	0.0160472	0.087786
ENSGACG00000016451	ctsh	cathepsin H [Source:ZFIN;Acc:ZDB-GENE-030131-3539]	groupII	15348070	15353934	-1	-0.651011	5.44073	5.79658	0.0160573	0.0878272
ENSGACG00000006173	PFKL	phosphofructokinase, liver [Source:HGNC Symbol;Acc:HGNC:8876]	groupXVI	11737286	11745581	-1	-0.426551	3.6361	5.7888	0.0161286	0.0881982
ENSGACG00000006898	tiam2a	T-cell lymphoma invasion and metastasis 2a [Source:ZFIN;Acc:ZDB-GENE-030219-98]	groupXV	3571328	3609196	-1	-0.363157	4.28666	5.78529	0.0161608	0.0883603
ENSGACG00000000718	ankrd33ab	ankyrin repeat domain 33Ab [Source:ZFIN;Acc:ZDB-GENE-100729-1]	scaffold_27	1981960	1984044	1	-3.94339	-2.225	5.77029	0.0162994	0.0890988
ENSGACG00000016567	slc25a24l	solute carrier family 25 (mitochondrial carrier; phosphate carrier), member 24, like [Source:ZFIN;Acc:ZDB-GENE-040923-1]	groupIII	10881891	10886544	-1	-0.59096	3.97134	5.76986	0.0163033	0.0891156
ENSGACG00000018827	gpr37b	G protein-coupled receptor 37b [Source:ZFIN;Acc:ZDB-GENE-041210-264]	groupIV	18073415	18082812	-1	0.324447	3.43719	5.7688	0.0163132	0.0891647
ENSGACG00000006782	zgc:193593	zgc:193593 [Source:ZFIN;Acc:ZDB-GENE-080723-21]	groupXV	3395955	3397738	1	-0.99137	2.44222	5.76443	0.0163538	0.0893727
ENSGACG00000001966	ncf2	neutrophil cytosolic factor 2 [Source:ZFIN;Acc:ZDB-GENE-070209-29]	groupXXI	2079984	2084918	-1	-1.45891	4.2515	5.76034	0.0163919	0.0895758
ENSGACG00000005495	ajap1	adherens junctions associated protein 1 [Source:ZFIN;Acc:ZDB-GENE-041210-353]	groupXII	6111169	6129722	1	0.251817	4.99246	5.7587	0.0164072	0.0896501
ENSGACG00000003569	olfml2a	olfactomedin-like 2A [Source:ZFIN;Acc:ZDB-GENE-081105-107]	groupXIII	834795	844331	1	-0.272798	4.13315	5.75635	0.0164292	0.0897605
ENSGACG00000020896	rhogb	ras homolog gene family, member Gb [Source:ZFIN;Acc:ZDB-GENE-030131-8877]	groupVII	27688913	27695543	-1	-1.32318	3.38063	5.75361	0.0164548	0.0898864
ENSGACG00000011800	grid2ipa	glutamate receptor, ionotropic, delta 2 (Grid2) interacting protein, a [Source:ZFIN;Acc:ZDB-GENE-091113-42]	groupXI	10832093	10842021	-1	-0.615419	4.41426	5.74994	0.0164893	0.0900553
ENSGACG00000004750			groupVI	5865442	5867472	-1	-1.25974	4.81328	5.73986	0.0165841	0.0905588
ENSGACG00000014615	adamtsl7	ADAMTS-like 7 [Source:ZFIN;Acc:ZDB-GENE-070816-2]	groupII	4167787	4192901	-1	-0.747073	1.36287	5.73909	0.0165914	0.0905892
ENSGACG00000010291	wu:fj39g12	wu:fj39g12 [Source:ZFIN;Acc:ZDB-GENE-030131-7901]	groupXX	11787698	11788302	-1	0.349865	5.93072	5.72918	0.0166852	0.0910723
ENSGACG00000019428			groupVII	4568992	4570830	-1	-1.24054	-0.495345	5.72344	0.0167399	0.0913563
ENSGACG00000019509	ANO4	anoctamin 4 [Source:HGNC Symbol;Acc:HGNC:23837]	groupIV	25585353	25601311	-1	-0.679004	6.82268	5.7151	0.0168196	0.0917814
ENSGACG00000019378	tp53	tumor protein p53 [Source:ZFIN;Acc:ZDB-GENE-990415-270]	groupVII	4324272	4329205	-1	-0.267809	4.5439	5.71494	0.0168211	0.0917849
ENSGACG00000014232	POGK (1 of 3)	pogo transposable element with KRAB domain [Source:HGNC Symbol;Acc:HGNC:18800]	groupII	1105862	1107275	-1	-1.80367	-1.16102	5.71325	0.0168373	0.0918682
ENSGACG00000007959	lcp1	lymphocyte cytosolic plastin 1 [Source:ZFIN;Acc:ZDB-GENE-991213-5]	groupXVI	15774042	15783144	-1	-1.26521	5.06617	5.70371	0.0169291	0.092325
ENSGACG00000019794			groupVII	7663664	7666824	-1	-0.82642	1.47346	5.69821	0.0169822	0.09259
ENSGACG00000013123	ncanb	neurocan b [Source:ZFIN;Acc:ZDB-GENE-050208-586]	groupVIII	17012920	17074902	1	0.276003	4.70592	5.69332	0.0170297	0.0928387
ENSGACG00000016544	neil3	nei endonuclease VIII-like 3 (E. coli) [Source:ZFIN;Acc:ZDB-GENE-041114-18]	groupIV	2203221	2209876	-1	-0.439249	2.97677	5.68655	0.0170954	0.0931872
ENSGACG00000010949	KLHDC8A	kelch domain containing 8A [Source:HGNC Symbol;Acc:HGNC:25573]	groupXVII	11300739	11308630	-1	0.325941	4.02365	5.68614	0.0170994	0.0932042
ENSGACG00000007876	gpr176	G protein-coupled receptor 176 [Source:ZFIN;Acc:ZDB-GENE-041001-183]	groupXVIII	6710402	6718456	1	0.269416	3.29591	5.68576	0.0171031	0.0932193
ENSGACG00000001975	p2ry8	purinergic receptor P2Y, G-protein coupled, 8 [Source:ZFIN;Acc:ZDB-GENE-070912-447]	groupXVI	3207621	3211795	1	-1.54563	-0.232771	5.68093	0.0171502	0.0934663
ENSGACG00000001371	zgc:194336	zgc:194336 [Source:ZFIN;Acc:ZDB-GENE-080723-34]	scaffold_156	166118	167493	-1	-0.747325	2.10376	5.66537	0.0173031	0.0942492
ENSGACG00000015987	syt9a	synaptotagmin IXa [Source:ZFIN;Acc:ZDB-GENE-031002-18]	groupII	12593892	12606851	-1	0.256479	5.1657	5.66322	0.0173243	0.0943496
ENSGACG00000016145	wdr19	WD repeat domain 19 [Source:ZFIN;Acc:ZDB-GENE-090313-277]	groupIX	1688881	1699675	1	-0.245814	4.71574	5.66259	0.0173305	0.0943785
ENSGACG00000003218	ctsa	cathepsin A [Source:ZFIN;Acc:ZDB-GENE-030131-537]	groupXVII	486334	490813	-1	-0.668099	4.58826	5.66111	0.0173451	0.0944532
ENSGACG00000015519	ifi30	interferon gamma inducible protein 30 [Source:ZFIN;Acc:ZDB-GENE-030131-8447]	groupIII	8356909	8359794	-1	-1.06682	4.49725	5.66042	0.017352	0.0944754
ENSGACG00000017129	LRRC4C (2 of 2)	leucine rich repeat containing 4C [Source:HGNC Symbol;Acc:HGNC:29317]	groupII	20722254	20724149	1	0.283029	4.80971	5.65897	0.0173664	0.0945437
ENSGACG00000009794	csk	c-src tyrosine kinase [Source:ZFIN;Acc:ZDB-GENE-061103-493]	groupXIX	11158713	11169086	1	-1.06118	1.57035	5.64922	0.0174632	0.0950559
ENSGACG00000001901	zic2a	zic family member 2 (odd-paired homolog, Drosophila), a [Source:ZFIN;Acc:ZDB-GENE-000710-4]	groupXVI	2874846	2878155	1	-0.418634	7.02139	5.64091	0.0175461	0.0954967
ENSGACG00000008657			groupXII	10784180	10785603	1	-1.47465	1.32692	5.64079	0.0175473	0.0954985
ENSGACG00000020021	SLC29A1 (2 of 2)	solute carrier family 29 (equilibrative nucleoside transporter), member 1 [Source:HGNC Symbol;Acc:HGNC:11003]	groupIX	20232363	20239881	1	-1.00158	-0.311492	5.63942	0.017561	0.0955654
ENSGACG00000006223	LMOD1	leiomodin 1 (smooth muscle) [Source:HGNC Symbol;Acc:HGNC:6647]	groupXVII	4914070	4916997	-1	-0.61349	1.16481	5.62634	0.0176925	0.096248
ENSGACG00000005780	PKP4 (1 of 2)	plakophilin 4 [Source:HGNC Symbol;Acc:HGNC:9026]	groupXVI	11095735	11137714	-1	-0.762415	4.80314	5.61726	0.0177844	0.0967221
ENSGACG00000004476	si:ch73-334d15.1	si:ch73-334d15.1 [Source:ZFIN;Acc:ZDB-GENE-091118-35]	groupV	5581534	5583308	1	-0.530605	1.75204	5.61634	0.0177938	0.0967682
ENSGACG00000020443	rce1b	RCE1 homolog, prenyl protein peptidase (S. cerevisiae) b [Source:ZFIN;Acc:ZDB-GENE-091204-277]	groupVII	18640111	18642468	-1	-1.28767	-0.984298	5.61596	0.0177976	0.0967838
ENSGACG00000003228	stxbp1b	syntaxin binding protein 1b [Source:ZFIN;Acc:ZDB-GENE-060531-166]	groupXIII	11028	33824	1	-0.782867	3.62711	5.61529	0.0178045	0.0968159
ENSGACG00000009671	DNASE2B	deoxyribonuclease II beta [Source:HGNC Symbol;Acc:HGNC:28875]	groupVIII	12463843	12466855	1	-1.30315	1.66025	5.61266	0.0178312	0.0969457
ENSGACG00000007282	cxcr4b	chemokine (C-X-C motif), receptor 4b [Source:ZFIN;Acc:ZDB-GENE-010614-1]	groupXVI	14116230	14118276	-1	-1.43315	2.66269	5.61027	0.0178555	0.097073
ENSGACG00000014576			groupI	22242655	22244658	1	-0.505263	7.58549	5.60668	0.0178921	0.0972565
ENSGACG00000010683	SHISA7	shisa family member 7 [Source:HGNC Symbol;Acc:HGNC:35409]	groupXX	12336616	12339677	-1	0.266167	5.75009	5.59969	0.0179637	0.0976298
ENSGACG00000002905	blnk	B-cell linker [Source:ZFIN;Acc:ZDB-GENE-040702-4]	groupVI	2188938	2196270	1	-1.43556	1.20369	5.58871	0.0180766	0.0982127
ENSGACG00000012932	si:dkey-256h2.1	si:dkey-256h2.1 [Source:ZFIN;Acc:ZDB-GENE-030131-9466]	groupXX	14903670	14910311	-1	-0.52391	2.34327	5.58542	0.0181106	0.0983866
ENSGACG00000006379	slc32a1	solute carrier family 32 (GABA vesicular transporter), member 1 [Source:ZFIN;Acc:ZDB-GENE-061201-1]	groupXVII	4976578	4979516	-1	0.186248	6.75165	5.58498	0.0181152	0.0984063
ENSGACG00000007625	ntrk2a	neurotrophic tyrosine kinase, receptor, type 2a [Source:ZFIN;Acc:ZDB-GENE-010126-1]	groupXIII	7299378	7355187	1	0.26446	6.50211	5.58264	0.0181393	0.0985219
ENSGACG00000009706	csrp1a	cysteine and glycine-rich protein 1a [Source:ZFIN;Acc:ZDB-GENE-030909-4]	groupXII	12100734	12102834	1	-0.869413	1.90412	5.58162	0.0181499	0.0985741
ENSGACG00000011404	igsf9b (1 of 3)	immunoglobulin superfamily, member 9b [Source:ZFIN;Acc:ZDB-GENE-060810-28]	groupXIII	12942202	12948571	1	-0.634024	2.91329	5.57392	0.0182299	0.0989827
ENSGACG00000000193			scaffold_198	54786	56486	1	-1.70109	-0.763479	5.57262	0.0182434	0.0990506
ENSGACG00000006082	2016-03-04	membrane-associated ring finger (C3HC4) 4 [Source:ZFIN;Acc:ZDB-GENE-041210-304]	groupXVI	11699790	11707982	1	-0.640874	3.79749	5.57088	0.0182616	0.0991429
ENSGACG00000019131	ccdc151	coiled-coil domain containing 151 [Source:ZFIN;Acc:ZDB-GENE-061013-787]	groupIX	15476587	15482215	1	0.445502	1.6708	5.5638	0.0183356	0.0995351
ENSGACG00000000330			scaffold_131	52153	54217	1	-1.38197	3.70901	5.5596	0.0183796	0.0997621

## Sheet: D120
ensembl_gene_id	gene_name	description	chromosome_name	start_position	end_position	strand	logFC	logCPM	LR	PValue	FDR
ENSGACG00000006561	prl	prolactin [Source:ZFIN;Acc:ZDB-GENE-030513-1]	groupXI	3126464	3129991	-1	-9.48264	5.62528	40.4515	2.01554e-10	1.20947e-09
ENSGACG00000018113	MAMDC4	MAM domain containing 4 [Source:HGNC Symbol;Acc:HGNC:24083]	groupXIV	11278595	11287976	-1	2.77454	2.95989	34.2787	4.7757e-09	2.86492e-08
ENSGACG00000009153	cga	glycoprotein hormones, alpha polypeptide [Source:ZFIN;Acc:ZDB-GENE-040715-2]	groupXV	6926679	6928403	1	-7.69158	5.56873	31.3349	2.17142e-08	1.30255e-07
ENSGACG00000020103	zpld1a	zona pellucida-like domain containing 1a [Source:ZFIN;Acc:ZDB-GENE-110411-81]	groupVII	10761112	10770855	-1	6.96752	0.166362	26.1936	3.08847e-07	1.85211e-06
ENSGACG00000014829	gh1	growth hormone 1 [Source:ZFIN;Acc:ZDB-GENE-030725-2]	groupXI	16069731	16072008	-1	-7.23154	3.97297	21.093	4.37517e-06	2.62219e-05
ENSGACG00000003567	tectb	tectorin beta [Source:ZFIN;Acc:ZDB-GENE-041212-16]	groupV	3836189	3838574	1	5.14648	-0.603597	20.2012	6.97088e-06	4.17716e-05
ENSGACG00000005970			groupXI	2515096	2516105	1	3.41338	1.86504	18.9651	1.33132e-05	7.97534e-05
ENSGACG00000017340	si:ch211-243g18.2	si:ch211-243g18.2 [Source:ZFIN;Acc:ZDB-GENE-030131-2830]	groupXIV	7334888	7342085	-1	4.15245	0.231721	18.917	1.3653e-05	8.17844e-05
ENSGACG00000002863			groupXII	809521	810585	-1	5.02675	4.98039	18.5734	1.63483e-05	9.79238e-05
ENSGACG00000004501	s100s	S100 calcium binding protein S [Source:ZFIN;Acc:ZDB-GENE-040822-31]	groupX	6810201	6810711	-1	5.73955	-0.0419697	17.7195	2.55986e-05	0.000153269
ENSGACG00000012092	s100t	S100 calcium binding protein T [Source:ZFIN;Acc:ZDB-GENE-050320-61]	groupXX	13228973	13229382	1	5.11939	-0.598792	17.4872	2.8925e-05	0.000173156
ENSGACG00000001785	zgc:153932	zgc:153932 [Source:ZFIN;Acc:ZDB-GENE-070209-223]	scaffold_593	9963	12056	1	1.56165	0.801345	16.3809	5.18045e-05	0.000309813
ENSGACG00000016771	MTFP1	mitochondrial fission process 1 [Source:HGNC Symbol;Acc:HGNC:26945]	groupXIV	5573576	5576033	1	-0.914215	3.83868	15.6853	7.48028e-05	0.00044717
ENSGACG00000001490	sfi1	Sfi1 homolog, spindle assembly associated (yeast) [Source:ZFIN;Acc:ZDB-GENE-080206-4]	scaffold_27	4277151	4279348	1	-0.591281	3.93764	15.6375	7.67177e-05	0.000458564
ENSGACG00000003112	col2a1a	collagen type II, alpha-1a [Source:ZFIN;Acc:ZDB-GENE-980526-192]	groupXII	1468616	1485189	1	2.32949	1.62723	15.4101	8.65265e-05	0.000517014
ENSGACG00000001368	cx30.3	connexin 30.3 [Source:ZFIN;Acc:ZDB-GENE-040406-1]	scaffold_115	201829	202626	-1	4.51228	-1.5939	14.9899	0.000108087	0.000645315
ENSGACG00000013876			groupXI	13646453	13647149	-1	-4.15666	1.45783	14.0675	0.000176368	0.00105084
ENSGACG00000020231	MLXIPL	MLX interacting protein-like [Source:HGNC Symbol;Acc:HGNC:12744]	groupVII	14513150	14527273	1	-1.3007	2.33811	13.8888	0.000193948	0.00115518
ENSGACG00000018021	alad	aminolevulinate dehydratase [Source:ZFIN;Acc:ZDB-GENE-050417-123]	groupXIV	10781663	10786748	-1	0.502381	3.60139	12.9258	0.00032409	0.00192619
ENSGACG00000005276	tshb	thyroid stimulating hormone, beta subunit [Source:ZFIN;Acc:ZDB-GENE-030513-3]	groupXVII	3500288	3502491	-1	-6.70823	-0.0677979	12.9242	0.000324362	0.00192769
ENSGACG00000010482	zpld1b	zona pellucida-like domain containing 1b [Source:ZFIN;Acc:ZDB-GENE-121214-104]	groupI	10940398	10945182	-1	2.34374	-1.0568	12.7786	0.000350611	0.00208285
ENSGACG00000011463	OTOF (2 of 2)	otoferlin [Source:HGNC Symbol;Acc:HGNC:8515]	groupXV	11120356	11135054	-1	2.22354	1.18796	12.7717	0.000351906	0.0020903
ENSGACG00000017311	pde6b	phosphodiesterase 6B, cGMP-specific, rod, beta [Source:ZFIN;Acc:ZDB-GENE-090421-2]	groupXIV	7319722	7327313	-1	4.44667	1.13005	12.4483	0.000418381	0.00248185
ENSGACG00000008166	dusp19a	dual specificity phosphatase 19a [Source:ZFIN;Acc:ZDB-GENE-081104-382]	groupXVI	16043770	16046608	-1	3.66385	-2.38182	12.1704	0.000485531	0.0028767
ENSGACG00000001421	eef1db (1 of 2)	elongation factor-1, delta, b [Source:ZFIN;Acc:ZDB-GENE-030131-6544]	scaffold_1251	3157	5399	-1	2.21542	0.0422293	12.1692	0.000485841	0.00287837
ENSGACG00000020463	PCYOX1L	prenylcysteine oxidase 1 like [Source:HGNC Symbol;Acc:HGNC:28477]	groupVII	18979716	18986161	-1	-1.48424	5.0388	11.8549	0.000575113	0.00340274
ENSGACG00000001493			scaffold_27	4279624	4281366	1	-0.4757	3.74035	11.6946	0.000626815	0.00370673
ENSGACG00000002791			groupVI	1439613	1448443	-1	3.53444	1.28446	11.6092	0.000656276	0.00387893
ENSGACG00000015437			groupXIV	44966	46150	-1	3.98201	0.326555	11.4136	0.000729067	0.00430644
ENSGACG00000010448			groupX	15606906	15612686	-1	4.36129	-0.490262	11.3676	0.00074735	0.00441367
ENSGACG00000020446	arr3a	arrestin 3a, retinal (X-arrestin) [Source:ZFIN;Acc:ZDB-GENE-040718-102]	groupVII	18670294	18676401	-1	4.95607	3.01689	11.3167	0.000768113	0.00453525
ENSGACG00000007705	gnat2	guanine nucleotide binding protein (G protein), alpha transducing activity polypeptide 2 [Source:ZFIN;Acc:ZDB-GENE-011128-10]	groupXII	10028631	10034853	1	3.59729	2.89346	11.2861	0.000780893	0.00460938
ENSGACG00000000022	matn4	matrilin 4 [Source:ZFIN;Acc:ZDB-GENE-050208-64]	scaffold_89	230109	238032	-1	1.76815	0.894579	11.2408	0.000800184	0.00472271
ENSGACG00000006693	NT5C1A (1 of 2)	5'-nucleotidase, cytosolic IA [Source:HGNC Symbol;Acc:HGNC:17819]	groupXV	2973149	2977521	1	0.425718	4.47433	11.2393	0.000800847	0.00472635
ENSGACG00000018010	TMC2 (2 of 2)	transmembrane channel-like 2 [Source:HGNC Symbol;Acc:HGNC:16527]	groupXIV	10689883	10694722	-1	1.80477	-0.863621	11.2321	0.000803936	0.00474403
ENSGACG00000011475	lhb	luteinizing hormone, beta polypeptide [Source:ZFIN;Acc:ZDB-GENE-040806-2]	groupVI	15261701	15263536	1	-5.79382	2.13197	11.202	0.000817096	0.00482002
ENSGACG00000019176	pfkfb3	6-phosphofructo-2-kinase/fructose-2,6-biphosphatase 3 [Source:ZFIN;Acc:ZDB-GENE-040426-2724]	groupIV	22147684	22153447	1	1.02948	3.49841	10.9868	0.00091761	0.00540612
ENSGACG00000005410	cyp46a2	cytochrome P450, family 46, subfamily A, polypeptide 2 [Source:ZFIN;Acc:ZDB-GENE-040426-1184]	groupXVIII	2537071	2565520	1	0.485329	4.75317	10.9233	0.000949632	0.00559382
ENSGACG00000017581	cngb1a	cyclic nucleotide gated channel beta 1a [Source:ZFIN;Acc:ZDB-GENE-050419-164]	groupII	22689793	22705772	-1	3.19096	1.89367	10.6803	0.00108283	0.0063711
ENSGACG00000020305	myo18aa	myosin XVIIIAa [Source:ZFIN;Acc:ZDB-GENE-080425-5]	groupVII	16142592	16192711	1	-0.542133	4.47482	10.4716	0.00121223	0.00712309
ENSGACG00000017588			groupII	22706044	22707298	-1	3.53483	-0.405265	10.3215	0.00131489	0.0077201
ENSGACG00000000355	si:dkey-222f2.1	si:dkey-222f2.1 [Source:ZFIN;Acc:ZDB-GENE-050208-726]	scaffold_883	3360	7343	-1	4.65522	-1.24596	10.3143	0.00132002	0.00774936
ENSGACG00000006606	zgc:112484	zgc:112484 [Source:ZFIN;Acc:ZDB-GENE-050417-155]	groupXI	3172985	3193999	1	-0.34933	4.13381	10.3118	0.00132184	0.00775961
ENSGACG00000004123			groupVIII	2313099	2315708	-1	4.04577	-0.0454258	10.2595	0.00135979	0.00797509
ENSGACG00000003215	prph2a	peripherin 2a (retinal degeneration, slow) [Source:ZFIN;Acc:ZDB-GENE-000616-8]	groupV	2545786	2550169	-1	5.63849	-1.15513	10.1737	0.00142458	0.00835074
ENSGACG00000009422	gnb3b	guanine nucleotide binding protein (G protein), beta polypeptide 3b [Source:ZFIN;Acc:ZDB-GENE-040426-2280]	groupX	14546539	14552132	-1	3.80208	1.6593	10.1027	0.00148054	0.00867383
ENSGACG00000014535	cyp2n13	cytochrome P450, family 2, subfamily N, polypeptide 13 [Source:ZFIN;Acc:ZDB-GENE-041001-158]	groupVIII	19106719	19119924	1	1.73065	1.05154	10.0477	0.0015254	0.00893258
ENSGACG00000009696	CIDEC	cell death-inducing DFFA-like effector c [Source:HGNC Symbol;Acc:HGNC:24229]	groupXVII	9849698	9852173	1	1.02972	2.59117	10.0074	0.0015591	0.00912733
ENSGACG00000017170			groupIV	5742527	5747140	-1	4.21907	1.98532	9.98115	0.00158151	0.00925694
ENSGACG00000005618			groupXIX	7085211	7089607	-1	3.11787	-1.32236	9.90455	0.00164871	0.00964476
ENSGACG00000012301	gnat1	guanine nucleotide binding protein (G protein), alpha transducing activity polypeptide 1 [Source:ZFIN;Acc:ZDB-GENE-011128-11]	groupXVII	14591379	14594859	-1	3.46634	3.78347	9.88532	0.00166602	0.0097455
ENSGACG00000018779	col4a6	collagen, type IV, alpha 6 [Source:ZFIN;Acc:ZDB-GENE-101001-2]	groupVII	1036400	1060359	1	-0.419772	3.38342	9.83098	0.00171597	0.0100354
ENSGACG00000010211	guk1b	guanylate kinase 1b [Source:ZFIN;Acc:ZDB-GENE-020916-1]	groupVIII	12928094	12932946	-1	3.12659	1.54584	9.73159	0.00181128	0.0105874
ENSGACG00000017589			groupII	22718785	22722344	-1	3.72684	0.139047	9.70399	0.00183869	0.0107445
ENSGACG00000001741	s100a1	S100 calcium binding protein A1 [Source:ZFIN;Acc:ZDB-GENE-040916-1]	scaffold_122	177846	178506	-1	2.48027	-1.56537	9.67807	0.0018648	0.0108934
ENSGACG00000007435	pdcb (1 of 2)	phosducin b [Source:ZFIN;Acc:ZDB-GENE-031023-2]	groupVIII	8465078	8467677	1	3.28571	0.505111	9.58891	0.00195756	0.0114287
ENSGACG00000020778	tecta	tectorin alpha [Source:ZFIN;Acc:ZDB-GENE-110411-120]	groupVII	24910348	24922434	1	1.49538	0.535791	9.54264	0.00200753	0.0117165
ENSGACG00000012574	slc2a1a	solute carrier family 2 (facilitated glucose transporter), member 1a [Source:ZFIN;Acc:ZDB-GENE-030131-3158]	groupXII	16618822	16626452	1	4.55757	-0.834657	9.49346	0.00206206	0.0120306
ENSGACG00000002787	inaa	internexin neuronal intermediate filament protein, alpha a [Source:ZFIN;Acc:ZDB-GENE-060531-65]	groupVI	1434642	1438648	-1	3.33829	0.84952	9.48528	0.00207127	0.0120836
ENSGACG00000012427	ckmb	creatine kinase, muscle b [Source:ZFIN;Acc:ZDB-GENE-040426-2128]	groupI	15913134	15919082	1	-3.59008	2.46726	9.43945	0.00212367	0.0123851
ENSGACG00000005959	CKMT2 (2 of 2)	creatine kinase, mitochondrial 2 (sarcomeric) [Source:HGNC Symbol;Acc:HGNC:1996]	groupXIII	4441375	4446248	1	3.69622	2.07135	9.33697	0.00224577	0.013089
ENSGACG00000003833	osbpl7	oxysterol binding protein-like 7 [Source:ZFIN;Acc:ZDB-GENE-041010-212]	groupV	4513231	4520750	-1	2.98213	-0.225732	9.2837	0.00231203	0.0134698
ENSGACG00000009073	myo6b	myosin VIb [Source:ZFIN;Acc:ZDB-GENE-030318-3]	groupXV	6819291	6846566	1	1.2687	1.01674	9.26211	0.00233944	0.013628
ENSGACG00000008019	syt5b	synaptotagmin Vb [Source:ZFIN;Acc:ZDB-GENE-050522-134]	groupV	9906473	9910321	-1	1.89226	0.992358	9.24315	0.00236378	0.0137659
ENSGACG00000009762			groupX	15033533	15042028	1	1.25265	-0.0311889	9.23341	0.00237639	0.0138369
ENSGACG00000018668			groupVII	518792	520048	1	6.33705	-1.13325	9.15286	0.0024833	0.014448
ENSGACG00000016811	pde6a	phosphodiesterase 6A, cGMP-specific, rod, alpha [Source:ZFIN;Acc:ZDB-GENE-030616-42]	groupIV	4184397	4203182	-1	2.87091	1.43115	9.10615	0.00254751	0.0148132
ENSGACG00000011259	CAMKK1 (1 of 2)	calcium/calmodulin-dependent protein kinase kinase 1, alpha [Source:HGNC Symbol;Acc:HGNC:1469]	groupI	12361944	12367073	-1	1.31958	0.617068	9.04602	0.00263267	0.0153031
ENSGACG00000002907	sult1st4	sulfotransferase family 1, cytosolic sulfotransferase 4 [Source:ZFIN;Acc:ZDB-GENE-040426-2054]	groupXII	1048504	1051783	-1	0.665123	3.62725	8.97058	0.00274361	0.0159354
ENSGACG00000020168	ckma	creatine kinase, muscle a [Source:ZFIN;Acc:ZDB-GENE-980526-109]	groupVII	12658666	12661721	1	-3.69679	1.87321	8.95361	0.00276922	0.0160778
ENSGACG00000019087	SLC5A8	solute carrier family 5 (sodium/monocarboxylate cotransporter), member 8 [Source:HGNC Symbol;Acc:HGNC:19119]	groupIV	21532138	21536424	-1	4.03958	-2.62323	8.95316	0.0027699	0.0160808
ENSGACG00000002618	nop16 (1 of 4)	NOP16 nucleolar protein homolog (yeast) [Source:ZFIN;Acc:ZDB-GENE-040718-267]	groupVI	1041607	1044896	1	-0.62094	3.22341	8.91371	0.00283038	0.0164264
ENSGACG00000006407	gucy2f	guanylate cyclase 2F, retinal [Source:ZFIN;Acc:ZDB-GENE-011128-7]	groupI	3129406	3136785	-1	2.96834	0.0297592	8.75546	0.00308676	0.017886
ENSGACG00000011714	ADCK3 (1 of 2)	aarF domain containing kinase 3 [Source:HGNC Symbol;Acc:HGNC:16812]	groupXV	11493917	11501523	-1	1.48814	2.89177	8.71957	0.00314813	0.0182374
ENSGACG00000001419	sagb	S-antigen; retina and pineal gland (arrestin) b [Source:ZFIN;Acc:ZDB-GENE-050913-98]	scaffold_186	134753	138182	1	4.37164	2.1117	8.68716	0.0032046	0.0185572
ENSGACG00000004454	dennd2c	DENN/MADD domain containing 2C [Source:ZFIN;Acc:ZDB-GENE-081105-71]	groupXII	4036539	4046719	-1	-0.531708	3.00517	8.63831	0.00329167	0.0190486
ENSGACG00000006472	siae (2 of 2)	sialic acid acetylesterase [Source:ZFIN;Acc:ZDB-GENE-040426-1032]	groupI	3185346	3192141	-1	0.425526	3.62344	8.61812	0.00332836	0.0192554
ENSGACG00000014752			groupI	22723990	22724814	1	-2.92182	-0.401123	8.583	0.00339316	0.0196226
ENSGACG00000018033	arl3l2	ADP-ribosylation factor-like 3, like 2 [Source:ZFIN;Acc:ZDB-GENE-040426-1678]	groupIV	11017480	11020806	-1	2.59596	0.48159	8.54736	0.00346025	0.0200038
ENSGACG00000016903	rom1b	retinal outer segment membrane protein 1b [Source:ZFIN;Acc:ZDB-GENE-040426-1073]	groupIV	5039722	5043757	1	4.94767	2.01563	8.50688	0.00353807	0.0204433
ENSGACG00000017065	clul1	clusterin-like 1 (retinal) [Source:ZFIN;Acc:ZDB-GENE-031118-57]	groupIII	12784519	12788659	1	4.05713	2.03247	8.42675	0.00369741	0.0213472
ENSGACG00000007397	atp2a1l	ATPase, Ca++ transporting, cardiac muscle, fast twitch 1 like [Source:ZFIN;Acc:ZDB-GENE-041229-2]	groupV	9492039	9501201	1	-3.45596	2.67381	8.39583	0.00376083	0.0217036
ENSGACG00000015964	pde6h (1 of 2)	phosphodiesterase 6H, cGMP-specific, cone, gamma [Source:ZFIN;Acc:ZDB-GENE-040426-1754]	groupIX	580825	582033	1	4.50195	3.23996	8.38495	0.00378341	0.021829
ENSGACG00000020132			scaffold_84	45192	47422	1	0.504317	4.73897	8.3701	0.00381445	0.0220006
ENSGACG00000006779			groupXVI	13588753	13591693	1	2.79476	-0.190234	8.36528	0.00382458	0.0220566
ENSGACG00000012325	prph2b	peripherin 2b (retinal degeneration, slow) [Source:ZFIN;Acc:ZDB-GENE-000616-9]	groupVI	16878548	16882045	-1	3.32038	-0.57559	8.35475	0.0038468	0.022181
ENSGACG00000014881			groupXI	16223914	16226389	-1	0.99378	1.17185	8.35288	0.00385076	0.0222026
ENSGACG00000018796	cmasb	cytidine monophosphate N-acetylneuraminic acid synthetase b [Source:ZFIN;Acc:ZDB-GENE-120427-1]	groupVII	1130001	1132898	1	0.410245	3.90966	8.33595	0.00388681	0.0224092
ENSGACG00000006726	pde6c	phosphodiesterase 6C, cGMP-specific, cone, alpha prime [Source:ZFIN;Acc:ZDB-GENE-040426-1664]	groupV	8799194	8807124	1	2.51251	1.22477	8.31332	0.00393553	0.0226876
ENSGACG00000017067			groupXIV	6755601	6756832	1	0.64711	1.3192	8.28737	0.00399218	0.0230103
ENSGACG00000018117	phpt1	phosphohistidine phosphatase 1 [Source:ZFIN;Acc:ZDB-GENE-040801-85]	groupXIV	11289169	11291245	-1	-0.459932	4.71963	8.2626	0.00404701	0.0233184
ENSGACG00000007162			groupXI	3854940	3856853	1	3.82928	2.14791	8.25764	0.00405809	0.0233809
ENSGACG00000010645	thyn1	thymocyte nuclear protein 1 [Source:ZFIN;Acc:ZDB-GENE-040426-1585]	groupI	11088226	11089320	1	0.350182	3.27886	8.17502	0.00424713	0.0244427
ENSGACG00000014777	socs7	suppressor of cytokine signaling 7 [Source:ZFIN;Acc:ZDB-GENE-080204-125]	groupXI	15885037	15887971	1	0.696092	4.31873	8.1736	0.00425045	0.0244604
ENSGACG00000000615	FAIM2 (1 of 2)	Fas apoptotic inhibitory molecule 2 [Source:HGNC Symbol;Acc:HGNC:17067]	scaffold_27	1372981	1374626	1	2.32827	-0.0358091	8.16899	0.00426127	0.0245213
ENSGACG00000012747			groupI	16528308	16530918	1	3.26946	-1.84053	8.11554	0.00438874	0.0252364
ENSGACG00000018432	stc2a	stanniocalcin 2a [Source:ZFIN;Acc:ZDB-GENE-041008-14]	groupIV	13930376	13933821	-1	0.710408	1.92615	8.09875	0.00442957	0.0254641
ENSGACG00000016728	coq4	coenzyme Q4 homolog (S. cerevisiae) [Source:ZFIN;Acc:ZDB-GENE-060526-218]	groupXIV	5473219	5476349	1	0.332738	3.21676	8.05786	0.00453067	0.0260307
ENSGACG00000001939	C14orf159	chromosome 14 open reading frame 159 [Source:HGNC Symbol;Acc:HGNC:20498]	scaffold_128	80257	89042	-1	-0.594436	5.39478	8.02008	0.00462615	0.0265688
ENSGACG00000010730	TMPRSS5	transmembrane protease, serine 5 [Source:HGNC Symbol;Acc:HGNC:14908]	groupI	11407005	11410700	1	0.58378	2.70019	7.99099	0.00470108	0.0269871
ENSGACG00000004859	slc24a1	solute carrier family 24 (sodium/potassium/calcium exchanger), member 1 [Source:ZFIN;Acc:ZDB-GENE-060503-191]	groupXIX	6447101	6452382	1	3.79448	-1.2454	7.97991	0.00472992	0.0271466
ENSGACG00000005385	GALNT3	polypeptide N-acetylgalactosaminyltransferase 3 [Source:HGNC Symbol;Acc:HGNC:4125]	groupXVI	10644150	10648972	-1	-0.4637	2.81893	7.88673	0.00497989	0.0285477
ENSGACG00000016746	colm	collomin [Source:ZFIN;Acc:ZDB-GENE-050119-4]	groupII	18045594	18048728	1	0.868153	0.978897	7.85974	0.00505476	0.0289689
ENSGACG00000014494	slc12a7a	solute carrier family 12, member 7a [Source:ZFIN;Acc:ZDB-GENE-070912-696]	groupIII	4902925	4919919	-1	-0.610578	1.87469	7.85916	0.00505639	0.0289766
ENSGACG00000014325	cep135	centrosomal protein 135 [Source:ZFIN;Acc:ZDB-GENE-041210-325]	groupVIII	18785761	18791670	1	-0.319363	4.68318	7.85428	0.00507004	0.0290516
ENSGACG00000003189			groupXX	516953	520979	-1	3.49798	-1.19208	7.84997	0.00508215	0.0291143
ENSGACG00000012594	irgq2	immunity-related GTPase family, q2 [Source:ZFIN;Acc:ZDB-GENE-051212-7]	groupXX	14141597	14143269	-1	3.86259	-3.00446	7.83234	0.00513196	0.0293932
ENSGACG00000018317	nr5a1b	nuclear receptor subfamily 5, group A, member 1b [Source:ZFIN;Acc:ZDB-GENE-040702-6]	groupXIV	13848579	13856678	-1	-6.31475	-0.201561	7.82975	0.00513933	0.0294322
ENSGACG00000010817	tdh	L-threonine dehydrogenase [Source:ZFIN;Acc:ZDB-GENE-040426-2379]	groupXVIII	10851941	10855974	-1	0.673479	3.75321	7.81142	0.00519171	0.0297239
ENSGACG00000009365			groupX	14501579	14507522	-1	4.43901	1.7031	7.802	0.00521883	0.0298758
ENSGACG00000008172	cpvl (1 of 2)	carboxypeptidase, vitellogenic-like [Source:ZFIN;Acc:ZDB-GENE-031219-2]	groupXX	9622510	9626914	1	1.61065	2.1096	7.76735	0.00531992	0.0304375
ENSGACG00000003168	zgc:112285	zgc:112285 [Source:ZFIN;Acc:ZDB-GENE-050913-132]	groupV	2517084	2519085	1	-4.02599	1.18466	7.76102	0.00533857	0.0305408
ENSGACG00000010229	opn1sw2	opsin 1 (cone pigments), short-wave-sensitive 2 [Source:ZFIN;Acc:ZDB-GENE-990604-40]	groupXVII	10617436	10619138	1	4.11613	1.01175	7.75169	0.00536623	0.0306939
ENSGACG00000020188	dscama	Down syndrome cell adhesion molecule a [Source:ZFIN;Acc:ZDB-GENE-050310-7]	groupVII	13116224	13176677	1	-0.299058	6.13352	7.74567	0.00538416	0.0307947
ENSGACG00000016479	zgc:63568	zgc:63568 [Source:ZFIN;Acc:ZDB-GENE-040426-1165]	groupIV	1795282	1798778	1	1.25125	1.6886	7.74447	0.00538772	0.0308134
ENSGACG00000002529	GAN	gigaxonin [Source:HGNC Symbol;Acc:HGNC:4137]	groupXIX	1547513	1555102	-1	0.341881	3.47644	7.71522	0.00547573	0.0313045
ENSGACG00000018429			groupIX	12187897	12189566	-1	1.64338	2.70213	7.71202	0.00548542	0.0313582
ENSGACG00000008957	atp2b1b	ATPase, Ca++ transporting, plasma membrane 1b [Source:ZFIN;Acc:ZDB-GENE-080409-1]	groupXIX	10104117	10120212	1	2.59353	-0.440441	7.67579	0.00559667	0.0319746
ENSGACG00000009895	cmya5	cardiomyopathy associated 5 [Source:ZFIN;Acc:ZDB-GENE-070630-1]	groupXIII	9670982	9678459	-1	1.52942	0.65834	7.66245	0.0056382	0.0322029
ENSGACG00000013141	atp2a1	ATPase, Ca++ transporting, cardiac muscle, fast twitch 1 [Source:ZFIN;Acc:ZDB-GENE-020905-1]	groupXI	12754742	12769556	-1	-1.76543	1.90505	7.63732	0.00571729	0.0326455
ENSGACG00000007591	cabp5a	calcium binding protein 5a [Source:ZFIN;Acc:ZDB-GENE-040426-1655]	groupV	9619299	9621532	1	2.23343	1.38277	7.63211	0.00573382	0.0327344
ENSGACG00000007111	zswim6 (1 of 2)	zinc finger, SWIM-type containing 6 [Source:ZFIN;Acc:ZDB-GENE-060602-4]	groupXIII	6207431	6246104	-1	-0.289048	4.4118	7.62793	0.00574712	0.0328085
ENSGACG00000011281	C2CD3	C2 calcium-dependent domain containing 3 [Source:HGNC Symbol;Acc:HGNC:24564]	groupI	12379163	12390950	-1	-0.275477	4.32027	7.62607	0.00575304	0.0328314
ENSGACG00000013529	ppp1caa	protein phosphatase 1, catalytic subunit, alpha isoform a [Source:ZFIN;Acc:ZDB-GENE-040516-3]	groupXI	13273176	13279635	-1	0.288689	5.8685	7.61962	0.00577367	0.03294
ENSGACG00000017343	OTOG	otogelin [Source:HGNC Symbol;Acc:HGNC:8516]	groupII	21894740	21926478	1	1.1992	0.574102	7.6056	0.00581874	0.0331897
ENSGACG00000009455	pvalb9	parvalbumin 9 [Source:ZFIN;Acc:ZDB-GENE-030805-4]	groupV	11308451	11309548	1	1.70827	0.340057	7.60338	0.00582591	0.0332269
ENSGACG00000015748	grk7a	G-protein-coupled receptor kinase 7a [Source:ZFIN;Acc:ZDB-GENE-050824-1]	groupIII	9026167	9031456	1	2.87297	-0.277211	7.57091	0.00593177	0.0338213
ENSGACG00000009414			groupI	9059605	9062045	-1	3.3688	-0.904244	7.56955	0.00593624	0.0338449
ENSGACG00000007337	ugt1a7	UDP glucuronosyltransferase 1 family, polypeptide A7 [Source:ZFIN;Acc:ZDB-GENE-080227-6]	groupXVI	14344974	14348217	1	0.79588	3.1629	7.55762	0.0059757	0.0340604
ENSGACG00000020277	rom1a	retinal outer segment membrane protein 1a [Source:ZFIN;Acc:ZDB-GENE-040426-1765]	groupVII	15434894	15438709	1	3.9764	1.60025	7.5457	0.00601534	0.0342806
ENSGACG00000007003			groupXI	3717782	3739910	1	-0.270081	4.14386	7.54358	0.00602241	0.034319
ENSGACG00000019377			groupVII	4319824	4322239	-1	0.739919	3.02254	7.5369	0.00604479	0.0344427
ENSGACG00000001398	RHO (1 of 2)	rhodopsin [Source:HGNC Symbol;Acc:HGNC:10012]	scaffold_27	4146139	4148235	-1	5.0795	2.80424	7.53656	0.00604593	0.0344473
ENSGACG00000001195	zgc:112334	zgc:112334 [Source:ZFIN;Acc:ZDB-GENE-050809-120]	scaffold_27	3290952	3295605	-1	3.0576	-1.71224	7.52891	0.00607167	0.034592
ENSGACG00000017900	CNGA1 (2 of 2)	cyclic nucleotide gated channel alpha 1 [Source:HGNC Symbol;Acc:HGNC:2148]	groupIX	8868125	8871488	1	2.44993	0.770118	7.52449	0.00608657	0.0346712
ENSGACG00000006256	gngt1	guanine nucleotide binding protein (G protein), gamma transducing activity polypeptide 1 [Source:ZFIN;Acc:ZDB-GENE-030131-7596]	groupX	8878295	8879183	-1	2.8181	2.79941	7.51983	0.00610236	0.0347592
ENSGACG00000013108	tmem244	transmembrane protein 244 [Source:ZFIN;Acc:ZDB-GENE-040724-54]	groupXVIII	15127359	15130036	-1	3.09702	-2.3016	7.51806	0.00610834	0.0347913
ENSGACG00000007142	prdm8	PR domain containing 8 [Source:ZFIN;Acc:ZDB-GENE-040426-2747]	groupVI	8321996	8323887	-1	-0.500626	2.29026	7.47626	0.00625178	0.0355905
ENSGACG00000008655	cadps2	Ca2+-dependent activator protein for secretion 2 [Source:ZFIN;Acc:ZDB-GENE-030903-1]	groupXIX	9666876	9737045	-1	-0.366691	4.59991	7.47416	0.00625908	0.0356301
ENSGACG00000016215	itsn2b	intersectin 2b [Source:ZFIN;Acc:ZDB-GENE-050309-102]	groupII	13802756	13816820	-1	-0.336891	3.88026	7.45176	0.00633746	0.0360683
ENSGACG00000019798	COL9A1 (2 of 2)	collagen, type IX, alpha 1 [Source:HGNC Symbol;Acc:HGNC:2217]	groupIX	19544951	19558346	-1	1.1019	2.39336	7.43539	0.00639537	0.0363857
ENSGACG00000018558	FAM46D (1 of 2)	family with sequence similarity 46, member D [Source:HGNC Symbol;Acc:HGNC:28399]	groupIV	15681137	15685074	-1	0.336541	4.35726	7.42401	0.00643593	0.0366023
ENSGACG00000010333			groupX	15437665	15438786	-1	0.369078	3.918	7.39953	0.0065241	0.0370935
ENSGACG00000019991	dock11 (1 of 2)	dedicator of cytokinesis 11 [Source:ZFIN;Acc:ZDB-GENE-060503-196]	groupVII	9281432	9306866	1	-0.482685	4.91813	7.37848	0.00660091	0.0375094
ENSGACG00000014501	crispld1b	cysteine-rich secretory protein LCCL domain containing 1b [Source:ZFIN;Acc:ZDB-GENE-040426-1204]	groupIII	4940563	4948689	-1	-0.6167	2.36679	7.36813	0.006639	0.0377196
ENSGACG00000016445	cplx4a	complexin 4a [Source:ZFIN;Acc:ZDB-GENE-060526-116]	groupXIV	3902066	3906382	1	2.73665	0.693996	7.35525	0.00668673	0.0379782
ENSGACG00000013509	aldh3a2a	aldehyde dehydrogenase 3 family, member A2a [Source:ZFIN;Acc:ZDB-GENE-040718-74]	groupI	18381599	18387921	-1	0.336466	3.74664	7.35504	0.00668749	0.0379804
ENSGACG00000014695	pdcb (2 of 2)	phosducin b [Source:ZFIN;Acc:ZDB-GENE-031023-2]	groupIII	5405267	5407603	1	3.3067	0.765114	7.31449	0.00684007	0.0388233
ENSGACG00000009167	idh1	isocitrate dehydrogenase 1 (NADP+), soluble [Source:ZFIN;Acc:ZDB-GENE-031006-1]	groupXVI	17770456	17775160	1	-0.275012	4.94124	7.30451	0.00687816	0.0390287
ENSGACG00000003412	gngt2b	guanine nucleotide binding protein (G protein), gamma transducing activity polypeptide 2b [Source:ZFIN;Acc:ZDB-GENE-091020-4]	groupV	3481760	3482745	-1	3.95703	1.08105	7.30222	0.00688693	0.0390741
ENSGACG00000000855	aebp1	AE binding protein 1 [Source:ZFIN;Acc:ZDB-GENE-030131-2390]	scaffold_197	65807	70608	1	-0.740019	3.31424	7.2944	0.00691698	0.0392403
ENSGACG00000009620	ctsl.1	cathepsin L.1 [Source:ZFIN;Acc:ZDB-GENE-040718-61]	groupXV	7603276	7607758	1	2.79651	2.94547	7.28711	0.0069451	0.0393955
ENSGACG00000013057	tbx1	T-box 1 [Source:ZFIN;Acc:ZDB-GENE-030805-5]	groupXIII	15665789	15672536	-1	1.48787	-1.15351	7.27206	0.00700355	0.0397204
ENSGACG00000013223	aim1a	absent in melanoma 1a [Source:ZFIN;Acc:ZDB-GENE-041008-100]	groupXV	15668284	15673979	-1	0.599291	2.30931	7.22341	0.00719589	0.0407842
ENSGACG00000019917	CABP4 (2 of 2)	calcium binding protein 4 [Source:HGNC Symbol;Acc:HGNC:1386]	groupVII	8143647	8147227	-1	4.5865	-0.422367	7.20644	0.00726426	0.0411581
ENSGACG00000012533	slc7a14b	solute carrier family 7 (cationic amino acid transporter, y+ system), member 14b [Source:ZFIN;Acc:ZDB-GENE-091113-47]	scaffold_126	49944	53510	-1	1.92178	-1.41499	7.20003	0.00729022	0.0412961
ENSGACG00000008236	zgc:195245	zgc:195245 [Source:ZFIN;Acc:ZDB-GENE-081022-200]	groupXII	10430875	10434128	1	2.93815	-1.2171	7.19541	0.00730903	0.0413981
ENSGACG00000006554			groupXI	3119347	3120283	-1	0.565787	4.46649	7.19491	0.00731107	0.0414073
ENSGACG00000006358	grn2	granulin 2 [Source:ZFIN;Acc:ZDB-GENE-050522-264]	groupX	9062709	9064969	1	2.60408	1.86709	7.1863	0.00734621	0.0415995
ENSGACG00000019816	kera	keratocan [Source:ZFIN;Acc:ZDB-GENE-041210-165]	groupIV	30577058	30578127	1	3.43227	-1.84354	7.17068	0.00741047	0.0419518
ENSGACG00000000705	gpr84	G protein-coupled receptor 84 [Source:ZFIN;Acc:ZDB-GENE-070928-33]	scaffold_27	1892715	1893911	1	3.88764	-0.0419302	7.16166	0.0074478	0.0421515
ENSGACG00000000246	scg2a	secretogranin II (chromogranin C) a [Source:ZFIN;Acc:ZDB-GENE-030131-8214]	scaffold_175	127469	130825	-1	0.343136	5.96529	7.15936	0.00745737	0.042201
ENSGACG00000020208	btg3	B-cell translocation gene 3 [Source:ZFIN;Acc:ZDB-GENE-031113-19]	groupVII	13573625	13574965	1	-0.497541	1.92271	7.13214	0.00757145	0.0428324
ENSGACG00000015966	pde6h (2 of 2)	phosphodiesterase 6H, cGMP-specific, cone, gamma [Source:ZFIN;Acc:ZDB-GENE-040426-1754]	groupIX	585235	586792	-1	2.83266	-1.48215	7.13066	0.00757769	0.0428606
ENSGACG00000020469			groupVII	19028241	19029560	-1	1.01946	1.46158	7.07558	0.00781416	0.0441422
ENSGACG00000000137	psmb9a (3 of 5)	proteasome (prosome, macropain) subunit, beta type, 9a [Source:ZFIN;Acc:ZDB-GENE-990415-140]	scaffold_58	980864	982668	-1	1.99996	0.0127329	7.06218	0.00787279	0.0444636
ENSGACG00000011425	NUGGC (3 of 3)	nuclear GTPase, germinal center associated [Source:HGNC Symbol;Acc:HGNC:33550]	groupXI	10229188	10233182	1	0.704798	4.04006	7.05477	0.00790543	0.0446381
ENSGACG00000011655	scml4	sex comb on midleg-like 4 (Drosophila) [Source:ZFIN;Acc:ZDB-GENE-041210-338]	groupXV	11423644	11426835	1	-0.353919	4.94427	7.03539	0.00799144	0.0451139
ENSGACG00000008327	snx10b	sorting nexin 10b [Source:ZFIN;Acc:ZDB-GENE-070628-1]	groupXX	9752838	9753601	-1	2.86267	1.68045	7.0315	0.0080088	0.0452094
ENSGACG00000007439	dlgap3	discs, large (Drosophila) homolog-associated protein 3 [Source:ZFIN;Acc:ZDB-GENE-060503-413]	groupX	11228435	11239167	1	-0.303975	4.03657	7.01338	0.0080903	0.0456594
ENSGACG00000005793	otx5	orthodenticle homolog 5 [Source:ZFIN;Acc:ZDB-GENE-030508-1]	groupI	1988336	1991038	-1	2.61851	-0.324201	7.0132	0.00809108	0.0456613
ENSGACG00000015535			groupI	27687154	27694017	-1	0.8163	1.66784	6.99099	0.00819211	0.0462162
ENSGACG00000014845	olfml2bb	olfactomedin-like 2Bb [Source:ZFIN;Acc:ZDB-GENE-070912-266]	groupIII	5978529	5985941	1	-0.636601	3.1072	6.98811	0.00820531	0.0462856
ENSGACG00000011617			groupXIII	13147141	13149317	1	3.015	1.16283	6.91377	0.00855343	0.0481752
ENSGACG00000016707	abca4b	ATP-binding cassette, sub-family A (ABC1), member 4b [Source:ZFIN;Acc:ZDB-GENE-050517-4]	groupIII	11515854	11543148	1	1.21036	2.92298	6.90529	0.00859411	0.048399
ENSGACG00000014288	slc2a6	solute carrier family 2 (facilitated glucose transporter), member 6 [Source:ZFIN;Acc:ZDB-GENE-081104-301]	groupXI	14746039	14749506	1	2.96241	0.784122	6.89298	0.00865347	0.0487306
ENSGACG00000017121	slc1a2a	solute carrier family 1 (glial high affinity glutamate transporter), member 2a [Source:ZFIN;Acc:ZDB-GENE-100422-11]	groupII	20642283	20649346	1	2.33864	-0.526019	6.88899	0.00867284	0.048837
ENSGACG00000016496	lrit3a	info leucine-rich repeat, immunoglobulin-like and transmembrane domains 3a [Source:ZFIN;Acc:ZDB-GENE-080723-63]	groupIV	1992232	1996986	-1	2.64473	-1.6979	6.82377	0.00899527	0.0505777
ENSGACG00000000326			scaffold_395	11467	15104	-1	1.49152	3.13569	6.79149	0.00915933	0.0514804
ENSGACG00000001306	psmb10 (6 of 6)	proteasome (prosome, macropain) subunit, beta type, 10 [Source:ZFIN;Acc:ZDB-GENE-001208-2]	scaffold_452	15685	18236	-1	2.60648	-1.65853	6.75258	0.0093612	0.0525891
ENSGACG00000000759	acox3	acyl-Coenzyme A oxidase 3, pristanoyl [Source:ZFIN;Acc:ZDB-GENE-040426-2163]	scaffold_47	344400	357377	1	-0.494909	3.4594	6.73395	0.00945948	0.0531238
ENSGACG00000000546			scaffold_229	6997	8223	1	2.21125	2.18553	6.72826	0.00948971	0.0532877
ENSGACG00000003296	otc	ornithine carbamoyltransferase [Source:ZFIN;Acc:ZDB-GENE-070912-422]	groupXVI	7634747	7637939	-1	0.580842	1.40189	6.72113	0.00952775	0.0534896
ENSGACG00000012174			groupXI	11252519	11253786	1	-3.09111	1.46818	6.68171	0.00974071	0.0546344
ENSGACG00000016844	CIB3	calcium and integrin binding family member 3 [Source:HGNC Symbol;Acc:HGNC:24580]	groupIII	12172197	12175808	1	1.54438	-0.159448	6.67644	0.00976953	0.0547871
ENSGACG00000018599	tpm2	tropomyosin 2 (beta) [Source:ZFIN;Acc:ZDB-GENE-040625-114]	groupXIV	14793585	14812370	1	-0.962443	2.12331	6.65819	0.00987009	0.0553269
ENSGACG00000000866			scaffold_197	109482	111364	1	1.1298	0.0073811	6.65355	0.00989584	0.0554621
ENSGACG00000008453	cacna2d4b	calcium channel, voltage-dependent, alpha 2/delta subunit 4b [Source:ZFIN;Acc:ZDB-GENE-100422-18]	groupXIX	9414724	9447411	1	1.82029	0.0876579	6.65187	0.0099052	0.0555115
ENSGACG00000010401	gipc1	GIPC PDZ domain containing family, member 1 [Source:ZFIN;Acc:ZDB-GENE-060726-1]	groupXI	8202930	8205485	-1	-0.221733	4.58417	6.65048	0.00991291	0.0555517
ENSGACG00000001210			scaffold_293	20750	23329	1	0.393385	3.56842	6.63219	0.0100152	0.0561096
ENSGACG00000017352	TNNT3 (2 of 2)	troponin T type 3 (skeletal, fast) [Source:HGNC Symbol;Acc:HGNC:11950]	groupII	21934736	21940961	-1	-1.6806	-0.0956086	6.62937	0.0100311	0.0561923
ENSGACG00000003079	grk1a (1 of 2)	G protein-coupled receptor kinase 1 a [Source:ZFIN;Acc:ZDB-GENE-050823-1]	groupXVI	7497167	7500819	-1	2.45705	1.6627	6.62755	0.0100413	0.0562437
ENSGACG00000004196	TNNC2 (1 of 2)	troponin C type 2 (fast) [Source:HGNC Symbol;Acc:HGNC:11944]	groupXII	3687732	3690627	1	-1.45054	-0.513179	6.61537	0.0101102	0.0566203
ENSGACG00000001663	twf2b	twinfilin, actin-binding protein, homolog 2b (Drosophila) [Source:ZFIN;Acc:ZDB-GENE-050522-238]	scaffold_27	4834374	4837625	1	2.76391	-2.21353	6.61255	0.0101262	0.056707
ENSGACG00000001434	RHO (2 of 2)	rhodopsin [Source:HGNC Symbol;Acc:HGNC:10012]	scaffold_27	4159256	4160714	1	5.40727	-0.337967	6.61142	0.0101327	0.0567401
ENSGACG00000013944	gpc1b	glypican 1b [Source:ZFIN;Acc:ZDB-GENE-040426-1306]	groupIII	2417581	2439942	1	-0.245554	5.58048	6.57277	0.010355	0.057944
ENSGACG00000013854			groupXIX	19574771	19576833	-1	4.32494	-0.507553	6.56843	0.0103804	0.0580825
ENSGACG00000011036	timp2b	tissue inhibitor of metalloproteinase 2b [Source:ZFIN;Acc:ZDB-GENE-040426-2655]	groupXI	9123940	9129853	-1	0.696703	2.34773	6.56824	0.0103815	0.0580855
ENSGACG00000012432	mag	myelin associated glycoprotein [Source:ZFIN;Acc:ZDB-GENE-041217-24]	groupXX	13657980	13668172	1	-0.32568	6.65215	6.56228	0.0104163	0.0582675
ENSGACG00000017217			groupXIV	6973575	6976777	1	-0.423117	9.47868	6.54504	0.0105177	0.0588091
ENSGACG00000004322	HES5 (4 of 9)	hes family bHLH transcription factor 5 [Source:HGNC Symbol;Acc:HGNC:19764]	groupXVII	1843067	1843668	1	1.63217	-0.900534	6.51597	0.010691	0.059736
ENSGACG00000013484			scaffold_196	93784	96468	-1	3.39191	-0.824683	6.51558	0.0106933	0.0597457
ENSGACG00000005976	GPX2	glutathione peroxidase 2 (gastrointestinal) [Source:HGNC Symbol;Acc:HGNC:4554]	groupXV	2255584	2256584	-1	1.10003	-0.105525	6.51438	0.0107005	0.0597763
ENSGACG00000006406			groupXI	2861620	2864070	-1	2.88576	-1.32513	6.50815	0.0107381	0.0599795
ENSGACG00000013673	hsd3b7	hydroxy-delta-5-steroid dehydrogenase, 3 beta- and steroid delta-isomerase [Source:ZFIN;Acc:ZDB-GENE-030131-5673]	groupXI	13383346	13391547	-1	0.534924	3.04996	6.50208	0.0107749	0.0601717
ENSGACG00000014806	itga3a	integrin, alpha 3a [Source:ZFIN;Acc:ZDB-GENE-090805-3]	groupXI	16001449	16024182	-1	0.80835	4.18301	6.48246	0.0108944	0.0608095
ENSGACG00000003369	guca1b	guanylate cyclase activator 1B [Source:ZFIN;Acc:ZDB-GENE-011128-6]	groupXII	2022972	2023975	-1	4.05685	-0.644172	6.48196	0.0108975	0.0608201
ENSGACG00000015322	grk1a (2 of 2)	G protein-coupled receptor kinase 1 a [Source:ZFIN;Acc:ZDB-GENE-050823-1]	groupII	7743343	7748451	-1	2.62414	-1.88927	6.47372	0.0109481	0.0610895
ENSGACG00000002385	zc2hc1a	zinc finger, C2HC-type containing 1A [Source:ZFIN;Acc:ZDB-GENE-030131-3132]	groupXXI	4357626	4363242	1	-0.237889	4.14353	6.46638	0.0109935	0.0613358
ENSGACG00000016954	myo1hb	myosin IHb [Source:ZFIN;Acc:ZDB-GENE-070705-355]	groupXIV	6519341	6527036	-1	1.32954	-0.918415	6.45104	0.0110887	0.0618473
ENSGACG00000010910			groupXVII	11175541	11184052	1	1.39453	4.94863	6.42979	0.0112222	0.0625507
ENSGACG00000014751	btr30	bloodthirsty-related gene family, member 30 [Source:ZFIN;Acc:ZDB-GENE-040426-1407]	groupXI	15851208	15857232	1	0.69669	0.547744	6.41457	0.0113188	0.0630755
ENSGACG00000005268	sft2d1	SFT2 domain containing 1 [Source:ZFIN;Acc:ZDB-GENE-040426-1350]	groupVI	6261976	6270820	-1	0.275073	4.31542	6.36901	0.0116131	0.0646522
ENSGACG00000017091	bmp1b	bone morphogenetic protein 1b [Source:ZFIN;Acc:ZDB-GENE-060818-2]	groupXIV	6807694	6817632	1	-0.549659	2.19453	6.3639	0.0116465	0.064828
ENSGACG00000000548			scaffold_229	33377	47417	1	2.10466	-0.435021	6.34424	0.0117763	0.0655328
ENSGACG00000011227			groupXVII	11971491	11974945	-1	-0.79133	1.9762	6.33312	0.0118503	0.0659303
ENSGACG00000011724	impg1a	interphotoreceptor matrix proteoglycan 1a [Source:ZFIN;Acc:ZDB-GENE-070424-197]	groupXVIII	12323011	12336831	1	2.21005	-1.13347	6.32192	0.0119254	0.0663373
ENSGACG00000005308	THNSL1	threonine synthase-like 1 (S. cerevisiae) [Source:HGNC Symbol;Acc:HGNC:26160]	groupXXI	11117318	11119516	-1	-1.11799	0.312418	6.31993	0.0119389	0.0664047
ENSGACG00000007182	mylpfb	myosin light chain, phosphorylatable, fast skeletal muscle b [Source:ZFIN;Acc:ZDB-GENE-040912-115]	groupV	9421587	9424849	-1	-2.44799	-1.03521	6.31969	0.0119404	0.0664099
ENSGACG00000008348	cdhr1a	cadherin-related family member 1a [Source:ZFIN;Acc:ZDB-GENE-040924-4]	groupVI	9597602	9607340	-1	2.14253	-0.480694	6.31735	0.0119562	0.0664906
ENSGACG00000000932	frem1a	Fras1 related extracellular matrix 1a [Source:ZFIN;Acc:ZDB-GENE-081119-1]	scaffold_47	1338438	1369429	1	-0.539575	3.77176	6.30284	0.0120545	0.0670223
ENSGACG00000006401	si:ch211-207j7.2 (1 of 2)	si:ch211-207j7.2 [Source:ZFIN;Acc:ZDB-GENE-120215-232]	groupXI	2857169	2860602	-1	2.49306	-0.832129	6.29222	0.0121269	0.0674031
ENSGACG00000011982	guca1c	guanylate cyclase activator 1C [Source:ZFIN;Acc:ZDB-GENE-030829-1]	groupI	14461065	14463469	1	3.34362	-2.19732	6.28887	0.0121498	0.0675271
ENSGACG00000017927	cebpd	CCAAT/enhancer binding protein (C/EBP), delta [Source:ZFIN;Acc:ZDB-GENE-020111-4]	groupIII	16376602	16377524	-1	0.774992	3.86876	6.28411	0.0121826	0.0677015
ENSGACG00000001123			scaffold_129	47228	50569	-1	1.41392	4.70544	6.28238	0.0121944	0.0677638
ENSGACG00000018704	gc2	guanylyl cyclase 2 [Source:ZFIN;Acc:ZDB-GENE-011128-8]	groupVII	590628	598335	-1	1.88657	0.25564	6.27038	0.0122773	0.068202
ENSGACG00000007933	C4B	complement component 4B (Chido blood group) [Source:HGNC Symbol;Acc:HGNC:1324]	groupXX	9276661	9289490	-1	1.24065	4.90844	6.26403	0.0123214	0.0684358
ENSGACG00000006637	COL24A1	collagen, type XXIV, alpha 1 [Source:HGNC Symbol;Acc:HGNC:20821]	groupVIII	7055749	7103293	1	0.909342	0.54729	6.23065	0.0125558	0.0696624
ENSGACG00000013667	lgals9l1	lectin, galactoside-binding, soluble, 9 (galectin 9)-like 1 [Source:ZFIN;Acc:ZDB-GENE-030131-9543]	groupI	19630729	19638360	1	1.2753	4.20265	6.2242	0.0126016	0.069909
ENSGACG00000010287	opn1lw2	opsin 1 (cone pigments), long-wave-sensitive, 2 [Source:ZFIN;Acc:ZDB-GENE-040718-141]	groupXVII	10627091	10629553	1	4.943	2.82991	6.22341	0.0126072	0.0699329
ENSGACG00000016168	ACTC1 (4 of 4)	actin, alpha, cardiac muscle 1 [Source:HGNC Symbol;Acc:HGNC:143]	groupII	13640060	13643928	-1	-2.5885	1.7757	6.20316	0.0127522	0.0707142
ENSGACG00000017794	parp2	poly (ADP-ribose) polymerase family, member 2 [Source:ZFIN;Acc:ZDB-GENE-031113-6]	groupIII	16016919	16023748	-1	-0.306834	3.84369	6.1944	0.0128155	0.0710384
ENSGACG00000002247	SLC9A1 (1 of 2)	solute carrier family 9, subfamily A (NHE1, cation proton antiporter 1), member 1 [Source:HGNC Symbol;Acc:HGNC:11071]	groupX	1598669	1606704	-1	-0.231384	4.40409	6.19183	0.0128341	0.07113
ENSGACG00000014839	kcnb2	potassium voltage-gated channel, Shab-related subfamily, member 2 [Source:ZFIN;Acc:ZDB-GENE-070912-170]	groupIII	5937498	5949782	1	2.19484	-1.07818	6.17631	0.0129472	0.0717217
ENSGACG00000012419	klc3	kinesin light chain 3 [Source:ZFIN;Acc:ZDB-GENE-060929-772]	groupI	15889642	15897725	-1	-0.407354	3.12884	6.16555	0.0130262	0.0721243
ENSGACG00000007920	si:dkey-94f20.4	si:dkey-94f20.4 [Source:ZFIN;Acc:ZDB-GENE-121214-276]	groupV	9843538	9849484	1	2.05721	1.16151	6.16328	0.0130429	0.0722129
ENSGACG00000017360	CD274	CD274 molecule [Source:HGNC Symbol;Acc:HGNC:17635]	groupXIV	7425305	7428114	-1	2.75944	-0.413255	6.15237	0.0131236	0.0726323
ENSGACG00000006047	cad	carbamoyl-phosphate synthetase 2, aspartate transcarbamylase, and dihydroorotase [Source:ZFIN;Acc:ZDB-GENE-021030-4]	groupXVIII	3262716	3282550	1	0.398188	4.62442	6.1313	0.0132809	0.0734594
ENSGACG00000014532	cyth4a	cytohesin 4a [Source:ZFIN;Acc:ZDB-GENE-090624-6]	groupXI	15568711	15575377	-1	0.872773	1.61343	6.10225	0.013501	0.0746163
ENSGACG00000012327	pak4	p21 protein (Cdc42/Rac)-activated kinase 4 [Source:ZFIN;Acc:ZDB-GENE-040704-69]	groupI	15706210	15715084	1	-0.406488	2.60343	6.09757	0.0135368	0.074786
ENSGACG00000017266			groupII	21536940	21538841	-1	1.42022	0.40916	6.08622	0.013624	0.0752356
ENSGACG00000017054	TMEM236 (2 of 2)	transmembrane protein 236 [Source:HGNC Symbol;Acc:HGNC:23473]	groupIII	12749678	12752936	-1	-1.23951	2.70463	6.07848	0.0136838	0.0755495
ENSGACG00000009676			groupVIII	12468629	12470421	1	1.70565	-0.524042	6.05662	0.0138542	0.0764616
ENSGACG00000018430			groupIX	12189816	12192031	-1	1.60778	2.78049	6.04892	0.0139148	0.0767546
ENSGACG00000010374	zgc:92161	zgc:92161 [Source:ZFIN;Acc:ZDB-GENE-040912-22]	groupXI	8195907	8198373	1	0.613911	2.95536	6.0478	0.0139237	0.0767994
ENSGACG00000016669	cyp3a65 (1 of 3)	cytochrome P450, family 3, subfamily A, polypeptide 65 [Source:ZFIN;Acc:ZDB-GENE-050604-1]	groupIX	4852741	4874111	-1	1.28208	2.68732	6.04327	0.0139594	0.0769798
ENSGACG00000016838			groupIII	12158680	12160523	-1	4.2962	-2.59246	6.03781	0.0140026	0.0772143
ENSGACG00000012807	kcnv2a (1 of 2)	potassium channel, subfamily V, member 2a [Source:ZFIN;Acc:ZDB-GENE-091117-27]	groupXIII	14847154	14851257	1	3.78178	-0.233331	6.03712	0.0140081	0.0772402
ENSGACG00000006502	parp6b	poly (ADP-ribose) polymerase family, member 6b [Source:ZFIN;Acc:ZDB-GENE-080219-1]	groupXIX	7707982	7712421	1	2.91556	-1.81452	6.02917	0.0140713	0.0775679
ENSGACG00000003460	si:ch211-182e10.4	si:ch211-182e10.4 [Source:ZFIN;Acc:ZDB-GENE-041014-76]	groupXIX	3948177	3949004	-1	-3.12181	0.257261	6.02381	0.0141141	0.0777956
ENSGACG00000001920	dbnla	drebrin-like a [Source:ZFIN;Acc:ZDB-GENE-040704-42]	scaffold_176	102402	114098	1	-0.41464	3.87985	6.02069	0.0141391	0.0779164
ENSGACG00000015571	si:rp71-39b20.4	si:rp71-39b20.4 [Source:ZFIN;Acc:ZDB-GENE-070912-704]	groupIII	8494405	8499478	1	2.81328	-1.53252	6.0179	0.0141615	0.0780313
ENSGACG00000003659	ESPNL	espin-like [Source:HGNC Symbol;Acc:HGNC:27937]	groupVIII	1718780	1730079	1	1.40581	-1.25203	5.99887	0.014315	0.078831
ENSGACG00000013089	OTOGL	otogelin-like [Source:HGNC Symbol;Acc:HGNC:26901]	groupXIX	16792927	16814426	-1	0.747075	1.1357	5.99666	0.014333	0.0789255
ENSGACG00000001837			groupX	16269	20746	-1	1.37521	1.21474	5.99352	0.0143586	0.0790579
ENSGACG00000010673	slc1a8b	solute carrier family 1 (glutamate transporter), member 8b [Source:ZFIN;Acc:ZDB-GENE-070912-552]	groupXV	9718255	9726270	-1	1.48217	-0.14074	5.97884	0.0144785	0.0796415
ENSGACG00000000147	psmb9a (5 of 5)	proteasome (prosome, macropain) subunit, beta type, 9a [Source:ZFIN;Acc:ZDB-GENE-990415-140]	scaffold_58	1063341	1065352	-1	1.97849	-0.935753	5.97724	0.0144916	0.0797095
ENSGACG00000014776	socs7		groupXI	15882825	15884607	1	0.695682	3.43461	5.97656	0.0144973	0.079732
ENSGACG00000020679	ZFX	zinc finger protein, X-linked [Source:HGNC Symbol;Acc:HGNC:12869]	groupVII	22234712	22238511	1	-0.319784	5.02434	5.97201	0.0145347	0.0799293
ENSGACG00000003810	GPR17	G protein-coupled receptor 17 [Source:HGNC Symbol;Acc:HGNC:4471]	groupVIII	1931956	1933858	1	-0.547332	3.0348	5.95097	0.0147092	0.0808064
ENSGACG00000008748	si:dkey-228b2.5	si:dkey-228b2.5 [Source:ZFIN;Acc:ZDB-GENE-091113-62]	groupXVII	8121675	8123839	1	-0.311708	4.07331	5.91404	0.0150206	0.0824513
ENSGACG00000015145	fndc7	fibronectin type III domain containing 7 [Source:ZFIN;Acc:ZDB-GENE-070216-2]	groupIII	7006777	7012008	1	1.70351	-0.851379	5.90618	0.0150878	0.0828023
ENSGACG00000014601			groupI	22365015	22396113	-1	1.10701	1.30034	5.89333	0.0151983	0.0833955
ENSGACG00000002054	si:ch211-53m15.2	si:ch211-53m15.2 [Source:ZFIN;Acc:ZDB-GENE-100922-24]	scaffold_250	28530	63337	-1	1.49387	-0.280147	5.88925	0.0152336	0.0835846
ENSGACG00000020473	vtnb	vitronectin b [Source:ZFIN;Acc:ZDB-GENE-041116-1]	groupVII	19070731	19075868	-1	2.67619	-1.89553	5.88206	0.0152959	0.0838994
ENSGACG00000017833	sigmar1	sigma non-opioid intracellular receptor 1 [Source:ZFIN;Acc:ZDB-GENE-040426-1006]	groupXIV	9742648	9744938	-1	-0.379974	3.11402	5.87851	0.0153268	0.0840599
ENSGACG00000016274	RIN2 (2 of 2)	Ras and Rab interactor 2 [Source:HGNC Symbol;Acc:HGNC:18750]	groupIX	2261568	2267495	-1	0.961983	3.30967	5.87067	0.0153952	0.0844215
ENSGACG00000011569	TRPM6	transient receptor potential cation channel, subfamily M, member 6 [Source:HGNC Symbol;Acc:HGNC:17995]	groupXIII	13116394	13129794	-1	-0.477118	3.71587	5.87024	0.015399	0.0844347
ENSGACG00000002089			groupX	1534875	1544868	1	-1.02344	-0.0593707	5.86819	0.0154169	0.084527
ENSGACG00000012665			groupXX	14330860	14346284	1	1.13745	2.77768	5.85386	0.0155429	0.0851815
ENSGACG00000013171	otud7b	OTU domain containing 7B [Source:ZFIN;Acc:ZDB-GENE-060616-1]	groupXX	15718618	15727964	1	0.582262	1.93385	5.85285	0.0155519	0.0852214
ENSGACG00000009079	crygs2	crystallin, gamma S2 [Source:ZFIN;Acc:ZDB-GENE-050126-3]	groupXVI	17676449	17677821	1	-2.66801	-1.19296	5.85221	0.0155575	0.0852476
ENSGACG00000018570	TPPP2	tubulin polymerization-promoting protein family member 2 [Source:HGNC Symbol;Acc:HGNC:19293]	groupIX	13061442	13063917	1	-0.296095	8.2346	5.8417	0.0156507	0.0857219
ENSGACG00000017682	mpz	myelin protein zero [Source:ZFIN;Acc:ZDB-GENE-010724-4]	groupIII	15227655	15230618	1	-0.342645	7.52711	5.8379	0.0156846	0.0858982
ENSGACG00000010422	trpm1b	transient receptor potential cation channel, subfamily M, member 1b [Source:ZFIN;Acc:ZDB-GENE-070424-31]	groupXIX	11990666	12005894	-1	1.2554	1.3009	5.82175	0.0158291	0.0866807
ENSGACG00000006593	smtla	somatolactin alpha [Source:ZFIN;Acc:ZDB-GENE-060123-2]	groupI	3537920	3541210	-1	-2.5563	3.25272	5.80998	0.0159355	0.0872213
ENSGACG00000002031	col11a1a	collagen, type XI, alpha 1a [Source:ZFIN;Acc:ZDB-GENE-070209-167]	groupXXI	2284663	2348953	-1	0.774667	1.83581	5.80802	0.0159533	0.0873092
ENSGACG00000013723	ppan	peter pan homolog (Drosophila) [Source:ZFIN;Acc:ZDB-GENE-030114-4]	groupXI	13416467	13420111	1	0.247308	4.44024	5.80127	0.0160146	0.0876217
ENSGACG00000012390			groupIII	57693	62220	1	0.82597	1.79353	5.8008	0.0160189	0.0876402
ENSGACG00000005540			groupI	1508261	1535124	-1	-0.466261	2.65269	5.79279	0.016092	0.0880075
ENSGACG00000001310	agr2	anterior gradient homolog 2 (Xenopus laevis) [Source:ZFIN;Acc:ZDB-GENE-050417-214]	scaffold_130	216160	217339	-1	2.82095	-1.94355	5.77114	0.0162915	0.0890606
ENSGACG00000001181	GUCY2D (1 of 2)	guanylate cyclase 2D, membrane (retina-specific) [Source:HGNC Symbol;Acc:HGNC:4689]	scaffold_129	206279	224515	-1	1.44245	1.37606	5.7575	0.0164184	0.0897066
ENSGACG00000012927	AZU1	azurocidin 1 [Source:HGNC Symbol;Acc:HGNC:913]	groupVIII	16517933	16521860	-1	0.956323	0.00132563	5.75491	0.0164426	0.0898291
ENSGACG00000018024	UGT8	UDP glycosyltransferase 8 [Source:HGNC Symbol;Acc:HGNC:12555]	groupIX	9619329	9626690	-1	-0.401852	4.94805	5.75126	0.0164768	0.089997
ENSGACG00000017359			groupXIV	7422416	7423357	-1	2.50325	-0.11759	5.74049	0.0165781	0.0905311
ENSGACG00000001843	TAPBP (6 of 7)	TAP binding protein (tapasin) [Source:HGNC Symbol;Acc:HGNC:11566]	groupX	24836	26361	1	0.823861	1.25306	5.71939	0.0167786	0.0915623
ENSGACG00000006630	syt5a	synaptotagmin Va [Source:ZFIN;Acc:ZDB-GENE-040718-110]	groupXI	3252489	3260038	-1	1.6003	0.53425	5.71089	0.01686	0.0919775
ENSGACG00000009171	si:rp71-77l1.1	si:rp71-77l1.1 [Source:ZFIN;Acc:ZDB-GENE-131121-141]	groupI	8575330	8575822	1	0.859418	1.16895	5.71026	0.016866	0.0920054
ENSGACG00000006733	spc24	SPC24, NDC80 kinetochore complex component, homolog (S. cerevisiae) [Source:ZFIN;Acc:ZDB-GENE-050522-456]	groupXI	3410004	3411245	1	0.738119	1.89548	5.70174	0.0169481	0.0924186
ENSGACG00000020023	si:dkey-11o15.4	si:dkey-11o15.4 [Source:ZFIN;Acc:ZDB-GENE-091204-16]	groupVII	9405783	9407441	1	1.65826	-0.686553	5.67342	0.0172238	0.0938522
ENSGACG00000007315	mpeg1	macrophage expressed 1 [Source:ZFIN;Acc:ZDB-GENE-030131-7347]	groupXIII	6521306	6524043	1	2.04793	3.78761	5.66813	0.0172759	0.0941162
ENSGACG00000002887	qars	glutaminyl-tRNA synthetase [Source:ZFIN;Acc:ZDB-GENE-040426-1011]	groupXII	875642	881378	-1	0.364815	4.35118	5.64903	0.0174651	0.0950609
ENSGACG00000016198	CGREF1	cell growth regulator with EF-hand domain 1 [Source:HGNC Symbol;Acc:HGNC:16962]	groupII	13754428	13757359	1	0.899087	4.44485	5.63937	0.0175615	0.0955654
ENSGACG00000019492	ap1m2	adaptor-related protein complex 1, mu 2 subunit [Source:ZFIN;Acc:ZDB-GENE-041114-20]	groupIX	17872541	17877132	-1	1.59359	-1.1849	5.63517	0.0176036	0.0957847
ENSGACG00000016413	pstpip1b	proline-serine-threonine phosphatase interacting protein 1b [Source:ZFIN;Acc:ZDB-GENE-051127-25]	groupII	15242814	15247792	1	2.10866	1.30736	5.62941	0.0176615	0.0960844
ENSGACG00000010251	SUCNR1	succinate receptor 1 [Source:HGNC Symbol;Acc:HGNC:4542]	groupI	10382050	10383467	-1	3.88485	-1.96961	5.61892	0.0177676	0.0966359
ENSGACG00000000336			scaffold_131	56853	59742	1	1.12774	2.13348	5.6062	0.017897	0.0972778
ENSGACG00000013054	tap1	transporter 1, ATP-binding cassette, sub-family B (MDR/TAP) [Source:ZFIN;Acc:ZDB-GENE-050517-43]	groupXX	15435937	15442114	-1	0.431079	4.51538	5.59897	0.017971	0.0976648
ENSGACG00000019135	rgl3a	ral guanine nucleotide dissociation stimulator-like 3a [Source:ZFIN;Acc:ZDB-GENE-101130-1]	groupIX	15484553	15496643	1	0.579943	2.15684	5.59875	0.0179733	0.0976717
ENSGACG00000012178	pvalb8	parvalbumin 8 [Source:ZFIN;Acc:ZDB-GENE-030805-3]	groupXI	11257429	11258830	1	2.89824	0.768539	5.58759	0.0180882	0.0982703
ENSGACG00000020845	rad51d	RAD51 homolog D (S. cerevisiae) [Source:ZFIN;Acc:ZDB-GENE-040426-2490]	groupVII	26760863	26768254	1	1.08289	0.793524	5.57644	0.0182037	0.0988558
ENSGACG00000011719	TATDN3	TatD DNase domain containing 3 [Source:HGNC Symbol;Acc:HGNC:27010]	groupXV	11504372	11506907	-1	0.456421	4.84356	5.57571	0.0182113	0.0988917
ENSGACG00000001956	rgs9bp	regulator of G-protein signalling 9 binding protein [Source:ZFIN;Acc:ZDB-GENE-030728-1]	groupXXI	2069582	2072605	1	2.50232	-1.36847	5.57081	0.0182624	0.0991429
ENSGACG00000019573			groupVII	6588805	6590195	-1	1.59683	-1.28519	5.56124	0.0183625	0.0996758

## Sheet: T30
ensembl_gene_id	gene_name	description	chromosome_name	start_position	end_position	strand	logFC	logCPM	LR	PValue	FDR
ENSGACG00000000325	EGR4 (1 of 2)	early growth response 4 [Source:HGNC Symbol;Acc:HGNC:3241]	scaffold_131	38860	39828	1	0.872203	3.50001	25.6058	4.18782e-07	2.51225e-06
ENSGACG00000001310	agr2	anterior gradient homolog 2 (Xenopus laevis) [Source:ZFIN;Acc:ZDB-GENE-050417-214]	scaffold_130	216160	217339	-1	-6.86379	-0.0584724	22.5748	2.02117e-06	1.21184e-05
ENSGACG00000010476	fos	v-fos FBJ murine osteosarcoma viral oncogene homolog [Source:ZFIN;Acc:ZDB-GENE-031222-4]	groupXVIII	10338805	10341156	-1	0.770469	3.94186	20.7372	5.26836e-06	3.15652e-05
ENSGACG00000002489	galm	galactose mutarotase [Source:ZFIN;Acc:ZDB-GENE-040718-66]	groupVI	792678	797452	1	0.526645	5.12005	20.133	7.2238e-06	4.32683e-05
ENSGACG00000017234			groupII	21372076	21380564	1	-2.30304	-0.291957	19.9421	7.98217e-06	4.78051e-05
ENSGACG00000000545	timeless	timeless homolog (Drosophila) [Source:ZFIN;Acc:ZDB-GENE-030131-8978]	scaffold_27	1143834	1158386	1	2.98655	3.02326	19.6984	9.06782e-06	5.43038e-05
ENSGACG00000012739	cldna	claudin a [Source:ZFIN;Acc:ZDB-GENE-010328-1]	groupI	16515331	16515954	-1	-5.39552	0.381626	19.5736	9.67964e-06	5.79643e-05
ENSGACG00000019431			groupVII	4596742	4598040	-1	-5.14332	0.34836	19.5043	1.00371e-05	6.01015e-05
ENSGACG00000002232	LCT (1 of 2)	lactase [Source:HGNC Symbol;Acc:HGNC:6530]	groupXVI	4650140	4660569	1	3.06635	1.12162	19.1814	1.18864e-05	7.1158e-05
ENSGACG00000015342	egr2b	early growth response 2b [Source:ZFIN;Acc:ZDB-GENE-980526-283]	scaffold_48	1253749	1255511	-1	1.84997	0.227432	17.3251	3.14993e-05	0.000188403
ENSGACG00000002632	epcam	epithelial cell adhesion molecule [Source:ZFIN;Acc:ZDB-GENE-040426-2209]	groupVI	1052768	1056426	1	-3.64984	1.14016	16.5321	4.78345e-05	0.00028582
ENSGACG00000008429			groupXIII	8449029	8455020	1	-4.68189	2.40939	16.4779	4.92214e-05	0.00029402
ENSGACG00000004130	scinla	scinderin like a [Source:ZFIN;Acc:ZDB-GENE-030131-2005]	groupVIII	2316006	2323164	-1	-3.86487	1.83259	16.2779	5.46978e-05	0.000326675
ENSGACG00000002895			groupX	3231202	3235847	-1	-5.18748	-0.750442	16.1243	5.93179e-05	0.000354226
ENSGACG00000000363	oclna	occludin a [Source:ZFIN;Acc:ZDB-GENE-040426-2685]	scaffold_168	103138	108449	1	-4.38022	-0.87282	16.091	6.0371e-05	0.000360493
ENSGACG00000003971	si:dkey-65b12.6	si:dkey-65b12.6 [Source:ZFIN;Acc:ZDB-GENE-060526-329]	groupXX	2091662	2105365	1	-4.63219	2.20472	16.0754	6.0871e-05	0.000363458
ENSGACG00000012562			groupXII	16530362	16547407	-1	-4.76011	-0.417184	16.0479	6.17605e-05	0.000368725
ENSGACG00000011673	elf3	E74-like factor 3 (ets domain transcription factor, epithelial-specific ) [Source:ZFIN;Acc:ZDB-GENE-030131-8760]	groupXVII	13179867	13183311	-1	-3.88329	-0.712657	15.9092	6.64544e-05	0.000396655
ENSGACG00000008706	zgc:91999	zgc:91999 [Source:ZFIN;Acc:ZDB-GENE-040801-241]	groupV	10785152	10788629	1	-1.01484	2.59582	15.8184	6.97219e-05	0.000416109
ENSGACG00000006908			groupI	4256610	4274453	1	-5.29314	4.85345	15.7809	7.11168e-05	0.000424359
ENSGACG00000004404	ppl	periplakin [Source:ZFIN;Acc:ZDB-GENE-041008-196]	groupXI	171394	186879	1	-3.25267	1.37632	15.6593	7.584e-05	0.000452489
ENSGACG00000014689			groupXI	15740446	15742572	1	-5.47585	4.6293	15.6585	7.5869e-05	0.000452636
ENSGACG00000003787	krt5	keratin 5 [Source:ZFIN;Acc:ZDB-GENE-991110-23]	groupXII	2955937	2960693	-1	-5.08482	5.15552	15.6073	7.79517e-05	0.000465006
ENSGACG00000017777			groupIII	15939271	15942457	-1	-4.6925	-0.253245	15.5853	7.88634e-05	0.000470362
ENSGACG00000018001			groupIX	9417461	9494931	-1	-3.22791	0.0245218	15.1784	9.78181e-05	0.000583137
ENSGACG00000017610			groupIX	8455613	8456757	1	0.509826	3.95778	15.116	0.000101105	0.000602694
ENSGACG00000000187			scaffold_268	12981	13712	1	-3.83123	-0.62223	14.8958	0.000113615	0.00067695
ENSGACG00000018108	zgc:92061	zgc:92061 [Source:ZFIN;Acc:ZDB-GENE-040718-78]	groupIX	10019261	10022541	-1	-4.22695	3.3813	14.8515	0.000116313	0.000692945
ENSGACG00000008352	FER1L6	fer-1-like family member 6 [Source:HGNC Symbol;Acc:HGNC:28065]	groupXVI	16508075	16523530	-1	-3.05024	-0.351502	14.7746	0.000121158	0.000721765
ENSGACG00000005131	b4galnt2.2	beta-1,4-N-acetyl-galactosaminyl transferase 2, tandem duplicate 2 [Source:ZFIN;Acc:ZDB-GENE-130530-731]	groupXI	798847	806198	1	-4.49752	-0.137116	14.6268	0.000131035	0.000780287
ENSGACG00000004882	IMPA1 (2 of 3)	inositol(myo)-1(or 4)-monophosphatase 1 [Source:HGNC Symbol;Acc:HGNC:6050]	groupXXI	10624323	10627058	-1	-2.66445	-0.364821	14.489	0.000140981	0.000839113
ENSGACG00000005450	scn1a	sodium channel, voltage-gated, type I, alpha [Source:ZFIN;Acc:ZDB-GENE-040426-751]	groupXVI	10666686	10681782	-1	2.92071	0.0821441	14.4421	0.000144532	0.000860097
ENSGACG00000016359	esrp2	epithelial splicing regulatory protein 2 [Source:ZFIN;Acc:ZDB-GENE-030131-9824]	groupII	14972131	14987084	-1	-3.99053	-1.03353	14.4162	0.000146535	0.000871969
ENSGACG00000007248	nmnat1	nicotinamide nucleotide adenylyltransferase 1 [Source:ZFIN;Acc:ZDB-GENE-050417-101]	groupXII	9463517	9469423	-1	-2.02367	1.94487	14.3019	0.000155708	0.00092639
ENSGACG00000006160			groupI	2698988	2699903	-1	-4.36083	-0.467527	14.2906	0.000156645	0.00093191
ENSGACG00000003217			groupXX	559381	568019	1	-3.06382	0.0624596	14.2737	0.000158056	0.000940246
ENSGACG00000014109	MUC5B (2 of 2)	mucin 5B, oligomeric mucus/gel-forming [Source:HGNC Symbol;Acc:HGNC:7516]	groupII	473043	478908	1	-6.51947	0.235227	13.9923	0.000183564	0.00109167
ENSGACG00000007851			groupVI	9193459	9197329	-1	-2.58818	-0.470475	13.881	0.000194761	0.00115785
ENSGACG00000019503	tyrp1a	tyrosinase-related protein 1a [Source:ZFIN;Acc:ZDB-GENE-070718-2]	groupVII	5570406	5574779	-1	1.95886	0.242265	13.7351	0.000210489	0.00125121
ENSGACG00000005789			groupX	8269260	8270252	-1	0.636843	3.25727	13.5755	0.000229159	0.0013617
ENSGACG00000002084			scaffold_56	892868	900239	-1	-3.84867	-0.184109	13.5315	0.000234591	0.00139373
ENSGACG00000020320	cldn7b	claudin 7b [Source:ZFIN;Acc:ZDB-GENE-001103-5]	groupVII	16901341	16905118	-1	-1.53291	1.25832	13.5209	0.000235927	0.00140159
ENSGACG00000004815			groupXV	957609	958739	-1	1.57603	2.03224	13.4539	0.000244493	0.00145239
ENSGACG00000009501	grhl3	grainyhead-like 3 [Source:ZFIN;Acc:ZDB-GENE-030131-9854]	groupXV	7400568	7405671	1	-3.29035	-1.13415	13.2522	0.000272265	0.00161661
ENSGACG00000015114	CDH26	cadherin 26 [Source:HGNC Symbol;Acc:HGNC:15902]	scaffold_68	432442	435814	-1	-4.54047	-1.58964	13.2307	0.000275402	0.00163514
ENSGACG00000001459	zgc:56585 (2 of 3)	zgc:56585 [Source:ZFIN;Acc:ZDB-GENE-040426-1084]	scaffold_273	18896	22052	-1	0.945236	1.66424	13.2053	0.000279155	0.00165723
ENSGACG00000019260	evpla	envoplakin a [Source:ZFIN;Acc:ZDB-GENE-030829-19]	groupIX	16159871	16170192	1	-2.21374	0.866878	13.0777	0.000298839	0.00177346
ENSGACG00000018106	glulc	glutamate-ammonia ligase (glutamine synthase) c [Source:ZFIN;Acc:ZDB-GENE-060929-540]	groupXIV	11265128	11270449	-1	-2.39981	-0.28818	12.9972	0.000311958	0.0018511
ENSGACG00000004669			groupXV	771509	780654	1	0.916627	2.88204	12.803	0.000346067	0.00205265
ENSGACG00000007063	evplb	envoplakin b [Source:ZFIN;Acc:ZDB-GENE-030131-212]	groupXI	3754217	3763483	1	-1.70842	1.37461	12.7576	0.000354565	0.00210281
ENSGACG00000011954	vgll4l	vestigial like 4 like [Source:ZFIN;Acc:ZDB-GENE-070112-1682]	groupXIII	13415649	13419278	-1	-3.26813	-1.28099	12.6855	0.000368505	0.00218536
ENSGACG00000018668			groupVII	518792	520048	1	-7.01254	-0.0125554	12.3824	0.000433398	0.00256793
ENSGACG00000012557	OVGP1 (4 of 4)	oviductal glycoprotein 1, 120kDa [Source:HGNC Symbol;Acc:HGNC:8524]	groupXII	16510869	16515882	-1	-3.78557	-0.0211223	12.2796	0.000457945	0.00271306
ENSGACG00000020661	tmem45b	transmembrane protein 45B [Source:ZFIN;Acc:ZDB-GENE-040426-1904]	groupVII	22064785	22067010	1	-4.79914	-1.00612	12.1624	0.000487632	0.00288809
ENSGACG00000019761	capn9	calpain 9 [Source:ZFIN;Acc:ZDB-GENE-010724-2]	groupIX	19327853	19335074	-1	-3.63498	-0.0246305	12.0802	0.000509594	0.00301764
ENSGACG00000018922			groupVII	1723958	1731123	-1	-4.59674	-1.05708	12.064	0.000514054	0.00304369
ENSGACG00000016293	col17a1a	collagen, type XVII, alpha 1a [Source:ZFIN;Acc:ZDB-GENE-090313-107]	groupIX	2327057	2339020	1	-2.64703	-0.7242	12.002	0.000531424	0.00314617
ENSGACG00000018310	krt15	keratin 15 [Source:ZFIN;Acc:ZDB-GENE-040426-2931]	groupIX	10936813	10942851	-1	-2.01883	4.23614	11.9796	0.000537847	0.00318401
ENSGACG00000010514	si:ch73-261i21.5	si:ch73-261i21.5 [Source:ZFIN;Acc:ZDB-GENE-110411-258]	groupI	10981250	10983032	-1	-7.08359	-0.947961	11.9368	0.000550371	0.00325758
ENSGACG00000012455	DHPS (1 of 2)	deoxyhypusine synthase [Source:HGNC Symbol;Acc:HGNC:2869]	groupXI	11660812	11665052	1	-2.19622	-0.257736	11.9266	0.000553395	0.00327528
ENSGACG00000019432			groupVII	4603618	4642267	-1	-3.04393	-0.135563	11.8149	0.000587571	0.00347654
ENSGACG00000016625	PIEZO2 (2 of 2)	piezo-type mechanosensitive ion channel component 2 [Source:HGNC Symbol;Acc:HGNC:26270]	groupIII	11053380	11072649	1	1.48781	1.54654	11.7666	0.000603031	0.00356697
ENSGACG00000012690	TSTA3 (2 of 2)	tissue specific transplantation antigen P35B [Source:HGNC Symbol;Acc:HGNC:12390]	groupXI	12203036	12211914	-1	-3.31119	-1.05381	11.7424	0.000610928	0.00361325
ENSGACG00000009709	TMEM30B	transmembrane protein 30B [Source:HGNC Symbol;Acc:HGNC:27254]	groupXV	7950325	7955376	1	-2.45901	-0.60965	11.693	0.000627372	0.00371029
ENSGACG00000002310	sdpra	serum deprivation response a [Source:ZFIN;Acc:ZDB-GENE-090313-215]	groupXVI	5120895	5134417	-1	-1.62677	0.158989	11.46	0.000711119	0.00420164
ENSGACG00000003404			groupXXI	7946497	7947460	1	-3.36781	-0.221304	11.4437	0.000717383	0.00423816
ENSGACG00000016134	hsd17b7	hydroxysteroid (17-beta) dehydrogenase 7 [Source:ZFIN;Acc:ZDB-GENE-061013-378]	groupIII	9564767	9568355	1	-0.861276	2.82987	11.4148	0.000728625	0.00430407
ENSGACG00000019649	cdca9	cell division cycle associated 9 [Source:ZFIN;Acc:ZDB-GENE-090706-4]	groupVII	6895937	6897883	-1	-1.89253	3.06512	11.3017	0.00077436	0.0045721
ENSGACG00000014114	ANO9 (2 of 2)	anoctamin 9 [Source:HGNC Symbol;Acc:HGNC:20679]	groupII	482933	501158	-1	-3.30971	-1.20405	11.2321	0.000803957	0.00474547
ENSGACG00000018054	serping1	serpin peptidase inhibitor, clade G (C1 inhibitor), member 1 [Source:ZFIN;Acc:ZDB-GENE-030131-1262]	groupIX	9801277	9804719	-1	1.71491	0.404044	10.9894	0.000916334	0.00540311
ENSGACG00000001107	VWA5A (1 of 3)	von Willebrand factor A domain containing 5A [Source:HGNC Symbol;Acc:HGNC:6658]	scaffold_598	1421	9182	-1	1.56253	1.71977	10.9871	0.000917475	0.00540952
ENSGACG00000019940			groupIX	20065917	20077111	-1	1.53969	3.62832	10.9298	0.000946303	0.00557851
ENSGACG00000012423	lsr	lipolysis stimulated lipoprotein receptor [Source:ZFIN;Acc:ZDB-GENE-050913-73]	groupXX	13643753	13652239	1	-2.86677	-1.19502	10.9085	0.000957219	0.00564253
ENSGACG00000013266	gpx4a (1 of 3)	glutathione peroxidase 4a [Source:ZFIN;Acc:ZDB-GENE-030410-2]	groupVIII	17193571	17195072	1	1.28073	0.43563	10.7372	0.00105004	0.00618573
ENSGACG00000018941	si:ch211-202h22.9	si:ch211-202h22.9 [Source:ZFIN;Acc:ZDB-GENE-030131-1143]	groupIX	14920278	14922777	-1	-2.40176	-1.50694	10.7088	0.00106629	0.00627999
ENSGACG00000001743	scel	sciellin [Source:ZFIN;Acc:ZDB-GENE-030616-15]	groupXVI	2420506	2423117	-1	-3.24937	-0.980879	10.5317	0.00117344	0.0069026
ENSGACG00000017687	nefla	neurofilament, light polypeptide a [Source:ZFIN;Acc:ZDB-GENE-091117-1]	groupXIV	8929320	8932047	1	2.41853	1.81109	10.4862	0.00120271	0.0070715
ENSGACG00000016405	isl2b	islet2b [Source:ZFIN;Acc:ZDB-GENE-990415-133]	groupII	15167459	15172100	1	1.79435	0.292114	10.4711	0.00121258	0.00712789
ENSGACG00000014295	si:ch211-157c3.4	si:ch211-157c3.4 [Source:ZFIN;Acc:ZDB-GENE-030131-8454]	groupXI	14754163	14757380	1	-2.98335	-0.299331	10.3795	0.00127421	0.00748495
ENSGACG00000010244	idh3a	isocitrate dehydrogenase 3 (NAD+) alpha [Source:ZFIN;Acc:ZDB-GENE-040426-1007]	groupXIX	11973704	11978272	1	1.10035	4.93716	10.2356	0.00137757	0.00808787
ENSGACG00000009759	myof	myoferlin [Source:ZFIN;Acc:ZDB-GENE-040426-1138]	groupV	11563352	11580379	1	-0.855453	2.60723	10.1371	0.00145316	0.00852572
ENSGACG00000003007	cyp1b1	cytochrome P450, family 1, subfamily B, polypeptide 1 [Source:ZFIN;Acc:ZDB-GENE-030902-1]	groupVI	2417129	2420132	-1	-0.775528	1.07057	10.0523	0.00152154	0.00892276
ENSGACG00000001289	si:dkey-81h8.1	si:dkey-81h8.1 [Source:ZFIN;Acc:ZDB-GENE-060503-931]	scaffold_130	70192	82136	1	0.520705	5.57535	10.0002	0.00156525	0.00917534
ENSGACG00000000631	atp8b1	ATPase, aminophospholipid transporter, class I, type 8B, member 1 [Source:ZFIN;Acc:ZDB-GENE-091116-14]	scaffold_88	405761	423134	-1	-2.29109	-0.173204	9.86868	0.00168116	0.00984794
ENSGACG00000015923	rhcg	Rh family, C glycoprotein (rhcg), mRNA [Source:RefSeq mRNA;Acc:NM_001267646]	groupII	11842600	11848089	1	-2.02011	-0.683852	9.85481	0.00169389	0.00991963
ENSGACG00000013249	RAB25 (2 of 2)	RAB25, member RAS oncogene family [Source:HGNC Symbol;Acc:HGNC:18238]	groupXX	16004671	16011903	1	-3.056	-0.790641	9.8251	0.00172147	0.0100782
ENSGACG00000014150	trim25l	tripartite motif-containing 25-like [Source:ZFIN;Acc:ZDB-GENE-040914-87]	groupI	21037368	21043291	1	-2.00841	-0.953136	9.78768	0.00175685	0.0102806
ENSGACG00000009369	tmprss13a	transmembrane protease, serine 13a [Source:ZFIN;Acc:ZDB-GENE-090309-3]	groupI	8959411	8964674	1	-2.50535	-1.64894	9.77762	0.00176649	0.010334
ENSGACG00000018719	si:dkey-16m19.1	si:dkey-16m19.1 [Source:ZFIN;Acc:ZDB-GENE-030131-7281]	groupIX	14144403	14147044	1	-2.32969	-1.34688	9.76675	0.00177696	0.0103947
ENSGACG00000011331			groupXII	15121756	15124352	1	-4.52231	-2.39695	9.72537	0.00181742	0.0106289
ENSGACG00000006476	abca12	ATP-binding cassette, sub-family A (ABC1), member 12 [Source:ZFIN;Acc:ZDB-GENE-030131-9790]	groupXVI	12290488	12318696	1	-0.962972	1.19273	9.69201	0.00185071	0.0108211
ENSGACG00000019899	srd5a2b	steroid-5-alpha-reductase, alpha polypeptide 2b [Source:ZFIN;Acc:ZDB-GENE-050417-182]	groupIX	19958905	19962337	-1	-0.88487	2.94302	9.68763	0.00185513	0.0108463
ENSGACG00000001387	spint2	serine peptidase inhibitor, Kunitz type, 2 [Source:ZFIN;Acc:ZDB-GENE-061013-323]	scaffold_186	109966	119530	1	-1.03905	2.75326	9.64315	0.00190059	0.0111051
ENSGACG00000002176	si:ch211-125o16.4	si:ch211-125o16.4 [Source:ZFIN;Acc:ZDB-GENE-131120-100]	groupVI	85476	88028	-1	-3.43623	-0.545871	9.64294	0.0019008	0.0111057
ENSGACG00000006164			groupI	2703457	2704480	-1	-2.13555	-0.930454	9.59296	0.00195325	0.0114075
ENSGACG00000016909	UACA	uveal autoantigen with coiled-coil domains and ankyrin repeats [Source:HGNC Symbol;Acc:HGNC:15947]	groupII	18755567	18770424	1	-0.391941	5.35066	9.59223	0.00195402	0.0114113
ENSGACG00000009169	esrp1	epithelial splicing regulatory protein 1 [Source:ZFIN;Acc:ZDB-GENE-070112-1732]	groupXX	10732757	10740516	1	-2.34169	-0.670224	9.45699	0.00210347	0.0122699
ENSGACG00000004646	kcnq2a	potassium voltage-gated channel, KQT-like subfamily, member 2a [Source:ZFIN;Acc:ZDB-GENE-080220-37]	groupXII	4212224	4226440	1	0.436743	3.80216	9.38693	0.00218537	0.0127381
ENSGACG00000018007	csf1ra	colony stimulating factor 1 receptor, a [Source:ZFIN;Acc:ZDB-GENE-001205-1]	groupIV	10922842	10930745	1	-1.18325	3.40377	9.31509	0.00227274	0.0132382
ENSGACG00000002897			groupX	3240832	3242595	-1	-2.94872	2.21943	9.22079	0.00239283	0.0139272
ENSGACG00000004676	exoc3l4	exocyst complex component 3-like 4 [Source:ZFIN;Acc:ZDB-GENE-081028-71]	groupXV	802977	814404	1	-1.25817	0.831015	9.20964	0.00240744	0.0140107
ENSGACG00000004902	loxl3b	lysyl oxidase-like 3b [Source:ZFIN;Acc:ZDB-GENE-030131-8210]	groupXV	1315297	1327503	1	0.654875	2.61255	9.20196	0.00241757	0.0140664
ENSGACG00000002238			groupXVI	4679752	4681582	-1	1.16707	1.90813	9.18809	0.00243595	0.0141717
ENSGACG00000003186	spice1	spindle and centriole associated protein 1 [Source:ZFIN;Acc:ZDB-GENE-041212-64]	groupXXI	7677215	7682182	1	-1.08664	2.99585	9.16859	0.00246204	0.014321
ENSGACG00000008654	stx11b.1	syntaxin 11b, tandem duplicate 1 [Source:ZFIN;Acc:ZDB-GENE-040426-1893]	groupXVIII	8152279	8154796	-1	-2.26283	-1.03538	9.15364	0.00248224	0.0144369
ENSGACG00000018442	GPR151	G protein-coupled receptor 151 [Source:HGNC Symbol;Acc:HGNC:23624]	groupIV	14023862	14025085	1	-2.30672	0.861305	9.10481	0.00254938	0.0148214
ENSGACG00000009676			groupVIII	12468629	12470421	1	-2.44259	-0.122306	9.09578	0.002562	0.0148939
ENSGACG00000013135	vwf	von Willebrand factor [Source:ZFIN;Acc:ZDB-GENE-070103-1]	groupXIX	16862309	16879962	1	0.506489	3.37117	9.02947	0.00265662	0.015436
ENSGACG00000018303	KRT23 (2 of 2)	keratin 23 (histone deacetylase inducible) [Source:HGNC Symbol;Acc:HGNC:6438]	groupIX	10934122	10939022	1	-2.0859	1.11102	9.01961	0.00267098	0.0155167
ENSGACG00000016788	DCAF8	DDB1 and CUL4 associated factor 8 [Source:HGNC Symbol;Acc:HGNC:24891]	groupIII	11810330	11813930	1	-0.35235	5.16079	8.96098	0.00275806	0.0160144
ENSGACG00000015511	jund	jun D proto-oncogene [Source:ZFIN;Acc:ZDB-GENE-070725-2]	groupIII	8309013	8309948	1	0.391337	3.49511	8.92721	0.00280953	0.0163057
ENSGACG00000002011	si:ch211-218d20.15	si:ch211-218d20.15 [Source:ZFIN;Acc:ZDB-GENE-070912-193]	groupXVI	3416058	3419330	-1	0.333167	4.56535	8.9197	0.00282111	0.016372
ENSGACG00000005323	cacna1g	calcium channel, voltage-dependent, T type, alpha 1G subunit [Source:ZFIN;Acc:ZDB-GENE-090514-2]	groupV	6457076	6571528	-1	0.465232	7.24597	8.85044	0.00293018	0.0169923
ENSGACG00000014848	mctp2b	multiple C2 domains, transmembrane 2b [Source:ZFIN;Acc:ZDB-GENE-050506-136]	groupII	5193703	5219872	-1	-1.39225	-0.0742943	8.82914	0.00296458	0.0171858
ENSGACG00000012954	tnnc1b	troponin C type 1b (slow) [Source:ZFIN;Acc:ZDB-GENE-040625-62]	groupXII	17267202	17271644	-1	-4.61803	-1.31126	8.78441	0.00303815	0.0176042
ENSGACG00000013187	med23	mediator complex subunit 23 [Source:ZFIN;Acc:ZDB-GENE-040724-82]	groupXVIII	15261256	15275935	1	-0.568991	6.1686	8.77258	0.00305793	0.0177127
ENSGACG00000003518	fam213ab	family with sequence similarity 213, member Ab [Source:ZFIN;Acc:ZDB-GENE-060929-88]	groupV	3747406	3748943	-1	1.49466	0.884631	8.76406	0.00307225	0.0177916
ENSGACG00000013150	ntrk1	neurotrophic tyrosine kinase, receptor, type 1 [Source:ZFIN;Acc:ZDB-GENE-980526-118]	groupXX	15652471	15673846	-1	1.44926	-0.0774353	8.7578	0.0030828	0.0178497
ENSGACG00000001061	nuak2	NUAK family, SNF1-like kinase, 2 [Source:ZFIN;Acc:ZDB-GENE-050208-563]	scaffold_27	3042977	3050106	-1	-0.675311	1.8409	8.66324	0.00324693	0.0187892
ENSGACG00000016622	myo15ab	myosin XVAb [Source:ZFIN;Acc:ZDB-GENE-090312-149]	groupIX	4636527	4665245	-1	0.623592	3.54766	8.64226	0.00328454	0.0190036
ENSGACG00000000507	gnrhr1	gonadotropin releasing hormone receptor 1 [Source:ZFIN;Acc:ZDB-GENE-090128-2]	scaffold_101	279647	283887	-1	0.555405	3.19232	8.63242	0.00330233	0.0191
ENSGACG00000007600	lin37	lin-37 homolog (C. elegans) [Source:ZFIN;Acc:ZDB-GENE-050417-446]	groupXX	8907622	8910713	-1	0.62709	5.49724	8.62433	0.00331702	0.0191827
ENSGACG00000002719	AIM1L	absent in melanoma 1-like [Source:HGNC Symbol;Acc:HGNC:17295]	groupX	3073192	3083180	1	-2.13221	-0.188188	8.56259	0.00343141	0.0198318
ENSGACG00000005836			groupXX	5054503	5065453	-1	1.3911	1.95255	8.54695	0.00346102	0.0199984
ENSGACG00000020463	PCYOX1L	prenylcysteine oxidase 1 like [Source:HGNC Symbol;Acc:HGNC:28477]	groupVII	18979716	18986161	-1	1.18261	5.09399	8.53679	0.0034804	0.0201069
ENSGACG00000003784	oclnb	occludin b [Source:ZFIN;Acc:ZDB-GENE-041212-43]	groupXIII	1053570	1058934	-1	-2.09235	-1.18561	8.53193	0.00348969	0.020156
ENSGACG00000010941	ZACN	zinc activated ligand-gated ion channel [Source:HGNC Symbol;Acc:HGNC:29504]	groupXI	8866306	8895216	1	-3.06926	-0.055792	8.52343	0.00350604	0.0202481
ENSGACG00000014891			groupXI	16252563	16254158	-1	-2.38249	-0.956627	8.51372	0.0035248	0.0203541
ENSGACG00000008845	grhl1	grainyhead-like 1 (Drosophila) [Source:ZFIN;Acc:ZDB-GENE-030131-3665]	groupXV	6080714	6092164	-1	-1.09825	1.15096	8.4374	0.00367582	0.0212068
ENSGACG00000009164	LYAR	Ly1 antibody reactive [Source:HGNC Symbol;Acc:HGNC:26021]	groupXVII	8775427	8778420	-1	-0.784354	2.87989	8.39834	0.00375564	0.0216624
ENSGACG00000002990			groupXII	1180141	1181902	-1	-1.51586	0.76536	8.38194	0.00378968	0.021855
ENSGACG00000018321	zgc:110712	zgc:110712 [Source:ZFIN;Acc:ZDB-GENE-050417-50]	groupIX	10944595	10949412	-1	-1.83052	2.16954	8.38008	0.00379355	0.021876
ENSGACG00000014227	pebp1	phosphatidylethanolamine binding protein 1 [Source:ZFIN;Acc:ZDB-GENE-040426-2621]	groupXIII	18283296	18284914	1	0.293209	5.78526	8.27257	0.00402485	0.0231821
ENSGACG00000016848	g3bp1	GTPase activating protein (SH3 domain) binding protein 1 [Source:ZFIN;Acc:ZDB-GENE-030131-7452]	groupIV	4494737	4499767	1	-0.337595	5.20781	8.15582	0.00429231	0.0246889
ENSGACG00000011740			groupI	13928378	13929303	1	-3.66485	-1.63817	8.14113	0.00432724	0.0248855
ENSGACG00000005984	cbln20	cerebellin 20 [Source:ZFIN;Acc:ZDB-GENE-111109-2]	groupI	2180844	2181239	1	-2.64868	-2.21087	8.13095	0.0043516	0.0250199
ENSGACG00000020610	slc25a1a	solute carrier family 25 (mitochondrial carrier; citrate transporter), member 1a [Source:ZFIN;Acc:ZDB-GENE-040426-1172]	groupVII	21371784	21374661	-1	0.843512	5.08015	8.12447	0.00436718	0.0251081
ENSGACG00000007080	ndufa4	NADH dehydrogenase (ubiquinone) 1 alpha subcomplex, 4 [Source:ZFIN;Acc:ZDB-GENE-040426-1962]	groupV	9294683	9296160	-1	-0.35473	6.98799	8.12069	0.00437628	0.0251546
ENSGACG00000000085	rpa3	replication protein A3 [Source:ZFIN;Acc:ZDB-GENE-040426-977]	scaffold_58	498185	499671	1	0.65239	4.73807	8.10441	0.00441576	0.0253744
ENSGACG00000020893			groupVII	27670417	27672409	1	1.00362	-0.100338	8.0791	0.00447787	0.025724
ENSGACG00000017612	EGR4 (2 of 2)	early growth response 4 [Source:HGNC Symbol;Acc:HGNC:3241]	groupIX	8457238	8457516	1	0.433686	2.94524	8.07739	0.00448208	0.0257467
ENSGACG00000017782	rhbg	Rhesus blood group, B glycoprotein [Source:ZFIN;Acc:ZDB-GENE-030131-9542]	scaffold_137	240288	248932	1	-2.10706	-0.278602	8.05563	0.00453624	0.026046
ENSGACG00000019545	MSLN	mesothelin [Source:HGNC Symbol;Acc:HGNC:7371]	groupIX	18061908	18068860	1	-1.49152	-0.37116	8.03548	0.00458699	0.0263254
ENSGACG00000011928	BEAN1	brain expressed, associated with NEDD4, 1 [Source:HGNC Symbol;Acc:HGNC:24160]	groupVI	16240469	16262214	1	-0.848365	0.858409	7.97292	0.00474824	0.0272292
ENSGACG00000012383	DNAH2	dynein, axonemal, heavy chain 2 [Source:HGNC Symbol;Acc:HGNC:2948]	groupI	15831154	15878109	1	0.896336	3.37306	7.97073	0.00475397	0.0272574
ENSGACG00000009662			groupX	14795391	14808405	-1	1.39258	-0.25316	7.94914	0.00481101	0.0275767
ENSGACG00000002143			groupX	1557471	1561810	-1	-2.57729	4.18031	7.94762	0.00481507	0.0275984
ENSGACG00000007434	ptpn9a	protein tyrosine phosphatase, non-receptor type 9, a [Source:ZFIN;Acc:ZDB-GENE-101027-1]	groupXIX	8584916	8591806	-1	-0.561247	2.08961	7.93823	0.00484012	0.0277356
ENSGACG00000002821	rnaseh2b	ribonuclease H2, subunit B [Source:ZFIN;Acc:ZDB-GENE-040426-1090]	groupXVI	6947968	6950857	-1	0.514596	3.16277	7.93119	0.00485899	0.027839
ENSGACG00000015768			scaffold_135	46079	46944	1	-4.57101	-2.55847	7.92744	0.00486908	0.0278921
ENSGACG00000013900	fgf12a	fibroblast growth factor 12a [Source:ZFIN;Acc:ZDB-GENE-050221-6]	groupIII	2197146	2224845	1	0.416004	3.54473	7.91899	0.00489185	0.0280209
ENSGACG00000010432	styk1	serine/threonine/tyrosine kinase 1 [Source:ZFIN;Acc:ZDB-GENE-030131-3435]	groupXX	11900072	11904755	1	-1.3899	-0.64349	7.9141	0.00490509	0.0280936
ENSGACG00000013845	LRRC29	leucine rich repeat containing 29 [Source:HGNC Symbol;Acc:HGNC:13605]	groupXIX	19552799	19558281	-1	0.627743	3.16879	7.88056	0.00499689	0.0286048
ENSGACG00000012427	ckmb	creatine kinase, muscle b [Source:ZFIN;Acc:ZDB-GENE-040426-2128]	groupI	15913134	15919082	1	-3.13829	2.0507	7.85393	0.00507104	0.0290194
ENSGACG00000005326	TMEM87B	transmembrane protein 87B [Source:HGNC Symbol;Acc:HGNC:25913]	groupVI	6286183	6292232	1	-0.690617	4.9782	7.84451	0.00509752	0.029166
ENSGACG00000007182	mylpfb	myosin light chain, phosphorylatable, fast skeletal muscle b [Source:ZFIN;Acc:ZDB-GENE-040912-115]	groupV	9421587	9424849	-1	-4.02052	0.0247728	7.81151	0.00519144	0.0296849
ENSGACG00000005752	tph1a	tryptophan hydroxylase 1 (tryptophan 5-monooxygenase) a [Source:ZFIN;Acc:ZDB-GENE-030317-1]	groupXIX	7196791	7201894	1	-1.55193	1.16533	7.76506	0.00532666	0.0304323
ENSGACG00000012119	timm17b	translocase of inner mitochondrial membrane 17 homolog B (yeast) [Source:ZFIN;Acc:ZDB-GENE-081104-144]	groupXII	15900070	15902768	-1	0.473832	2.22173	7.76164	0.00533675	0.0304831
ENSGACG00000002480	SLC18A3 (1 of 2)	solute carrier family 18 (vesicular acetylcholine transporter), member 3 [Source:HGNC Symbol;Acc:HGNC:10936]	groupV	1049043	1050542	1	-2.14789	0.539346	7.72802	0.00543703	0.0310383
ENSGACG00000009050	cmpk2	cytidine monophosphate (UMP-CMP) kinase 2, mitochondrial [Source:ZFIN;Acc:ZDB-GENE-040724-24]	groupXV	6443010	6447046	1	0.744733	2.6149	7.6758	0.00559662	0.0319295
ENSGACG00000009833	RING1	ring finger protein 1 [Source:HGNC Symbol;Acc:HGNC:10018]	groupX	15063627	15068329	-1	0.286843	5.55972	7.6449	0.0056933	0.0324646
ENSGACG00000019995	ppfia2	protein tyrosine phosphatase, receptor type, f polypeptide (PTPRF), interacting protein (liprin), alpha 2 [Source:ZFIN;Acc:ZDB-GENE-030131-7905]	groupIV	31632410	31707854	1	-0.310618	6.72347	7.63822	0.00571442	0.0325814
ENSGACG00000015048			scaffold_74	476032	478234	1	0.975243	1.6527	7.5995	0.00583845	0.0332717
ENSGACG00000003624	MAATS1	MYCBP-associated, testis expressed 1 [Source:HGNC Symbol;Acc:HGNC:24010]	groupXVI	8173994	8178235	1	0.80815	2.09646	7.58802	0.00587574	0.0334747
ENSGACG00000012452	IL16	interleukin 16 [Source:HGNC Symbol;Acc:HGNC:5980]	scaffold_98	60461	99524	1	0.83118	2.11851	7.58582	0.00588292	0.03351
ENSGACG00000017076	npas4a	neuronal PAS domain protein 4a [Source:ZFIN;Acc:ZDB-GENE-060616-396]	groupIV	5510202	5514798	1	0.564878	4.21254	7.57742	0.0059104	0.0336608
ENSGACG00000015110	si:ch73-96b22.1	si:ch73-96b22.1 [Source:ZFIN;Acc:ZDB-GENE-100922-183]	scaffold_68	419740	424812	-1	-3.1841	-1.67118	7.57655	0.00591326	0.0336752
ENSGACG00000013710	nfkbiz	nuclear factor of kappa light polypeptide gene enhancer in B-cells inhibitor, zeta [Source:ZFIN;Acc:ZDB-GENE-071024-1]	groupI	19964369	19967809	-1	-1.59335	-0.357182	7.51287	0.00612597	0.0348454
ENSGACG00000000747	erbb3a	v-erb-b2 erythroblastic leukemia viral oncogene homolog 3a [Source:ZFIN;Acc:ZDB-GENE-030916-3]	scaffold_27	2032090	2041981	1	-1.06236	1.09539	7.50946	0.00613758	0.0349055
ENSGACG00000000964			scaffold_37	1623366	1624805	-1	-0.639927	2.91655	7.50893	0.00613939	0.0349139
ENSGACG00000015084	ppef1	protein phosphatase, EF-hand calcium binding domain 1 [Source:ZFIN;Acc:ZDB-GENE-080303-27]	groupII	5946384	5954584	-1	0.646798	5.2468	7.414	0.00647182	0.0367361
ENSGACG00000013550	gpr126	G protein-coupled receptor 126 [Source:ZFIN;Acc:ZDB-GENE-041014-357]	groupXVIII	15849000	15875865	-1	0.38585	3.3938	7.40164	0.00651643	0.0369831
ENSGACG00000002037	ATAD2 (1 of 2)	ATPase family, AAA domain containing 2 [Source:HGNC Symbol;Acc:HGNC:30123]	scaffold_472	904	4317	1	0.998441	1.16497	7.35243	0.00669723	0.0379645
ENSGACG00000001810	si:ch211-114l13.9	si:ch211-114l13.9 [Source:ZFIN;Acc:ZDB-GENE-070424-116]	scaffold_1118	118	1706	-1	-2.32401	-0.326653	7.31898	0.006823	0.0386428
ENSGACG00000017695	nefma	neurofilament, medium polypeptide a [Source:ZFIN;Acc:ZDB-GENE-050522-205]	groupXIV	8935776	8950786	-1	1.43459	3.0141	7.31841	0.00682517	0.0386529
ENSGACG00000000489	si:ch211-152p11.4	si:ch211-152p11.4 [Source:ZFIN;Acc:ZDB-GENE-060503-764]	scaffold_101	150196	155270	-1	-0.793853	2.02963	7.29741	0.00690541	0.039092
ENSGACG00000003252	C1orf116 (1 of 2)	chromosome 1 open reading frame 116 [Source:HGNC Symbol;Acc:HGNC:28667]	groupXII	1649535	1655239	-1	-1.19187	0.0452527	7.28717	0.00694489	0.0393067
ENSGACG00000008268	EVC2	Ellis van Creveld syndrome 2 [Source:HGNC Symbol;Acc:HGNC:19747]	groupXVII	7780541	7790696	1	-0.952825	2.97013	7.28364	0.00695854	0.0393751
ENSGACG00000006393	pkmb	pyruvate kinase, muscle, b [Source:ZFIN;Acc:ZDB-GENE-040801-230]	groupXIX	7699117	7705618	-1	-2.95626	-0.761249	7.25903	0.00705453	0.0399027
ENSGACG00000001421	eef1db (1 of 2)	elongation factor-1, delta, b [Source:ZFIN;Acc:ZDB-GENE-030131-6544]	scaffold_1251	3157	5399	-1	1.67683	0.331239	7.24483	0.00711054	0.040215
ENSGACG00000007091	mfge8b	milk fat globule-EGF factor 8 protein b [Source:ZFIN;Acc:ZDB-GENE-070209-137]	groupXIX	8212248	8228341	1	-0.577291	2.38756	7.23343	0.00715584	0.0404621
ENSGACG00000014923	col5a2b	collagen, type V, alpha 2b [Source:ZFIN;Acc:ZDB-GENE-110406-2]	scaffold_74	197753	208954	-1	-0.477134	4.22873	7.2067	0.00726321	0.0410486
ENSGACG00000020422	f11r	F11 receptor [Source:ZFIN;Acc:ZDB-GENE-030131-2416]	groupVII	18366839	18372450	-1	-2.34159	-1.35982	7.19161	0.00732451	0.0413742
ENSGACG00000019414	CPZ (2 of 2)	carboxypeptidase Z [Source:HGNC Symbol;Acc:HGNC:2333]	groupVII	4420249	4424357	1	0.690747	3.04029	7.18247	0.00736193	0.0415717
ENSGACG00000008124	MYOF (1 of 2)	myoferlin [Source:HGNC Symbol;Acc:HGNC:3656]	groupVI	9500387	9521995	1	1.12477	1.67276	7.16728	0.00742451	0.0419063
ENSGACG00000002771	IMPG2 (1 of 2)	interphotoreceptor matrix proteoglycan 2 [Source:HGNC Symbol;Acc:HGNC:18362]	groupXVI	6582867	6593455	1	0.924191	1.66995	7.16375	0.00743916	0.0419843
ENSGACG00000002008	cacng6a	calcium channel, voltage-dependent, gamma subunit 6a [Source:ZFIN;Acc:ZDB-GENE-060503-440]	scaffold_149	96232	100513	1	0.643235	2.05352	7.11752	0.00763341	0.0430181
ENSGACG00000011353	mical1	microtubule associated monooxygenase, calponin and LIM domain containing 1 [Source:ZFIN;Acc:ZDB-GENE-081022-3]	groupXII	15159858	15171195	1	0.31486	4.86425	7.08721	0.00776359	0.043725
ENSGACG00000003391	grpr (1 of 2)	gastrin-releasing peptide receptor [Source:ZFIN;Acc:ZDB-GENE-081015-4]	groupXVI	7707054	7709592	1	-2.13507	0.419405	7.04544	0.00794671	0.0446966
ENSGACG00000007655			groupXII	9995057	9998502	-1	-0.489778	3.85238	7.04436	0.00795152	0.0447212
ENSGACG00000003346	inpp5f	inositol polyphosphate-5-phosphatase F [Source:ZFIN;Acc:ZDB-GENE-041111-194]	groupVI	2925683	2934870	-1	0.239696	5.61819	7.0302	0.00801462	0.045066
ENSGACG00000011575			groupXV	11264050	11265010	-1	1.47478	0.173008	7.01901	0.00806486	0.0453435
ENSGACG00000013876			groupXI	13646453	13647149	-1	-2.82388	1.28312	7.00485	0.00812891	0.0456934
ENSGACG00000013091	st14a	suppression of tumorigenicity 14 (colon carcinoma) a [Source:ZFIN;Acc:ZDB-GENE-030131-6496]	groupI	16837280	16849253	-1	-1.74523	-0.104029	6.96941	0.0082915	0.0465659
ENSGACG00000005509			groupXIX	7017971	7020017	-1	-0.790971	3.17175	6.93584	0.00844855	0.0474058
ENSGACG00000010141			groupXIII	9880102	9881725	-1	-0.797421	6.1887	6.92418	0.00850379	0.0477026
ENSGACG00000011969	st6galnac5b	ST6 (alpha-N-acetyl-neuraminyl-2,3-beta-galactosyl-1,3)-N-acetylgalactosaminide alpha-2,6-sialyltransferase 5b [Source:ZFIN;Acc:ZDB-GENE-040912-25]	groupVIII	15272974	15285593	-1	0.340472	4.59186	6.92129	0.00851755	0.0477718
ENSGACG00000004949			groupXXI	10639495	10643086	1	0.793292	3.56002	6.91919	0.00852755	0.0478252
ENSGACG00000005944	tfap2c	transcription factor AP-2 gamma (activating enhancer binding protein 2 gamma) [Source:ZFIN;Acc:ZDB-GENE-041212-61]	groupXVII	4229146	4235851	1	-2.15465	-1.34424	6.81849	0.00902188	0.0504744
ENSGACG00000020219	ftr83	finTRIM family, member 83 [Source:ZFIN;Acc:ZDB-GENE-031002-11]	groupVII	14235040	14240999	1	-1.61263	-0.196809	6.79032	0.00916535	0.0512487
ENSGACG00000008250			groupX	12683622	12684212	-1	3.9458	2.09482	6.76164	0.00931383	0.0520387
ENSGACG00000017662	acsl1a	acyl-CoA synthetase long-chain family member 1a [Source:ZFIN;Acc:ZDB-GENE-050809-115]	groupIX	8582121	8588508	-1	-0.242335	5.58073	6.74343	0.00940934	0.0525346
ENSGACG00000002327	eva1bb	eva-1 homolog Bb (C. elegans) [Source:ZFIN;Acc:ZDB-GENE-080204-108]	groupX	1709141	1712672	-1	-0.465598	3.04989	6.71216	0.00957576	0.0534165
ENSGACG00000015920	lamc3	laminin, gamma 3 [Source:ZFIN;Acc:ZDB-GENE-060531-121]	groupXIV	2455047	2525326	1	-0.416548	6.12591	6.69805	0.00965186	0.0538321
ENSGACG00000009762			groupX	15033533	15042028	1	0.943655	0.269076	6.67817	0.00976005	0.0544176
ENSGACG00000007397	atp2a1l	ATPase, Ca++ transporting, cardiac muscle, fast twitch 1 like [Source:ZFIN;Acc:ZDB-GENE-041229-2]	groupV	9492039	9501201	1	-2.84491	2.5974	6.64095	0.00996605	0.0554866
ENSGACG00000006793	gadd45g	growth arrest and DNA-damage-inducible, gamma [Source:ZFIN;Acc:ZDB-GENE-040426-1882]	groupXIII	5635194	5636935	-1	-0.518046	4.13776	6.63931	0.00997523	0.0555346
ENSGACG00000005469	pitpnaa	phosphatidylinositol transfer protein, alpha a [Source:ZFIN;Acc:ZDB-GENE-040426-744]	groupI	1385915	1393786	1	-0.892644	1.98198	6.63609	0.00999332	0.0556323
ENSGACG00000001136			scaffold_146	4927	5878	-1	0.858948	3.13861	6.6302	0.0100264	0.055801
ENSGACG00000019305	NWD2 (2 of 2)	NACHT and WD repeat domain containing 2 [Source:HGNC Symbol;Acc:HGNC:29229]	groupVII	3943127	3946858	1	-0.535483	5.02171	6.6066	0.0101602	0.0565175
ENSGACG00000017595			groupIII	14763856	14820222	-1	0.385326	5.29748	6.57143	0.0103629	0.0576008
ENSGACG00000007115	casz1	castor zinc finger 1 [Source:ZFIN;Acc:ZDB-GENE-060130-108]	groupXII	9200660	9222533	-1	-0.753664	1.19307	6.54341	0.0105273	0.0584764
ENSGACG00000014833	si:dkey-4e7.3 (3 of 3)	si:dkey-4e7.3 [Source:ZFIN;Acc:ZDB-GENE-070912-542]	groupI	22915307	22917724	-1	-1.27831	1.6809	6.49741	0.0108031	0.0599261
ENSGACG00000012479	neflb	neurofilament, light polypeptide b [Source:ZFIN;Acc:ZDB-GENE-060312-44]	groupXIII	14544360	14546420	1	1.26791	0.0375378	6.4904	0.0108458	0.060153
ENSGACG00000016440	tmem66	transmembrane protein 66 [Source:ZFIN;Acc:ZDB-GENE-060929-208]	groupIX	4112207	4117029	1	-0.547891	5.22804	6.48943	0.0108518	0.0601828
ENSGACG00000008794	zgc:64106	zgc:64106 [Source:ZFIN;Acc:ZDB-GENE-040426-1370]	groupXVII	8425610	8430646	1	0.683863	1.89997	6.47963	0.0109118	0.060512
ENSGACG00000004912	SPDEF (2 of 2)	SAM pointed domain containing ETS transcription factor [Source:HGNC Symbol;Acc:HGNC:17257]	groupXVII	2990590	2992468	1	-3.18791	-2.62733	6.46597	0.010996	0.0609422
ENSGACG00000017671			groupIV	8344802	8357245	-1	-0.826519	2.3414	6.43468	0.0111913	0.0619738
ENSGACG00000019095	junba	jun B proto-oncogene a [Source:ZFIN;Acc:ZDB-GENE-040426-2172]	groupIX	15395449	15396453	1	0.442541	3.42387	6.41112	0.0113408	0.0627604
ENSGACG00000008886			groupV	10835575	10838354	1	0.663413	1.28246	6.38818	0.0114883	0.0635452
ENSGACG00000002554	zfpm1	zinc finger protein, multitype 1 [Source:ZFIN;Acc:ZDB-GENE-050419-238]	groupXIX	1681785	1687169	1	0.550897	2.65357	6.34962	0.0117406	0.0648879
ENSGACG00000010179	VAMP1	vesicle-associated membrane protein 1 (synaptobrevin 1) [Source:HGNC Symbol;Acc:HGNC:12642]	groupXX	11722590	11726280	-1	0.623571	4.53065	6.32738	0.0118888	0.0656563
ENSGACG00000004797	padi2	peptidyl arginine deiminase, type II [Source:ZFIN;Acc:ZDB-GENE-031116-67]	groupXVII	2797661	2805248	1	-0.565262	3.50399	6.30875	0.0120143	0.0663027
ENSGACG00000007624	cryba2a	crystallin, beta A2a [Source:ZFIN;Acc:ZDB-GENE-040625-8]	groupXVI	14978748	14981290	-1	4.41064	-2.07512	6.27147	0.0122697	0.0676494
ENSGACG00000003651			groupV	3950347	3953124	1	0.31325	4.7587	6.26953	0.0122832	0.0677198
ENSGACG00000018767			groupVII	854558	856430	-1	-2.70678	-0.963532	6.25587	0.0123782	0.068229
ENSGACG00000008718	TUSC5 (1 of 2)	tumor suppressor candidate 5 [Source:HGNC Symbol;Acc:HGNC:29592]	groupI	7652097	7662516	-1	0.896661	1.29945	6.25128	0.0124103	0.0683911
ENSGACG00000007388	slc19a3a	solute carrier family 19, member 3a [Source:ZFIN;Acc:ZDB-GENE-110411-41]	groupI	5562826	5565056	-1	1.3451	-1.1117	6.22849	0.0125711	0.0692242
ENSGACG00000017889			groupIX	8806378	8808455	-1	-1.13894	1.76948	6.21719	0.0126515	0.0696293
ENSGACG00000006038	ZNFX1	zinc finger, NFX1-type containing 1 [Source:HGNC Symbol;Acc:HGNC:29271]	groupXVII	4531155	4544248	-1	0.320742	4.30423	6.20653	0.012728	0.0700233
ENSGACG00000020695	ephb4a	eph receptor B4a [Source:ZFIN;Acc:ZDB-GENE-990415-62]	groupVII	22515405	22528533	1	0.359085	3.15444	6.13839	0.0132278	0.0726168
ENSGACG00000004500	ADAMTS12	ADAM metallopeptidase with thrombospondin type 1 motif, 12 [Source:HGNC Symbol;Acc:HGNC:14605]	groupXIII	1871444	1886502	1	0.322298	4.05799	6.08185	0.0136578	0.0748048
ENSGACG00000001756			scaffold_172	30858	31670	1	3.14649	-1.33466	6.06633	0.0137783	0.0754282
ENSGACG00000013844	PLCXD1	phosphatidylinositol-specific phospholipase C, X domain containing 1 [Source:HGNC Symbol;Acc:HGNC:23148]	groupVIII	18017523	18022035	1	0.521347	2.27743	6.05486	0.013868	0.0758784
ENSGACG00000002139	spire2	spire homolog 2 (Drosophila) [Source:ZFIN;Acc:ZDB-GENE-041114-29]	groupXIX	611650	615167	-1	0.379266	3.65299	6.05142	0.0138951	0.0760183
ENSGACG00000020168	ckma	creatine kinase, muscle a [Source:ZFIN;Acc:ZDB-GENE-980526-109]	groupVII	12658666	12661721	1	-2.86331	1.34787	6.04299	0.0139616	0.0763572
ENSGACG00000013926	CEMIP	cell migration inducing protein, hyaluronan binding [Source:HGNC Symbol;Acc:HGNC:29213]	groupII	10305	97507	-1	0.478646	4.32124	6.01003	0.0142248	0.0777084
ENSGACG00000011457	SMC6	structural maintenance of chromosomes 6 [Source:HGNC Symbol;Acc:HGNC:20466]	groupXVIII	11693835	11703972	1	-0.304344	4.52653	6.00105	0.0142974	0.0780796
ENSGACG00000003230	cd79a	CD79a molecule, immunoglobulin-associated alpha [Source:ZFIN;Acc:ZDB-GENE-100922-201]	groupXX	601999	603331	1	1.92932	-1.00906	5.98805	0.0144031	0.0786231
ENSGACG00000009357	nptx2b	neuronal pentraxin 2b [Source:ZFIN;Acc:ZDB-GENE-110328-1]	groupV	11256608	11259614	1	-1.99421	2.49022	5.9777	0.0144878	0.0790472
ENSGACG00000007839	MMP25	matrix metallopeptidase 25 [Source:HGNC Symbol;Acc:HGNC:14246]	groupV	9782975	9788580	1	1.30086	-0.214416	5.96711	0.0145752	0.0794893
ENSGACG00000001187	ANXA3 (1 of 2)	annexin A3 [Source:HGNC Symbol;Acc:HGNC:541]	scaffold_349	1018	5660	1	-1.12393	-0.113843	5.96182	0.014619	0.0797195
ENSGACG00000013847	si:dkey-66a8.7	si:dkey-66a8.7 [Source:ZFIN;Acc:ZDB-GENE-131127-421]	groupVIII	18022859	18026118	1	0.61904	1.94257	5.95633	0.0146645	0.079955
ENSGACG00000014781	WNK4 (2 of 2)	WNK lysine deficient protein kinase 4 [Source:HGNC Symbol;Acc:HGNC:14544]	groupXI	15893515	15904534	-1	0.359408	5.04654	5.89604	0.015175	0.0825779
ENSGACG00000012976	rhov	ras homolog gene family, member V [Source:ZFIN;Acc:ZDB-GENE-031002-10]	groupXVIII	15016840	15018224	1	-1.03874	-0.666382	5.87821	0.0153294	0.083351
ENSGACG00000009975	ankrd22	ankyrin repeat domain 22 [Source:ZFIN;Acc:ZDB-GENE-040426-1120]	groupV	11749941	11753813	1	-1.13442	-0.0587256	5.85996	0.0154891	0.0841517
ENSGACG00000005144	tead3b	TEA domain family member 3 b [Source:ZFIN;Acc:ZDB-GENE-080103-3]	groupXVII	3348320	3360954	-1	-0.661837	0.810164	5.85772	0.0155089	0.0842454
ENSGACG00000011156	sult6b1	sulfotransferase family, cytosolic, 6b, member 1 [Source:ZFIN;Acc:ZDB-GENE-050417-228]	groupVI	14351690	14358209	-1	-0.646572	2.55623	5.82422	0.015807	0.085754
ENSGACG00000000987	svila	supervillin a [Source:ZFIN;Acc:ZDB-GENE-990706-5]	scaffold_37	1988687	2023111	1	0.432482	5.17635	5.82389	0.01581	0.0857658
ENSGACG00000013729	cnga3a	cyclic nucleotide gated channel alpha 3a [Source:ZFIN;Acc:ZDB-GENE-090611-2]	groupVIII	17753698	17760795	1	0.775219	3.86982	5.81175	0.0159195	0.0862996
ENSGACG00000005435	MAP3K15	mitogen-activated protein kinase kinase kinase 15 [Source:HGNC Symbol;Acc:HGNC:31689]	groupXXI	11280061	11289383	1	-0.541654	2.81518	5.80932	0.0159415	0.0864094
ENSGACG00000006656			groupXV	2935681	2938985	1	-1.06671	0.0231027	5.80145	0.016013	0.0867646
ENSGACG00000008264			groupX	12743173	12744173	-1	1.55896	1.15076	5.79837	0.016041	0.0869113
ENSGACG00000020088	akt2 (2 of 2)	v-akt murine thymoma viral oncogene homolog 2 [Source:ZFIN;Acc:ZDB-GENE-031007-5]	groupVII	10456951	10475264	-1	0.225136	5.18736	5.78247	0.0161868	0.0876545
ENSGACG00000004925	si:dkey-33c12.3	si:dkey-33c12.3 [Source:ZFIN;Acc:ZDB-GENE-030131-7320]	groupXV	1332094	1333967	-1	0.517234	7.46915	5.77052	0.0162972	0.0882099
ENSGACG00000005156			groupXV	1454413	1458371	-1	1.61025	-1.18953	5.76779	0.0163226	0.0883426
ENSGACG00000003800	krt18	keratin 18 [Source:ZFIN;Acc:ZDB-GENE-030411-6]	groupXII	3021372	3029708	1	-0.472511	6.64681	5.76415	0.0163564	0.0885163
ENSGACG00000008002	fam213aa	family with sequence similarity 213, member Aa [Source:ZFIN;Acc:ZDB-GENE-030131-2459]	groupVI	9291260	9297236	1	-0.356543	4.53574	5.76029	0.0163924	0.0886969
ENSGACG00000011452	tmem18	transmembrane protein 18 [Source:ZFIN;Acc:ZDB-GENE-040927-26]	groupXVIII	11690940	11693050	-1	0.342393	4.12554	5.75978	0.0163971	0.0887178
ENSGACG00000007960	tyr	tyrosinase [Source:ZFIN;Acc:ZDB-GENE-991026-3]	groupI	6300577	6304779	-1	1.15614	-0.631645	5.74586	0.0165275	0.089371
ENSGACG00000000455	gabbr1b	gamma-aminobutyric acid (GABA) B receptor, 1b [Source:ZFIN;Acc:ZDB-GENE-060503-5]	scaffold_101	2286	89644	1	0.275171	6.29296	5.74586	0.0165276	0.089371
ENSGACG00000001307			scaffold_156	71680	75983	1	1.12181	4.59737	5.73527	0.0166275	0.0898776
ENSGACG00000003158	tm2d1	TM2 domain containing 1 [Source:ZFIN;Acc:ZDB-GENE-050208-580]	groupVIII	1130313	1135589	-1	0.235486	4.56223	5.73505	0.0166296	0.0898839
ENSGACG00000001084			scaffold_27	3146624	3149313	1	-0.402746	3.349	5.72402	0.0167343	0.0903875
ENSGACG00000000452	vps9d1	VPS9 domain containing 1 [Source:ZFIN;Acc:ZDB-GENE-050306-57]	scaffold_163	56136	76745	1	0.458589	5.17668	5.70906	0.0168776	0.0911417
ENSGACG00000002482	CHAT (1 of 2)	choline O-acetyltransferase [Source:HGNC Symbol;Acc:HGNC:1912]	groupV	1052048	1059304	1	-1.67272	0.785381	5.65362	0.0174193	0.0938968
ENSGACG00000000464	tat	tyrosine aminotransferase [Source:ZFIN;Acc:ZDB-GENE-030131-1144]	scaffold_163	104983	110801	1	-1.36406	1.74045	5.65	0.0174553	0.09406
ENSGACG00000007574	slc25a28	solute carrier family 25, member 28 [Source:ZFIN;Acc:ZDB-GENE-040426-2125]	groupVI	8838059	8842678	-1	-0.32461	6.09524	5.63712	0.017584	0.094708
ENSGACG00000020163	micu2	mitochondrial calcium uptake 2 [Source:ZFIN;Acc:ZDB-GENE-030131-3374]	groupVII	12597726	12602208	1	0.317338	4.89401	5.63407	0.0176147	0.0948387
ENSGACG00000000845	slc38a3a	solute carrier family 38, member 3a [Source:ZFIN;Acc:ZDB-GENE-070615-25]	scaffold_27	2474900	2501949	-1	-0.303074	6.50728	5.62023	0.0177543	0.0955241
ENSGACG00000002069			groupXXI	2673132	2678178	1	0.77704	1.86408	5.61651	0.017792	0.0957087
ENSGACG00000011660	trpc4b	transient receptor potential cation channel, subfamily C, member 4b [Source:ZFIN;Acc:ZDB-GENE-120329-1]	groupI	13663942	13670074	-1	1.07974	-0.452629	5.61603	0.0177969	0.0957279
ENSGACG00000011456	ada	adenosine deaminase [Source:ZFIN;Acc:ZDB-GENE-040718-393]	groupXII	15249081	15259109	1	0.54588	3.72127	5.61327	0.0178249	0.0958684
ENSGACG00000013117	TNFRSF14	tumor necrosis factor receptor superfamily, member 14 [Source:HGNC Symbol;Acc:HGNC:11912]	groupXII	17782285	17902517	-1	0.451291	4.37263	5.58714	0.0180928	0.0972163
ENSGACG00000013437	LPIN1 (1 of 2)	lipin 1 [Source:HGNC Symbol;Acc:HGNC:13345]	groupXVIII	15739307	15747826	1	-0.476245	3.07198	5.53557	0.0186337	0.0998202

## Sheet: T60
ensembl_gene_id	gene_name	description	chromosome_name	start_position	end_position	strand	logFC	logCPM	LR	PValue	FDR
ENSGACG00000003079	grk1a (1 of 2)	G protein-coupled receptor kinase 1 a [Source:ZFIN;Acc:ZDB-GENE-050823-1]	groupXVI	7497167	7500819	-1	-4.14231	0.24723	24.2141	8.61984e-07	5.17006e-06
ENSGACG00000006256	gngt1	guanine nucleotide binding protein (G protein), gamma transducing activity polypeptide 1 [Source:ZFIN;Acc:ZDB-GENE-030131-7596]	groupX	8878295	8879183	-1	-4.53169	1.63909	23.0682	1.56353e-06	9.37559e-06
ENSGACG00000016811	pde6a	phosphodiesterase 6A, cGMP-specific, rod, alpha [Source:ZFIN;Acc:ZDB-GENE-030616-42]	groupIV	4184397	4203182	-1	-4.53489	-0.0214974	22.2216	2.42928e-06	1.45645e-05
ENSGACG00000007591	cabp5a	calcium binding protein 5a [Source:ZFIN;Acc:ZDB-GENE-040426-1655]	groupV	9619299	9621532	1	-3.15432	0.870513	21.9295	2.8285e-06	1.69569e-05
ENSGACG00000007705	gnat2	guanine nucleotide binding protein (G protein), alpha transducing activity polypeptide 2 [Source:ZFIN;Acc:ZDB-GENE-011128-10]	groupXII	10028631	10034853	1	-4.01001	1.562	21.4053	3.71743e-06	2.22821e-05
ENSGACG00000015769	saga	S-antigen; retina and pineal gland (arrestin) a [Source:ZFIN;Acc:ZDB-GENE-040426-1538]	scaffold_135	49069	55745	-1	-5.04153	0.755558	21.3	3.9273e-06	2.35387e-05
ENSGACG00000001419	sagb	S-antigen; retina and pineal gland (arrestin) b [Source:ZFIN;Acc:ZDB-GENE-050913-98]	scaffold_186	134753	138182	1	-5.11763	0.734406	21.1947	4.14904e-06	2.48662e-05
ENSGACG00000017065	clul1	clusterin-like 1 (retinal) [Source:ZFIN;Acc:ZDB-GENE-031118-57]	groupIII	12784519	12788659	1	-4.76601	0.881302	20.9628	4.68297e-06	2.80645e-05
ENSGACG00000012301	gnat1	guanine nucleotide binding protein (G protein), alpha transducing activity polypeptide 1 [Source:ZFIN;Acc:ZDB-GENE-011128-11]	groupXVII	14591379	14594859	-1	-5.41929	2.32599	20.6413	5.53881e-06	3.31836e-05
ENSGACG00000001816	irg1	immunoresponsive gene 1 [Source:ZFIN;Acc:ZDB-GENE-081104-428]	groupXVI	2495273	2497944	-1	-5.6588	3.44009	20.2798	6.69039e-06	4.00758e-05
ENSGACG00000005959	CKMT2 (2 of 2)	creatine kinase, mitochondrial 2 (sarcomeric) [Source:HGNC Symbol;Acc:HGNC:1996]	groupXIII	4441375	4446248	1	-4.09002	0.83923	18.8119	1.44263e-05	8.63577e-05
ENSGACG00000006726	pde6c	phosphodiesterase 6C, cGMP-specific, cone, alpha prime [Source:ZFIN;Acc:ZDB-GENE-040426-1664]	groupV	8799194	8807124	1	-3.89597	-0.425129	18.5987	1.61329e-05	9.65682e-05
ENSGACG00000020277	rom1a	retinal outer segment membrane protein 1a [Source:ZFIN;Acc:ZDB-GENE-040426-1765]	groupVII	15434894	15438709	1	-5.02354	0.37715	17.9943	2.2157e-05	0.000132603
ENSGACG00000014611	il1b	interleukin 1, beta [Source:ZFIN;Acc:ZDB-GENE-040702-2]	groupXIII	19421923	19423566	1	-5.40086	0.362788	17.9538	2.26328e-05	0.000135443
ENSGACG00000012473			groupXX	13875776	13876264	-1	-3.97758	-0.686093	17.8628	2.37421e-05	0.000142065
ENSGACG00000003965	ESYT2 (1 of 2)	extended synaptotagmin-like protein 2 [Source:HGNC Symbol;Acc:HGNC:22211]	groupXXI	9244795	9263251	-1	-0.497774	4.49561	17.8008	2.45276e-05	0.000146757
ENSGACG00000003228	stxbp1b	syntaxin binding protein 1b [Source:ZFIN;Acc:ZDB-GENE-060531-166]	groupXIII	11028	33824	1	-4.35423	0.401074	17.7995	2.45451e-05	0.000146852
ENSGACG00000009422	gnb3b	guanine nucleotide binding protein (G protein), beta polypeptide 3b [Source:ZFIN;Acc:ZDB-GENE-040426-2280]	groupX	14546539	14552132	-1	-3.8578	0.510482	17.7935	2.46217e-05	0.000147302
ENSGACG00000012977	tango2	transport and golgi organization 2 homolog (Drosophila) [Source:ZFIN;Acc:ZDB-GENE-040808-42]	groupXIII	15450020	15462773	-1	-0.737001	3.52492	17.6727	2.62371e-05	0.000156957
ENSGACG00000014288	slc2a6	solute carrier family 2 (facilitated glucose transporter), member 6 [Source:ZFIN;Acc:ZDB-GENE-081104-301]	groupXI	14746039	14749506	1	-5.29267	1.23715	17.555	2.79115e-05	0.000166964
ENSGACG00000000971			scaffold_627	11418	11957	1	3.33676	1.96181	17.5187	2.8449e-05	0.000170169
ENSGACG00000012174			groupXI	11252519	11253786	1	4.40035	0.737275	17.3169	3.16369e-05	0.000189215
ENSGACG00000007600	lin37	lin-37 homolog (C. elegans) [Source:ZFIN;Acc:ZDB-GENE-050417-446]	groupXX	8907622	8910713	-1	-0.891064	5.49724	17.2658	3.24989e-05	0.000194359
ENSGACG00000000314	cnga1	cyclic nucleotide gated channel alpha 1 [Source:ZFIN;Acc:ZDB-GENE-110408-39]	scaffold_131	15870	20132	-1	-2.96181	-0.50092	16.9371	3.86384e-05	0.000230994
ENSGACG00000019231	ccdc88aa	coiled-coil domain containing 88Aa [Source:ZFIN;Acc:ZDB-GENE-100701-2]	groupIX	16073061	16085439	1	0.618931	6.3448	16.9221	3.89461e-05	0.00023282
ENSGACG00000002955			groupXIX	2513168	2523323	1	3.48572	-0.161591	16.7996	4.15425e-05	0.000248312
ENSGACG00000002791			groupVI	1439613	1448443	-1	-3.8979	0.116849	16.791	4.17307e-05	0.000249422
ENSGACG00000005752	tph1a	tryptophan hydroxylase 1 (tryptophan 5-monooxygenase) a [Source:ZFIN;Acc:ZDB-GENE-030317-1]	groupXIX	7196791	7201894	1	-2.33825	1.16533	16.7819	4.19324e-05	0.000250613
ENSGACG00000007397	atp2a1l	ATPase, Ca++ transporting, cardiac muscle, fast twitch 1 like [Source:ZFIN;Acc:ZDB-GENE-041229-2]	groupV	9492039	9501201	1	4.98015	2.5974	16.7357	4.2966e-05	0.000256775
ENSGACG00000002068			groupXIX	428034	429135	-1	5.0444	-0.598801	16.5296	4.78962e-05	0.000286172
ENSGACG00000000705	gpr84	G protein-coupled receptor 84 [Source:ZFIN;Acc:ZDB-GENE-070928-33]	scaffold_27	1892715	1893911	1	-6.59958	0.985471	16.4969	4.87293e-05	0.000291132
ENSGACG00000016903	rom1b	retinal outer segment membrane protein 1b [Source:ZFIN;Acc:ZDB-GENE-040426-1073]	groupIV	5039722	5043757	1	-6.17242	0.604393	16.2855	5.448e-05	0.000325393
ENSGACG00000014486	rcvrna	recoverin a [Source:ZFIN;Acc:ZDB-GENE-050913-106]	groupXI	15457704	15459096	-1	-5.99442	-0.263962	16.1891	5.73243e-05	0.000342341
ENSGACG00000008019	syt5b	synaptotagmin Vb [Source:ZFIN;Acc:ZDB-GENE-050522-134]	groupV	9906473	9910321	-1	-2.19647	0.623208	16.0588	6.1405e-05	0.000366625
ENSGACG00000004618	si:dkey-17e16.9 (1 of 2)	si:dkey-17e16.9 [Source:ZFIN;Acc:ZDB-GENE-091118-123]	groupXVIII	1227899	1240293	1	3.59094	-0.676244	16.0178	6.27512e-05	0.000374618
ENSGACG00000001729			scaffold_882	1249	3529	1	-3.80145	-0.00895189	15.9792	6.40409e-05	0.000382272
ENSGACG00000014432	pde6g	phosphodiesterase 6G, cGMP-specific, rod, gamma [Source:ZFIN;Acc:ZDB-GENE-030904-1]	scaffold_112	198492	200652	-1	-4.7689	1.35674	15.7959	7.05571e-05	0.000421069
ENSGACG00000016445	cplx4a	complexin 4a [Source:ZFIN;Acc:ZDB-GENE-060526-116]	groupXIV	3902066	3906382	1	-4.57635	-0.623725	15.6263	7.71756e-05	0.000460404
ENSGACG00000001611	FAM132B	family with sequence similarity 132, member B [Source:HGNC Symbol;Acc:HGNC:26727]	scaffold_120	164636	167247	1	-1.55412	1.36595	15.5207	8.16054e-05	0.000486687
ENSGACG00000018003			groupIII	16775135	16784646	1	4.10015	-1.35414	15.3187	9.08131e-05	0.000541505
ENSGACG00000014002	RS1 (1 of 2)	retinoschisin 1 [Source:HGNC Symbol;Acc:HGNC:10457]	groupVIII	18201928	18205258	-1	-4.31501	-0.611262	15.2886	9.22716e-05	0.000550169
ENSGACG00000010211	guk1b	guanylate kinase 1b [Source:ZFIN;Acc:ZDB-GENE-020916-1]	groupVIII	12928094	12932946	-1	-4.21665	0.293562	15.2451	9.44193e-05	0.000562942
ENSGACG00000010229	opn1sw2	opsin 1 (cone pigments), short-wave-sensitive 2 [Source:ZFIN;Acc:ZDB-GENE-990604-40]	groupXVII	10617436	10619138	1	-5.00919	-0.049833	15.071	0.000103543	0.000617194
ENSGACG00000014695	pdcb (2 of 2)	phosducin b [Source:ZFIN;Acc:ZDB-GENE-031023-2]	groupIII	5405267	5407603	1	-4.63991	-0.472542	14.9349	0.000111285	0.000663222
ENSGACG00000015763			scaffold_135	8651	19562	-1	2.53426	-0.396852	14.9001	0.000113358	0.000675458
ENSGACG00000006419	mmp13b	matrix metalloproteinase 13b [Source:ZFIN;Acc:ZDB-GENE-030131-6152]	groupI	3154035	3156749	-1	3.73799	0.825003	14.8795	0.000114601	0.000682783
ENSGACG00000020178	crx	cone-rod homeobox [Source:ZFIN;Acc:ZDB-GENE-010403-1]	groupVII	12798591	12800846	1	-2.59002	-0.714133	14.767	0.000121646	0.000724632
ENSGACG00000012712	SPHK1 (1 of 2)	sphingosine kinase 1 [Source:HGNC Symbol;Acc:HGNC:11240]	scaffold_151	127833	131299	-1	-2.39236	-0.748175	14.765	0.000121777	0.000725365
ENSGACG00000015788			scaffold_135	85407	88235	1	-3.35118	1.76645	14.7024	0.000125888	0.000749724
ENSGACG00000009963	ebi3	Epstein-Barr virus induced gene 3 [Source:ZFIN;Acc:ZDB-GENE-070912-615]	groupXV	8204513	8206803	1	-3.50988	0.262834	14.6485	0.000129538	0.000771417
ENSGACG00000018033	arl3l2	ADP-ribosylation factor-like 3, like 2 [Source:ZFIN;Acc:ZDB-GENE-040426-1678]	groupIV	11017480	11020806	-1	-4.06295	-0.871499	14.5902	0.000133611	0.000795527
ENSGACG00000017170			groupIV	5742527	5747140	-1	-4.23254	0.643768	14.5823	0.000134167	0.000798793
ENSGACG00000013876			groupXI	13646453	13647149	-1	-4.35496	1.28312	14.565	0.000135407	0.000806125
ENSGACG00000002454	tmx3	thioredoxin-related transmembrane protein 3 [Source:ZFIN;Acc:ZDB-GENE-050522-396]	scaffold_161	29932	42589	1	-2.28897	0.0101429	14.45	0.00014393	0.000856568
ENSGACG00000006820			groupVIII	7382329	7385332	1	-2.59757	-0.286063	14.305	0.000155453	0.000924925
ENSGACG00000007435	pdcb (1 of 2)	phosducin b [Source:ZFIN;Acc:ZDB-GENE-031023-2]	groupVIII	8465078	8467677	1	-3.90475	-0.943572	14.1939	0.000164904	0.000980926
ENSGACG00000017900	CNGA1 (2 of 2)	cyclic nucleotide gated channel alpha 1 [Source:HGNC Symbol;Acc:HGNC:2148]	groupIX	8868125	8871488	1	-5.28005	-0.673206	14.0408	0.000178889	0.00106399
ENSGACG00000017039	prom1b	prominin 1 b [Source:ZFIN;Acc:ZDB-GENE-031003-1]	groupIX	6017779	6033654	1	-2.8655	-0.729389	13.9964	0.000183156	0.00108931
ENSGACG00000017311	pde6b	phosphodiesterase 6B, cGMP-specific, rod, beta [Source:ZFIN;Acc:ZDB-GENE-090421-2]	groupXIV	7319722	7327313	-1	-4.77075	-0.601532	13.7033	0.00021408	0.0012724
ENSGACG00000020168	ckma	creatine kinase, muscle a [Source:ZFIN;Acc:ZDB-GENE-980526-109]	groupVII	12658666	12661721	1	4.6683	1.34787	13.6808	0.000216656	0.00128764
ENSGACG00000018668			groupVII	518792	520048	1	7.63145	-0.0125554	13.6153	0.000224355	0.00133331
ENSGACG00000012427	ckmb	creatine kinase, muscle b [Source:ZFIN;Acc:ZDB-GENE-040426-2128]	groupI	15913134	15919082	1	4.35989	2.0507	13.5958	0.000226689	0.0013471
ENSGACG00000017329	rbp4l	retinol binding protein 4, like [Source:ZFIN;Acc:ZDB-GENE-030131-7591]	groupXIV	7331177	7333523	1	-4.21262	2.50102	13.5645	0.000230498	0.00136958
ENSGACG00000011748			groupXVII	13592528	13625997	1	0.478253	5.16854	13.3491	0.000258548	0.00153562
ENSGACG00000010287	opn1lw2	opsin 1 (cone pigments), long-wave-sensitive, 2 [Source:ZFIN;Acc:ZDB-GENE-040718-141]	groupXVII	10627091	10629553	1	-4.51112	1.55849	13.1724	0.000284099	0.00168648
ENSGACG00000007162			groupXI	3854940	3856853	1	-4.42879	0.916619	13.1023	0.000294935	0.0017505
ENSGACG00000013141	atp2a1	ATPase, Ca++ transporting, cardiac muscle, fast twitch 1 [Source:ZFIN;Acc:ZDB-GENE-020905-1]	groupXI	12754742	12769556	-1	2.85662	2.65098	13.0796	0.000298521	0.00177168
ENSGACG00000006984	ndrg1b	N-myc downstream regulated gene 1b [Source:ZFIN;Acc:ZDB-GENE-040426-1648]	groupXX	7813416	7816606	1	-4.36129	0.574973	12.9923	0.000312783	0.00185588
ENSGACG00000016707	abca4b	ATP-binding cassette, sub-family A (ABC1), member 4b [Source:ZFIN;Acc:ZDB-GENE-050517-4]	groupIII	11515854	11543148	1	-1.5015	1.80746	12.9297	0.000323406	0.00191858
ENSGACG00000001648	gabrr3b	gamma-aminobutyric acid (GABA) A receptor, rho 3b [Source:ZFIN;Acc:ZDB-GENE-131120-131]	scaffold_355	1181	11877	1	-1.33584	0.836246	12.8929	0.000329836	0.00195661
ENSGACG00000011884	MSRB1 (2 of 2)	methionine sulfoxide reductase B1 [Source:HGNC Symbol;Acc:HGNC:14133]	groupXI	10897156	10899020	-1	-0.695682	2.35823	12.7812	0.000350127	0.00207661
ENSGACG00000002000	abca4a	ATP-binding cassette, sub-family A (ABC1), member 4a [Source:ZFIN;Acc:ZDB-GENE-050517-3]	groupXXI	2180740	2208802	1	-1.43835	0.911878	12.5689	0.000392215	0.00232514
ENSGACG00000018704	gc2	guanylyl cyclase 2 [Source:ZFIN;Acc:ZDB-GENE-011128-8]	groupVII	590628	598335	-1	-2.31159	-0.697213	12.5024	0.000406431	0.00240928
ENSGACG00000015964	pde6h (1 of 2)	phosphodiesterase 6H, cGMP-specific, cone, gamma [Source:ZFIN;Acc:ZDB-GENE-040426-1754]	groupIX	580825	582033	1	-4.56281	2.01156	12.4506	0.000417852	0.00247632
ENSGACG00000020446	arr3a	arrestin 3a, retinal (X-arrestin) [Source:ZFIN;Acc:ZDB-GENE-040718-102]	groupVII	18670294	18676401	-1	-4.37437	1.54046	12.4506	0.000417862	0.00247632
ENSGACG00000015171			groupIII	7098658	7106063	-1	-1.5745	2.69151	12.4187	0.000425063	0.00251884
ENSGACG00000017671			groupIV	8344802	8357245	-1	-1.1494	2.3414	12.2577	0.00046335	0.00274492
ENSGACG00000003833	osbpl7	oxysterol binding protein-like 7 [Source:ZFIN;Acc:ZDB-GENE-041010-212]	groupV	4513231	4520750	-1	-3.47054	-1.31318	12.1827	0.000482337	0.00285707
ENSGACG00000014764	sv2ba	synaptic vesicle glycoprotein 2 ba [Source:ZFIN;Acc:ZDB-GENE-070209-134]	groupII	4617301	4628451	-1	-2.49131	-0.513095	12.1534	0.000489978	0.00290182
ENSGACG00000001578	si:dkey-61m24.1	si:dkey-61m24.1 [Source:ZFIN;Acc:ZDB-GENE-040724-47]	scaffold_904	2771	4632	1	1.60249	-0.0376083	12.1447	0.000492266	0.00291519
ENSGACG00000005968	ndrg1a	N-myc downstream regulated gene 1a [Source:ZFIN;Acc:ZDB-GENE-030826-34]	groupX	8666553	8677287	-1	-0.782391	5.65538	12.0728	0.000511627	0.00302949
ENSGACG00000019948	chrm2a	cholinergic receptor, muscarinic 2a [Source:ZFIN;Acc:ZDB-GENE-030314-1]	groupIV	31170519	31172044	-1	0.481689	5.54715	11.9531	0.00054557	0.00322953
ENSGACG00000019472	nav3	neuron navigator 3 [Source:ZFIN;Acc:ZDB-GENE-021205-1]	groupIV	25318371	25416178	1	0.399791	6.36456	11.9472	0.000547293	0.00323954
ENSGACG00000019503	tyrp1a	tyrosinase-related protein 1a [Source:ZFIN;Acc:ZDB-GENE-070718-2]	groupVII	5570406	5574779	-1	-1.81249	0.242265	11.7872	0.000596393	0.00352812
ENSGACG00000005954	glb1l	galactosidase, beta 1-like [Source:ZFIN;Acc:ZDB-GENE-050309-196]	groupXVI	11568969	11574338	1	-0.488431	4.17855	11.7778	0.000599398	0.00354568
ENSGACG00000002787	inaa	internexin neuronal intermediate filament protein, alpha a [Source:ZFIN;Acc:ZDB-GENE-060531-65]	groupVI	1434642	1438648	-1	-3.88152	-0.332324	11.7489	0.000608777	0.00360074
ENSGACG00000006711			groupXV	2986778	2987060	1	-2.09066	0.921058	11.6026	0.00065859	0.00389355
ENSGACG00000016970	skila	SKI-like oncogene a [Source:ZFIN;Acc:ZDB-GENE-070912-548]	groupIII	12474038	12498128	1	0.448917	4.25722	11.5983	0.000660134	0.003902
ENSGACG00000002863			groupXII	809521	810585	-1	-5.66787	3.58991	11.568	0.000670974	0.00396584
ENSGACG00000008609	tysnd1	trypsin domain containing 1 [Source:ZFIN;Acc:ZDB-GENE-030131-8525]	groupVI	9844742	9847517	-1	-1.01401	3.15923	11.4996	0.000696117	0.00411372
ENSGACG00000019598	TRIM14 (74 of 76)	tripartite motif containing 14 [Source:HGNC Symbol;Acc:HGNC:16283]	groupIX	18443757	18444299	1	-2.70562	-0.700193	11.469	0.000707685	0.0041816
ENSGACG00000003339	IGFN1 (1 of 5)	immunoglobulin-like and fibronectin type III domain containing 1 [Source:HGNC Symbol;Acc:HGNC:24607]	groupXII	1940635	1947412	1	5.34955	-1.34602	11.4033	0.000733154	0.00433057
ENSGACG00000017831			groupIII	16076418	16079556	-1	-0.751235	1.22784	11.4024	0.000733486	0.00433228
ENSGACG00000015528			groupIII	8423158	8424352	-1	-2.71569	0.169439	11.2849	0.000781405	0.00461343
ENSGACG00000015002	MPP4 (2 of 2)	membrane protein, palmitoylated 4 (MAGUK p55 subfamily member 4) [Source:HGNC Symbol;Acc:HGNC:13680]	scaffold_74	413269	421422	1	-1.79536	-0.276976	11.2772	0.000784667	0.00463214
ENSGACG00000013729	cnga3a	cyclic nucleotide gated channel alpha 3a [Source:ZFIN;Acc:ZDB-GENE-090611-2]	groupVIII	17753698	17760795	1	-1.08429	3.86982	11.2036	0.00081637	0.00481789
ENSGACG00000008357	pfkma	phosphofructokinase, muscle a [Source:ZFIN;Acc:ZDB-GENE-040912-135]	groupXII	10481808	10490116	1	3.06263	-1.30984	11.1781	0.000827666	0.00488427
ENSGACG00000020439			groupVII	18585497	18603040	1	0.405758	6.06337	11.1518	0.000839523	0.00495395
ENSGACG00000011698	TP53I3	tumor protein p53 inducible protein 3 [Source:HGNC Symbol;Acc:HGNC:19373]	groupXV	11478567	11482605	1	-1.81904	3.40509	11.1471	0.000841633	0.00496611
ENSGACG00000001789	si:dkey-269d20.3	si:dkey-269d20.3 [Source:ZFIN;Acc:ZDB-GENE-100922-34]	scaffold_122	252753	253987	1	-1.68778	-0.34472	11.1286	0.00085005	0.00501519
ENSGACG00000009825	si:ch211-154o6.6	si:ch211-154o6.6 [Source:ZFIN;Acc:ZDB-GENE-060503-576]	groupXX	11526901	11530777	-1	-1.06168	4.02459	11.1268	0.000850892	0.00501987
ENSGACG00000003971	si:dkey-65b12.6	si:dkey-65b12.6 [Source:ZFIN;Acc:ZDB-GENE-060526-329]	groupXX	2091662	2105365	1	3.67032	2.20472	11.0518	0.000885992	0.00522541
ENSGACG00000016172	prdx1	peroxiredoxin 1 [Source:ZFIN;Acc:ZDB-GENE-050320-35]	groupIII	9656798	9659142	1	-0.848658	4.48623	11.0099	0.000906251	0.00534428
ENSGACG00000008755			groupXII	10836518	10857059	1	0.400286	4.55133	11.0021	0.000910084	0.00536657
ENSGACG00000015912	tyrp1b	tyrosinase-related protein 1b [Source:ZFIN;Acc:ZDB-GENE-040718-249]	groupIX	263920	268621	-1	-2.13961	-0.335155	10.9525	0.00093476	0.00551079
ENSGACG00000019826	C3 (8 of 8)	complement component 3 [Source:HGNC Symbol;Acc:HGNC:1318]	groupIX	19651307	19670618	1	-1.97376	3.60706	10.8206	0.00100379	0.00591602
ENSGACG00000015260	PCDH9	protocadherin 9 [Source:HGNC Symbol;Acc:HGNC:8661]	groupII	6665264	6668296	1	0.452654	5.97839	10.7176	0.00106119	0.00625068
ENSGACG00000013764	gabra5	gamma-aminobutyric acid (GABA) A receptor, alpha 5 [Source:ZFIN;Acc:ZDB-GENE-081104-30]	groupVIII	17825606	17837021	1	0.565048	6.17206	10.7141	0.00106325	0.00626244
ENSGACG00000005604	soga1	suppressor of glucose, autophagy associated 1 [Source:ZFIN;Acc:ZDB-GENE-090313-188]	groupXII	6516487	6573473	-1	0.406754	4.93355	10.663	0.00109301	0.0064364
ENSGACG00000000909	CPNE4	copine IV [Source:HGNC Symbol;Acc:HGNC:2317]	scaffold_157	63330	82115	1	0.430425	4.33992	10.6629	0.00109304	0.0064364
ENSGACG00000000715	serpine1	serpin peptidase inhibitor, clade E (nexin, plasminogen activator inhibitor type 1), member 1 [Source:ZFIN;Acc:ZDB-GENE-070912-60]	scaffold_47	95842	99259	1	-1.84253	-0.222391	10.6612	0.00109405	0.0064416
ENSGACG00000011155	cd40	CD40 antigen [Source:ZFIN;Acc:ZDB-GENE-090313-95]	groupXII	14765314	14769502	1	-0.981994	4.45231	10.6098	0.00112491	0.00662174
ENSGACG00000008053	si:ch211-256m1.8 (1 of 4)	si:ch211-256m1.8 [Source:ZFIN;Acc:ZDB-GENE-131127-417]	groupXI	5019935	5020840	-1	-4.63819	-0.495286	10.609	0.00112541	0.00662433
ENSGACG00000015537	cybb	cytochrome b-245, beta polypeptide (chronic granulomatous disease) [Source:ZFIN;Acc:ZDB-GENE-040426-1380]	groupI	27696441	27700661	1	-1.76661	4.05823	10.6039	0.00112851	0.0066414
ENSGACG00000016509	gnb5b	guanine nucleotide binding protein (G protein), beta 5b [Source:ZFIN;Acc:ZDB-GENE-040426-1712]	groupII	15599550	15607029	-1	-0.619418	2.48457	10.5895	0.00113735	0.00669262
ENSGACG00000014312	ccl-c5a	chemokine CCL-C5a [Source:ZFIN;Acc:ZDB-GENE-060526-181]	groupXIII	18785076	18787210	-1	-2.73253	2.44725	10.5639	0.00115316	0.00678487
ENSGACG00000017352	TNNT3 (2 of 2)	troponin T type 3 (skeletal, fast) [Source:HGNC Symbol;Acc:HGNC:11950]	groupII	21934736	21940961	-1	2.24081	0.978283	10.5596	0.00115585	0.00679992
ENSGACG00000010667	abcg8	ATP-binding cassette, sub-family G (WHITE), member 8 [Source:ZFIN;Acc:ZDB-GENE-050517-41]	groupVI	13374118	13380352	1	3.75392	-1.34462	10.5164	0.00118323	0.00695978
ENSGACG00000008090	NAPSA	napsin A aspartic peptidase [Source:HGNC Symbol;Acc:HGNC:13395]	groupXI	5068126	5071647	-1	-0.853263	3.40477	10.5065	0.00118953	0.00699604
ENSGACG00000019228	PLD5 (2 of 2)	phospholipase D family, member 5 [Source:HGNC Symbol;Acc:HGNC:26879]	groupIX	16064180	16071483	1	1.38736	4.54537	10.473	0.00121134	0.00712139
ENSGACG00000008737			groupXVI	17425826	17428816	1	-2.47808	-0.873939	10.3969	0.0012623	0.00741672
ENSGACG00000013255	MYT1L (2 of 2)	myelin transcription factor 1-like [Source:HGNC Symbol;Acc:HGNC:7623]	groupXV	15759319	15781086	-1	0.333904	4.92247	10.3624	0.00128607	0.00755373
ENSGACG00000019252	si:ch73-111e15.1	si:ch73-111e15.1 [Source:ZFIN;Acc:ZDB-GENE-110411-28]	groupIX	16121524	16124104	-1	-3.37127	1.22032	10.2974	0.0013322	0.00782329
ENSGACG00000019284	myh10 (2 of 2)	myosin, heavy chain 10, non-muscle [Source:ZFIN;Acc:ZDB-GENE-030616-162]	groupIX	16300906	16335278	1	0.334727	7.14533	10.2945	0.00133429	0.00783511
ENSGACG00000000759	acox3	acyl-Coenzyme A oxidase 3, pristanoyl [Source:ZFIN;Acc:ZDB-GENE-040426-2163]	scaffold_47	344400	357377	1	-0.678969	3.44415	10.1964	0.00140714	0.00825954
ENSGACG00000019075	sox5	SRY-box containing gene 5 [Source:ZFIN;Acc:ZDB-GENE-000607-13]	groupIV	21308461	21365649	-1	0.383842	4.84179	10.1887	0.00141307	0.0082939
ENSGACG00000001632	samhd1 (2 of 3)	SAM domain and HD domain 1 [Source:ZFIN;Acc:ZDB-GENE-090313-386]	scaffold_180	90678	100224	-1	-0.55749	3.75209	10.1398	0.00145102	0.00851413
ENSGACG00000002806	slc12a5b	solute carrier family 12 (potassium/chloride transporter), member 5b [Source:ZFIN;Acc:ZDB-GENE-080707-1]	groupXII	669406	674050	-1	-0.912	2.80945	10.1206	0.0014662	0.00860173
ENSGACG00000018002			groupIV	10867467	10891677	1	-1.13653	0.870105	10.1194	0.00146721	0.00860712
ENSGACG00000018652	IL4I1 (2 of 2)	interleukin 4 induced 1 [Source:HGNC Symbol;Acc:HGNC:19094]	groupVII	494053	497077	1	-4.03984	2.23416	10.0769	0.00150137	0.00880548
ENSGACG00000003412	gngt2b	guanine nucleotide binding protein (G protein), gamma transducing activity polypeptide 2b [Source:ZFIN;Acc:ZDB-GENE-091020-4]	groupV	3481760	3482745	-1	-4.13802	0.0785195	10.0432	0.00152908	0.00896646
ENSGACG00000014752			groupI	22723990	22724814	1	3.76174	-0.931219	10.0381	0.00153332	0.00899081
ENSGACG00000003570	myo16	myosin XVI [Source:ZFIN;Acc:ZDB-GENE-070912-470]	groupXVI	7947036	8001612	-1	0.442344	5.91147	10.0362	0.0015349	0.00899955
ENSGACG00000000547			scaffold_229	28615	29289	1	4.94641	-0.0853827	10.0203	0.00154828	0.00907694
ENSGACG00000009797	pgbd5	piggyBac transposable element derived 5 [Source:ZFIN;Acc:ZDB-GENE-040724-229]	groupVI	11910628	11918855	1	0.420376	5.35502	10.0085	0.00155818	0.00913444
ENSGACG00000000790			scaffold_47	578155	596424	-1	-1.71094	1.87083	9.92916	0.0016268	0.00953398
ENSGACG00000018910	tfec	transcription factor EC [Source:ZFIN;Acc:ZDB-GENE-041210-21]	groupIV	18862829	18870435	1	-1.81888	0.256679	9.88267	0.00166843	0.00977565
ENSGACG00000015635	sox6	SRY-box containing gene 6 [Source:ZFIN;Acc:ZDB-GENE-081120-6]	groupII	9549115	9622574	1	0.449932	3.73481	9.88034	0.00167054	0.00978689
ENSGACG00000017015	mbnl3	muscleblind-like 3 (Drosophila) [Source:ZFIN;Acc:ZDB-GENE-081002-3]	groupIV	5360379	5367647	1	0.433978	3.74315	9.82982	0.00171705	0.0100535
ENSGACG00000019340	chst11	carbohydrate (chondroitin 4) sulfotransferase 11 [Source:ZFIN;Acc:ZDB-GENE-040315-1]	groupIV	24262691	24277902	-1	0.553075	2.91077	9.8027	0.00174256	0.0101999
ENSGACG00000006539	myl1	myosin, light chain 1, alkali; skeletal, fast [Source:ZFIN;Acc:ZDB-GENE-030131-8109]	groupXVI	12804559	12809401	1	2.77501	-0.893841	9.78784	0.0017567	0.0102803
ENSGACG00000019799	gpha2	glycoprotein hormone alpha 2 [Source:ZFIN;Acc:ZDB-GENE-091029-1]	groupVII	7677892	7678577	1	-1.24421	-0.493101	9.78709	0.00175741	0.0102833
ENSGACG00000011827	cebpb	CCAAT/enhancer binding protein (C/EBP), beta [Source:ZFIN;Acc:ZDB-GENE-020111-3]	groupXII	15595557	15596471	1	-1.81528	1.8355	9.78358	0.00176077	0.0103018
ENSGACG00000015386	epha4b	eph receptor A4b [Source:ZFIN;Acc:ZDB-GENE-030826-6]	groupIII	7784960	7850927	1	0.364052	6.12571	9.77938	0.00176479	0.0103247
ENSGACG00000004655	chrna4b	cholinergic receptor, nicotinic, alpha 4b [Source:ZFIN;Acc:ZDB-GENE-090505-3]	groupXII	4256970	4263701	1	0.601157	4.79277	9.72381	0.00181896	0.0106373
ENSGACG00000001767	TRIM14 (35 of 76)	tripartite motif containing 14 [Source:HGNC Symbol;Acc:HGNC:16283]	scaffold_310	11953	12480	1	-1.80141	-0.210048	9.64987	0.00189365	0.0110664
ENSGACG00000008805	ST3GAL1	ST3 beta-galactoside alpha-2,3-sialyltransferase 1 [Source:HGNC Symbol;Acc:HGNC:10862]	groupX	13142212	13171897	-1	0.461207	3.62644	9.63694	0.00190703	0.0111414
ENSGACG00000007197	GRIN2B (1 of 2)	glutamate receptor, ionotropic, N-methyl D-aspartate 2B [Source:HGNC Symbol;Acc:HGNC:4586]	groupXI	3962795	4020708	-1	0.538292	7.16524	9.60315	0.00194244	0.0113456
ENSGACG00000015230	HCN2 (2 of 2)	hyperpolarization activated cyclic nucleotide gated potassium channel 2 [Source:HGNC Symbol;Acc:HGNC:4846]	groupIII	7266517	7285700	1	0.429027	3.6045	9.58246	0.00196445	0.0114715
ENSGACG00000008401	PRR35	proline rich 35 [Source:HGNC Symbol;Acc:HGNC:14139]	groupV	10406807	10408748	-1	-3.21752	-1.57687	9.56884	0.00197908	0.0115557
ENSGACG00000006975	cntn3a.1	contactin 3a, tandem duplicate 1 [Source:ZFIN;Acc:ZDB-GENE-081030-10]	groupXII	8923483	8966616	-1	0.368141	6.33949	9.523	0.00202912	0.0118451
ENSGACG00000019401	TNRC6C (2 of 2)	trinucleotide repeat containing 6C [Source:HGNC Symbol;Acc:HGNC:29318]	groupIX	17270999	17292017	1	0.492855	5.16753	9.51571	0.0020372	0.0118909
ENSGACG00000005895	gabbr2	gamma-aminobutyric acid (GABA) B receptor, 2 [Source:ZFIN;Acc:ZDB-GENE-060503-620]	groupX	8485326	8571015	1	0.392326	6.03452	9.51105	0.00204238	0.0119204
ENSGACG00000005480	slc12a5a	solute carrier family 12 (potassium/chloride transporter), member 5a [Source:ZFIN;Acc:ZDB-GENE-120927-3]	groupXVII	3715493	3747480	-1	0.425123	7.24103	9.49654	0.0020586	0.0120137
ENSGACG00000016748	dmxl2	Dmx-like 2 [Source:ZFIN;Acc:ZDB-GENE-031007-6]	groupII	18050954	18082549	-1	0.350326	8.08907	9.49172	0.00206401	0.0120439
ENSGACG00000015221	NCOA3 (2 of 2)	nuclear receptor coactivator 3 [Source:HGNC Symbol;Acc:HGNC:7670]	scaffold_68	728889	741447	1	0.305435	4.59565	9.46773	0.00209118	0.0121989
ENSGACG00000000274	TTN	titin [Source:HGNC Symbol;Acc:HGNC:12403]	scaffold_69	196695	364852	-1	1.16479	1.4713	9.40249	0.00216691	0.0126327
ENSGACG00000011600	myh14	myosin, heavy chain 14, non-muscle [Source:ZFIN;Acc:ZDB-GENE-100921-1]	groupXX	12528767	12547852	-1	0.343006	6.15242	9.37491	0.00219975	0.0128212
ENSGACG00000007727	ALDOA (2 of 2)	aldolase A, fructose-bisphosphate [Source:HGNC Symbol;Acc:HGNC:414]	groupV	9673592	9680896	-1	2.2521	2.22347	9.37465	0.00220007	0.0128223
ENSGACG00000018966			groupIX	15034280	15040459	1	-2.93538	0.0277008	9.32853	0.00225614	0.0131437
ENSGACG00000006376	desma	desmin a [Source:ZFIN;Acc:ZDB-GENE-980526-221]	groupXVI	12208794	12214806	-1	1.98936	-0.131746	9.28717	0.00230764	0.0134384
ENSGACG00000006782	zgc:193593	zgc:193593 [Source:ZFIN;Acc:ZDB-GENE-080723-21]	groupXV	3395955	3397738	1	-0.840307	2.16917	9.21543	0.00239983	0.0139672
ENSGACG00000000022	matn4	matrilin 4 [Source:ZFIN;Acc:ZDB-GENE-050208-64]	scaffold_89	230109	238032	-1	-1.40261	0.13805	9.20576	0.00241255	0.0140388
ENSGACG00000018472			groupIX	12320854	12327711	-1	-1.67569	0.0767827	9.20529	0.00241317	0.0140416
ENSGACG00000018599	tpm2	tropomyosin 2 (beta) [Source:ZFIN;Acc:ZDB-GENE-040625-114]	groupXIV	14793585	14812370	1	1.71433	2.10279	9.16707	0.00246408	0.0143321
ENSGACG00000020315	PCDHGC5 (2 of 2)	protocadherin gamma subfamily C, 5 [Source:HGNC Symbol;Acc:HGNC:8718]	groupVII	16829719	16845611	1	0.331628	8.02713	9.14237	0.00249757	0.0145252
ENSGACG00000008070	twist1a	twist1a [Source:ZFIN;Acc:ZDB-GENE-000210-6]	groupXX	9505813	9506319	1	-1.14003	0.358864	9.13511	0.0025075	0.0145821
ENSGACG00000001675			scaffold_120	284160	295979	-1	1.88026	1.51058	9.10609	0.00254759	0.0148118
ENSGACG00000018567			groupVII	160486	163129	-1	-1.40176	-0.0872249	9.08214	0.00258117	0.0150045
ENSGACG00000001336	kcnb1	potassium voltage-gated channel, Shab-related subfamily, member 1 [Source:ZFIN;Acc:ZDB-GENE-090831-3]	scaffold_27	3843351	3862320	1	0.402293	4.78803	9.0489	0.00262853	0.0152754
ENSGACG00000005449			groupXXI	11300455	11304049	-1	-2.06269	1.86594	9.02164	0.00266802	0.0155013
ENSGACG00000008077	ptprk	protein tyrosine phosphatase, receptor type, K [Source:ZFIN;Acc:ZDB-GENE-030131-9834]	groupXVIII	7308267	7357805	1	0.358388	7.29689	9.00548	0.00269171	0.0156354
ENSGACG00000020694	DLG4 (2 of 2)	discs, large homolog 4 (Drosophila) [Source:HGNC Symbol;Acc:HGNC:2903]	groupVII	22467572	22490298	1	0.333114	7.16068	8.94254	0.00278605	0.0161722
ENSGACG00000006403	NDUFA4L2 (2 of 2)	NADH dehydrogenase (ubiquinone) 1 alpha subcomplex, 4-like 2 [Source:HGNC Symbol;Acc:HGNC:29836]	groupXVII	5099666	5105780	1	-1.90464	1.12693	8.94107	0.00278829	0.0161843
ENSGACG00000013825	pde4a	phosphodiesterase 4A, cAMP-specific [Source:ZFIN;Acc:ZDB-GENE-131125-7]	groupXI	13554864	13565422	1	0.301274	5.78825	8.89336	0.00286209	0.0166079
ENSGACG00000006619	KIRREL3	kin of IRRE like 3 (Drosophila) [Source:HGNC Symbol;Acc:HGNC:23204]	groupI	3727950	3776112	1	0.453108	4.7175	8.88298	0.00287841	0.0166997
ENSGACG00000004828	prr12b	proline rich 12b [Source:ZFIN;Acc:ZDB-GENE-130625-2]	groupXI	406551	420747	-1	0.325448	7.13065	8.86425	0.00290809	0.016869
ENSGACG00000005476	zgc:91890	zgc:91890 [Source:ZFIN;Acc:ZDB-GENE-040704-21]	groupXX	4085854	4088423	1	-0.723801	3.51165	8.86352	0.00290925	0.0168748
ENSGACG00000019597			groupIX	18440029	18440714	1	-2.40583	-0.690711	8.84972	0.00293134	0.0169975
ENSGACG00000017231	hhip	hedgehog interacting protein [Source:ZFIN;Acc:ZDB-GENE-030131-4827]	groupIX	6984162	7010621	-1	0.630643	2.25239	8.84967	0.00293142	0.0169975
ENSGACG00000000580			scaffold_346	14463	20903	1	-1.90705	-0.690092	8.8378	0.00295055	0.0171065
ENSGACG00000019667	erc1b	ELKS/RAB6-interacting/CAST family member 1b [Source:ZFIN;Acc:ZDB-GENE-041210-51]	groupIV	28541508	28617787	-1	0.360748	6.36806	8.80839	0.00299849	0.0173804
ENSGACG00000011206	mn1b	meningioma 1b [Source:ZFIN;Acc:ZDB-GENE-080917-23]	groupXIII	12638814	12652820	-1	0.32522	7.12659	8.76965	0.00306283	0.0177391
ENSGACG00000005318	igf2bp1	insulin-like growth factor 2 mRNA binding protein 1 [Source:ZFIN;Acc:ZDB-GENE-060929-1258]	groupXI	1217111	1244993	-1	1.0471	0.176575	8.6949	0.00319102	0.018471
ENSGACG00000011493			groupVIII	14614788	14656929	1	0.350855	4.05498	8.68891	0.00320153	0.0185297
ENSGACG00000000415	fat3a	FAT atypical cadherin 3a [Source:ZFIN;Acc:ZDB-GENE-060929-1254]	scaffold_119	101294	203489	1	0.435444	8.20145	8.68538	0.00320773	0.0185645
ENSGACG00000005468	SYT7	synaptotagmin VII [Source:HGNC Symbol;Acc:HGNC:11514]	groupXIX	6952818	6984246	-1	0.498486	5.12541	8.6447	0.00328014	0.0189793
ENSGACG00000015168			groupIII	7062853	7089306	-1	0.289072	7.01166	8.64194	0.00328512	0.0190059
ENSGACG00000009715	slc16a6a	solute carrier family 16 (monocarboxylic acid transporters), member 6a [Source:ZFIN;Acc:ZDB-GENE-110208-1]	groupV	11520659	11524884	-1	-1.56285	5.63887	8.64059	0.00328755	0.0190167
ENSGACG00000001371	zgc:194336	zgc:194336 [Source:ZFIN;Acc:ZDB-GENE-080723-34]	scaffold_156	166118	167493	-1	-0.924674	2.29828	8.61034	0.0033426	0.0193274
ENSGACG00000007543	nudt14	nudix (nucleoside diphosphate linked moiety X)-type motif 14 [Source:ZFIN;Acc:ZDB-GENE-041014-254]	groupXVIII	6421494	6434023	-1	0.447072	3.75366	8.60879	0.00334544	0.0193427
ENSGACG00000015578	sord	sorbitol dehydrogenase [Source:ZFIN;Acc:ZDB-GENE-040426-1231]	groupII	9204468	9207737	1	-0.392897	3.64579	8.5688	0.00341973	0.0197654
ENSGACG00000002509	RLTPR	RGD motif, leucine rich repeats, tropomodulin domain and proline-rich containing [Source:HGNC Symbol;Acc:HGNC:27089]	groupXIX	1443746	1457433	1	0.858994	2.24097	8.54945	0.00345627	0.0199732
ENSGACG00000005065	nfkbiaa	nuclear factor of kappa light polypeptide gene enhancer in B-cells inhibitor, alpha a [Source:ZFIN;Acc:ZDB-GENE-040426-2227]	groupXVIII	1969540	1972310	-1	-0.678175	3.96725	8.53493	0.00348394	0.0201262
ENSGACG00000005495	ajap1	adherens junctions associated protein 1 [Source:ZFIN;Acc:ZDB-GENE-041210-353]	groupXII	6111169	6129722	1	0.427402	5.12429	8.53323	0.00348721	0.0201428
ENSGACG00000017537	bcr	breakpoint cluster region [Source:ZFIN;Acc:ZDB-GENE-040724-43]	groupXIV	8099548	8156144	-1	0.354491	5.75075	8.5095	0.00353298	0.020399
ENSGACG00000006559	st3gal4	ST3 beta-galactoside alpha-2,3-sialyltransferase 4 [Source:ZFIN;Acc:ZDB-GENE-050309-174]	groupI	3352438	3368132	1	-0.518415	4.37155	8.48176	0.00358726	0.0207089
ENSGACG00000011259	CAMKK1 (1 of 2)	calcium/calmodulin-dependent protein kinase kinase 1, alpha [Source:HGNC Symbol;Acc:HGNC:1469]	groupI	12361944	12367073	-1	-1.93464	-1.22626	8.47821	0.00359425	0.020748
ENSGACG00000019760	plcb3	phospholipase C, beta 3 (phosphatidylinositol-specific) [Source:ZFIN;Acc:ZDB-GENE-030616-594]	groupVII	7552878	7564274	1	0.649316	3.91959	8.47571	0.00359919	0.0207754
ENSGACG00000013076	kat6a	K(lysine) acetyltransferase 6A [Source:ZFIN;Acc:ZDB-GENE-021022-3]	groupXIII	15952079	15970721	1	0.337314	5.17884	8.44524	0.00366001	0.0211204
ENSGACG00000009095	fndc5b	fibronectin type III domain containing 5b [Source:ZFIN;Acc:ZDB-GENE-060503-916]	groupX	13979153	13981811	-1	0.46291	2.29557	8.44453	0.00366143	0.0211274
ENSGACG00000016040	phyhd1	phytanoyl-CoA dioxygenase domain containing 1 [Source:ZFIN;Acc:ZDB-GENE-041114-159]	groupXIV	2926358	2929031	1	-0.493957	3.18948	8.4402	0.00367015	0.0211753
ENSGACG00000012997	plch2a	phospholipase C, eta 2a [Source:ZFIN;Acc:ZDB-GENE-030131-6367]	groupXII	17297684	17327439	1	0.421388	5.18551	8.40635	0.00373913	0.0215683
ENSGACG00000020827	ncf1	neutrophil cytosolic factor 1 [Source:ZFIN;Acc:ZDB-GENE-031006-6]	groupVII	26211536	26217024	1	-1.64029	2.62043	8.392	0.00376877	0.0217368
ENSGACG00000019224	cep170b	centrosomal protein 170b [Source:ZFIN;Acc:ZDB-GENE-050309-106]	groupIX	16048022	16056648	1	0.291838	6.2714	8.37239	0.00380964	0.0219676
ENSGACG00000007122	raver2	ribonucleoprotein, PTB-binding 2 [Source:ZFIN;Acc:ZDB-GENE-090713-1]	groupVIII	7921434	7960181	1	0.437882	5.81728	8.37218	0.00381008	0.0219689
ENSGACG00000011037	lppr3a	lipid phosphate phosphatase-related protein type 3a [Source:ZFIN;Acc:ZDB-GENE-070912-555]	groupXV	10306494	10314194	1	0.418609	3.49479	8.35197	0.0038527	0.0222133
ENSGACG00000014202	SRCIN1 (2 of 2)	SRC kinase signaling inhibitor 1 [Source:HGNC Symbol;Acc:HGNC:29506]	groupXI	14595153	14607919	1	0.346379	5.19019	8.34239	0.00387307	0.0223295
ENSGACG00000018999	CC2D1A	coiled-coil and C2 domain containing 1A [Source:HGNC Symbol;Acc:HGNC:30237]	groupIX	15105705	15116132	-1	0.631667	5.31453	8.34158	0.00387478	0.0223368
ENSGACG00000014109	MUC5B (2 of 2)	mucin 5B, oligomeric mucus/gel-forming [Source:HGNC Symbol;Acc:HGNC:7516]	groupII	473043	478908	1	4.60215	0.235227	8.33887	0.00388058	0.0223689
ENSGACG00000003175	SLC4A7	solute carrier family 4, sodium bicarbonate cotransporter, member 7 [Source:HGNC Symbol;Acc:HGNC:11033]	groupX	4268000	4288302	1	0.334746	5.97655	8.3372	0.00388414	0.0223882
ENSGACG00000019794			groupVII	7663664	7666824	-1	-0.923677	1.71833	8.32523	0.00390981	0.0225324
ENSGACG00000001398	RHO (1 of 2)	rhodopsin [Source:HGNC Symbol;Acc:HGNC:10012]	scaffold_27	4146139	4148235	-1	-4.39222	1.4044	8.29881	0.0039671	0.0228573
ENSGACG00000013984	snrnp25	small nuclear ribonucleoprotein 25 [Source:ZFIN;Acc:ZDB-GENE-050417-179]	groupXI	13720527	13721620	1	-0.449622	2.7788	8.27901	0.00401061	0.0231027
ENSGACG00000001678			scaffold_213	11977	14125	-1	0.601487	4.26853	8.27663	0.00401587	0.0231317
ENSGACG00000020693	zbtb20	zinc finger and BTB domain containing 20 [Source:ZFIN;Acc:ZDB-GENE-070112-1992]	groupVII	22406697	22410320	-1	0.603443	4.13132	8.26944	0.00403179	0.0232194
ENSGACG00000014887	LRP3	low density lipoprotein receptor-related protein 3 [Source:HGNC Symbol;Acc:HGNC:6695]	groupII	5387273	5396867	-1	0.331376	3.92982	8.25755	0.00405829	0.0233667
ENSGACG00000015588	si:dkey-208k22.3	si:dkey-208k22.3 [Source:ZFIN;Acc:ZDB-GENE-070912-432]	groupIII	8595630	8598672	1	-1.892	1.07508	8.24568	0.0040849	0.0235173
ENSGACG00000002720	nrxn1a	neurexin 1a [Source:ZFIN;Acc:ZDB-GENE-070206-1]	groupV	1746291	1792725	1	0.336295	8.63935	8.20454	0.00417857	0.0240483
ENSGACG00000012740	CRYBB3 (2 of 2)	crystallin, beta B3 [Source:HGNC Symbol;Acc:HGNC:2400]	groupXIII	14805972	14808063	1	-2.41653	-1.1657	8.1843	0.00422545	0.0243139
ENSGACG00000004264	glmnb	glomulin, FKBP associated protein b [Source:ZFIN;Acc:ZDB-GENE-080723-14]	groupVIII	2393415	2398406	1	-1.74406	-0.947029	8.18097	0.0042332	0.0243572
ENSGACG00000005713	si:dkey-72l14.3	si:dkey-72l14.3 [Source:ZFIN;Acc:ZDB-GENE-060526-332]	groupXII	6849829	6852340	-1	-3.70814	0.321553	8.18055	0.00423418	0.0243614
ENSGACG00000014257	MTSS1L (2 of 2)	metastasis suppressor 1-like [Source:HGNC Symbol;Acc:HGNC:25094]	groupII	2263232	2310474	-1	0.373667	5.88079	8.15913	0.00428449	0.0246453
ENSGACG00000020723	kctd16b	potassium channel tetramerisation domain containing 16b [Source:ZFIN;Acc:ZDB-GENE-060117-2]	groupVII	23079502	23129565	-1	0.481368	4.39777	8.15102	0.00430371	0.024753
ENSGACG00000017847	LPHN2 (2 of 2)	latrophilin 2 [Source:HGNC Symbol;Acc:HGNC:18582]	groupIII	16124121	16159719	-1	0.303341	5.87391	8.12405	0.00436819	0.0251124
ENSGACG00000019921			groupVII	8166832	8167860	-1	0.563426	2.50572	8.11357	0.00439351	0.0252508
ENSGACG00000018827	gpr37b	G protein-coupled receptor 37b [Source:ZFIN;Acc:ZDB-GENE-041210-264]	groupIV	18073415	18082812	-1	0.351521	4.87635	8.10504	0.00441424	0.0253671
ENSGACG00000005303	paplna	papilin a, proteoglycan-like sulfated glycoprotein [Source:ZFIN;Acc:ZDB-GENE-070815-4]	groupXV	1547817	1561936	-1	-1.13178	0.853031	8.07241	0.00449442	0.0258117
ENSGACG00000020748	jakmip2	janus kinase and microtubule interacting protein 2 [Source:ZFIN;Acc:ZDB-GENE-091204-293]	groupVII	23994700	24002922	-1	0.282494	6.15484	8.05985	0.00452568	0.0259868
ENSGACG00000010510	bcmo1l	beta-carotene 15,15'-monooxygenase 1-like [Source:ZFIN;Acc:ZDB-GENE-040426-1191]	scaffold_210	35851	40763	1	-0.839665	1.48408	8.03782	0.00458106	0.0262944
ENSGACG00000011250	znf831	zinc finger protein 831 [Source:ZFIN;Acc:ZDB-GENE-081022-210]	groupXVII	12066731	12069049	1	0.49496	2.94568	8.02156	0.00462239	0.0265225
ENSGACG00000002905	blnk	B-cell linker [Source:ZFIN;Acc:ZDB-GENE-040702-4]	groupVI	2188938	2196270	1	-1.45599	1.38091	8.02043	0.00462525	0.0265374
ENSGACG00000020652	pygma	phosphorylase, glycogen (muscle) A [Source:ZFIN;Acc:ZDB-GENE-050522-482]	groupVII	21858509	21866071	1	2.57764	-1.22362	8.00793	0.00465731	0.0267153
ENSGACG00000007822	tnrc18 (2 of 2)	trinucleotide repeat containing 18 [Source:ZFIN;Acc:ZDB-GENE-100326-1]	groupXI	4833759	4856528	-1	0.48379	5.92713	7.98871	0.004707	0.0269958
ENSGACG00000009087	impg1b	interphotoreceptor matrix proteoglycan 1b [Source:ZFIN;Acc:ZDB-GENE-101007-1]	groupXV	6848071	6861496	-1	-2.5718	-1.06403	7.98564	0.00471497	0.02704
ENSGACG00000009898	ace	angiotensin I converting enzyme (peptidyl-dipeptidase A) 1 [Source:ZFIN;Acc:ZDB-GENE-030131-1826]	groupV	11674619	11688534	-1	0.471645	3.76701	7.96595	0.00476655	0.0273264
ENSGACG00000001943	itgbl1	integrin, beta-like 1 [Source:ZFIN;Acc:ZDB-GENE-050522-410]	groupXVI	3068290	3098481	1	-0.505165	3.53662	7.95751	0.00478882	0.027451
ENSGACG00000012662	arhgef10lb	Rho guanine nucleotide exchange factor (GEF) 10-like b [Source:ZFIN;Acc:ZDB-GENE-090313-222]	groupXII	16676928	16692542	1	-1.28975	1.87354	7.93836	0.00483976	0.0277352
ENSGACG00000009620	ctsl.1	cathepsin L.1 [Source:ZFIN;Acc:ZDB-GENE-040718-61]	groupXV	7603276	7607758	1	-2.61645	2.94552	7.93145	0.0048583	0.0278366
ENSGACG00000015787			scaffold_135	72730	74567	-1	-3.01719	1.13017	7.90895	0.00491907	0.0281705
ENSGACG00000012600			groupXX	14209796	14211021	-1	-1.98742	0.0266048	7.90775	0.00492233	0.0281876
ENSGACG00000015784	HOMER1 (2 of 2)	homer homolog 1 (Drosophila) [Source:HGNC Symbol;Acc:HGNC:17512]	groupXIV	1072364	1079232	-1	0.430537	4.9684	7.89322	0.00496204	0.0284134
ENSGACG00000000391			scaffold_341	1271	2388	1	5.61801	-1.0149	7.86827	0.00503097	0.028795
ENSGACG00000012998	cramp1l	Crm, cramped-like (Drosophila) [Source:ZFIN;Acc:ZDB-GENE-030131-8255]	groupXI	12639887	12645738	-1	0.282557	4.55168	7.86437	0.00504185	0.0288557
ENSGACG00000017359			groupXIV	7422416	7423357	-1	-2.70278	0.114272	7.86365	0.00504385	0.0288655
ENSGACG00000020017	syt1a	synaptotagmin Ia [Source:ZFIN;Acc:ZDB-GENE-040718-165]	groupIV	31925264	31944068	1	0.314804	7.7612	7.84832	0.0050868	0.029108
ENSGACG00000002022	grin2da	glutamate receptor, ionotropic, N-methyl D-aspartate 2D, a [Source:ZFIN;Acc:ZDB-GENE-041008-124]	scaffold_149	161791	168657	-1	0.577182	3.8108	7.84158	0.00510581	0.0292101
ENSGACG00000012385	mfsd2b	major facilitator superfamily domain containing 2B [Source:ZFIN;Acc:ZDB-GENE-041210-308]	groupXVIII	13772879	13784829	-1	-0.508012	3.44366	7.83079	0.00513635	0.0293799
ENSGACG00000016026	mast1a	microtubule associated serine/threonine kinase 1a [Source:ZFIN;Acc:ZDB-GENE-121214-221]	groupIX	879508	902472	1	0.308532	5.70498	7.81283	0.00518765	0.0296649
ENSGACG00000010675	igsf9ba (2 of 2)	immunoglobulin superfamily, member 9Ba [Source:ZFIN;Acc:ZDB-GENE-060503-729]	groupI	11135265	11149842	1	0.405353	4.17214	7.80851	0.00520007	0.0297309
ENSGACG00000019745	slc3a2a	solute carrier family 3, member 2a [Source:ZFIN;Acc:ZDB-GENE-000831-3]	groupVII	7463600	7468791	-1	-0.369468	6.69701	7.80602	0.00520725	0.0297686
ENSGACG00000004797	padi2	peptidyl arginine deiminase, type II [Source:ZFIN;Acc:ZDB-GENE-031116-67]	groupXVII	2797661	2805248	1	0.631206	3.50399	7.79185	0.00524824	0.0299962
ENSGACG00000000366	RASGRF2 (1 of 2)	Ras protein-specific guanine nucleotide-releasing factor 2 [Source:HGNC Symbol;Acc:HGNC:9876]	scaffold_168	115805	132206	1	-1.23274	0.738618	7.78917	0.00525604	0.030039
ENSGACG00000011977	ppdpfa	pancreatic progenitor cell differentiation and proliferation factor a [Source:ZFIN;Acc:ZDB-GENE-030219-204]	groupXII	15736143	15738244	-1	-1.3274	2.13894	7.78109	0.00527959	0.0301702
ENSGACG00000014950			groupI	23448762	23450982	-1	-1.32964	-0.0852239	7.7774	0.0052904	0.0302286
ENSGACG00000014361	SOCS1 (1 of 2)	suppressor of cytokine signaling 1 [Source:HGNC Symbol;Acc:HGNC:19383]	groupXI	14940995	14942608	1	-2.00294	-0.963602	7.76974	0.00531287	0.0303552
ENSGACG00000015416	si:ch211-269i23.2 (2 of 2)	si:ch211-269i23.2 [Source:ZFIN;Acc:ZDB-GENE-090312-99]	groupIII	7982415	7985857	1	-1.39362	0.647305	7.76389	0.0053301	0.0304502
ENSGACG00000007755	smcr8a	Smith-Magenis syndrome chromosome region, candidate 8a [Source:ZFIN;Acc:ZDB-GENE-071212-4]	groupXI	4767406	4771445	1	0.302248	4.1018	7.76345	0.0053314	0.0304559
ENSGACG00000004787	apopt1	apoptogenic 1, mitochondrial [Source:ZFIN;Acc:ZDB-GENE-090313-66]	groupXV	917635	920628	1	-0.496184	4.28703	7.74339	0.00539094	0.0307822
ENSGACG00000020322	nlgn2b	neuroligin 2b (nlgn2b), mRNA [Source:RefSeq mRNA;Acc:NM_001267667]	groupVII	16979133	17004317	1	0.314681	6.14034	7.72936	0.00543299	0.031017
ENSGACG00000017098	NELL1	NEL-like 1 (chicken) [Source:HGNC Symbol;Acc:HGNC:7750]	groupII	20128132	20249933	1	0.372415	5.68912	7.69554	0.00553573	0.0315982
ENSGACG00000020313	pcdh1a	protocadherin 1a [Source:ZFIN;Acc:ZDB-GENE-091116-32]	groupVII	16703180	16706782	-1	0.322284	5.99119	7.68883	0.00555637	0.0317124
ENSGACG00000018133	reep2	receptor accessory protein 2 [Source:ZFIN;Acc:ZDB-GENE-050706-125]	groupIV	11538994	11545411	1	0.274023	6.03432	7.68869	0.00555678	0.031713
ENSGACG00000010408	gstk1	glutathione S-transferase kappa 1 [Source:ZFIN;Acc:ZDB-GENE-040718-298]	groupXX	11897146	11899345	1	-0.360011	5.43908	7.68859	0.00555709	0.031713
ENSGACG00000017060	NR2E3 (2 of 2)	nuclear receptor subfamily 2, group E, member 3 [Source:HGNC Symbol;Acc:HGNC:7974]	groupII	19644637	19647506	1	-2.12828	-0.811919	7.68378	0.00557194	0.0317941
ENSGACG00000006497	erbb4b	v-erb-a erythroblastic leukemia viral oncogene homolog 4b (avian) [Source:ZFIN;Acc:ZDB-GENE-030918-5]	groupXVI	12504905	12715459	1	0.465826	4.44279	7.67391	0.00560248	0.0319594
ENSGACG00000003582	tnfsf13b	tumor necrosis factor (ligand) superfamily, member 13b [Source:ZFIN;Acc:ZDB-GENE-080204-44]	groupXVI	8023067	8024372	-1	-2.06482	-0.123909	7.67209	0.00560815	0.0319899
ENSGACG00000011569	TRPM6	transient receptor potential cation channel, subfamily M, member 6 [Source:HGNC Symbol;Acc:HGNC:17995]	groupXIII	13116394	13129794	-1	0.536891	3.53574	7.66645	0.0056257	0.0320882
ENSGACG00000017193	nr3c2	nuclear receptor subfamily 3, group C, member 2 [Source:ZFIN;Acc:ZDB-GENE-060531-23]	groupIX	6554597	6604648	1	0.518251	4.76615	7.65183	0.00567148	0.032342
ENSGACG00000006393	pkmb	pyruvate kinase, muscle, b [Source:ZFIN;Acc:ZDB-GENE-040801-230]	groupXIX	7699117	7705618	-1	3.0234	-0.761249	7.64264	0.00570045	0.0325036
ENSGACG00000005771	thbs2a	thrombospondin 2a [Source:ZFIN;Acc:ZDB-GENE-020708-2]	groupVI	6955838	6969318	1	-1.04145	0.961722	7.63043	0.00573915	0.0327205
ENSGACG00000006329			groupXVI	12120235	12126773	-1	0.302819	4.06844	7.62553	0.00575478	0.0328078
ENSGACG00000011262	BRSK2	BR serine/threonine kinase 2 [Source:HGNC Symbol;Acc:HGNC:11405]	groupXIX	13626952	13671940	-1	0.331224	4.4868	7.62444	0.00575827	0.0328258
ENSGACG00000001867			scaffold_1479	232	1508	1	-0.559618	2.68849	7.62327	0.00576199	0.0328452
ENSGACG00000006478	b3gat1a	beta-1,3-glucuronyltransferase 1 (glucuronosyltransferase P) a [Source:ZFIN;Acc:ZDB-GENE-050419-21]	groupI	3273500	3300395	1	0.363273	6.21926	7.61431	0.0057907	0.033007
ENSGACG00000004790	zak	sterile alpha motif and leucine zipper containing kinase AZK [Source:ZFIN;Acc:ZDB-GENE-070912-386]	groupXVI	10085813	10102549	-1	-0.790983	2.99513	7.6087	0.00580874	0.0331061
ENSGACG00000015979	grin2bb	glutamate receptor, ionotropic, N-methyl D-aspartate 2B, genome duplicate b [Source:ZFIN;Acc:ZDB-GENE-061207-27]	groupIX	656055	705848	-1	0.343864	7.28073	7.60754	0.00581247	0.0331255
ENSGACG00000001742			scaffold_232	44159	79908	1	-1.68611	2.32789	7.59311	0.00585917	0.0333841
ENSGACG00000002564	amph	amphiphysin [Source:ZFIN;Acc:ZDB-GENE-040426-1711]	scaffold_161	119209	142087	1	0.249864	7.1617	7.58648	0.00588077	0.0334996
ENSGACG00000015994	SLC35A3 (2 of 2)	solute carrier family 35 (UDP-N-acetylglucosamine (UDP-GlcNAc) transporter), member A3 [Source:HGNC Symbol;Acc:HGNC:11023]	groupIII	9122054	9129523	-1	1.60381	-1.03021	7.57431	0.00592061	0.0337152
ENSGACG00000005844	PPP1R9B (2 of 2)	protein phosphatase 1, regulatory subunit 9B [Source:HGNC Symbol;Acc:HGNC:9298]	groupXI	2369598	2383585	-1	0.373136	5.77009	7.55827	0.00597352	0.0340107
ENSGACG00000009365			groupX	14501579	14507522	-1	-4.10363	0.591221	7.55777	0.00597519	0.0340183
ENSGACG00000010034	PCP2	Purkinje cell protein 2 [Source:HGNC Symbol;Acc:HGNC:30209]	groupXI	7791014	7795841	-1	-0.945722	1.08321	7.54731	0.00600999	0.0342087
ENSGACG00000012167	lgmn	legumain [Source:ZFIN;Acc:ZDB-GENE-021030-1]	groupXV	12139892	12145795	1	-0.370611	5.39557	7.53629	0.00604685	0.0344089
ENSGACG00000008851	tulp4a	tubby like protein 4a [Source:ZFIN;Acc:ZDB-GENE-060503-215]	groupXVIII	8400521	8420584	-1	0.306194	5.72327	7.53088	0.00606501	0.0345083
ENSGACG00000002928	cdh2	cadherin 2, neuronal [Source:ZFIN;Acc:ZDB-GENE-990415-171]	groupVIII	95049	134723	1	0.271773	5.63666	7.52732	0.00607703	0.0345748
ENSGACG00000005822	CASKIN1 (1 of 2)	CASK interacting protein 1 [Source:HGNC Symbol;Acc:HGNC:20879]	groupXI	2289170	2318783	-1	0.302402	6.82381	7.51467	0.00611986	0.0348126
ENSGACG00000018542	si:ch211-26b3.4	si:ch211-26b3.4 [Source:ZFIN;Acc:ZDB-GENE-081104-60]	groupIV	15535758	15580656	-1	0.296099	4.88182	7.51188	0.00612932	0.0348625
ENSGACG00000018866			groupVII	1446415	1448832	-1	-1.51266	0.626451	7.48641	0.00621664	0.0353452
ENSGACG00000022711	SNORD22	Small nucleolar RNA SNORD22 [Source:RFAM;Acc:RF00099]	groupVII	7728434	7728560	-1	2.38746	0.378384	7.44338	0.00636702	0.0361771
ENSGACG00000018516			groupIX	12782664	12786527	-1	-1.37027	0.267264	7.44207	0.00637166	0.0362001
ENSGACG00000018487	cyfip2	cytoplasmic FMR1 interacting protein 2 [Source:ZFIN;Acc:ZDB-GENE-080724-2]	groupIV	14529767	14543116	1	0.295338	6.97403	7.43696	0.00638976	0.0362989
ENSGACG00000013986	aldh1a3	aldehyde dehydrogenase 1 family, member A3 [Source:ZFIN;Acc:ZDB-GENE-061128-2]	groupII	251899	277349	1	-1.56122	-0.695841	7.43455	0.00639833	0.0363455
ENSGACG00000009700	CHST15 (2 of 2)	carbohydrate (N-acetylgalactosamine 4-sulfate 6-O) sulfotransferase 15 [Source:HGNC Symbol;Acc:HGNC:18137]	groupVI	11743774	11747855	1	-0.892676	2.31632	7.43028	0.00641354	0.0364278
ENSGACG00000016050	CSMD1	CUB and Sushi multiple domains 1 [Source:HGNC Symbol;Acc:HGNC:14026]	groupII	13035298	13239947	-1	0.520284	6.54104	7.41889	0.00645428	0.0366468
ENSGACG00000006651	SH3RF3	SH3 domain containing ring finger 3 [Source:HGNC Symbol;Acc:HGNC:24699]	groupXVI	13003855	13066690	-1	0.345528	3.25004	7.41716	0.00646046	0.0366763
ENSGACG00000016502	elfn1b	extracellular leucine-rich repeat and fibronectin type III domain containing 1b [Source:ZFIN;Acc:ZDB-GENE-080327-21]	groupIX	4324010	4328331	1	0.346687	3.88902	7.41714	0.00646055	0.0366763
ENSGACG00000011383	robo2	roundabout homolog 2 [Source:ZFIN;Acc:ZDB-GENE-001019-1]	groupI	12863342	12992642	-1	0.292339	5.89642	7.41294	0.00647564	0.0367558
ENSGACG00000003919	SYNGAP1 (1 of 2)	synaptic Ras GTPase activating protein 1 [Source:HGNC Symbol;Acc:HGNC:11497]	groupX	5337399	5352880	1	0.416982	7.75603	7.40007	0.00652215	0.0370135
ENSGACG00000020876	irf1b	interferon regulatory factor 1b [Source:ZFIN;Acc:ZDB-GENE-041114-13]	groupVII	27201860	27205236	-1	-1.15003	3.92641	7.39965	0.00652366	0.03702
ENSGACG00000013100	tet3	tet methylcytosine dioxygenase 3 [Source:ZFIN;Acc:ZDB-GENE-060526-109]	groupXIII	16007734	16017015	1	0.426176	4.5176	7.39796	0.00652978	0.0370526
ENSGACG00000014124			groupXI	14371005	14373327	1	0.310415	5.64517	7.39598	0.00653699	0.0370894
ENSGACG00000000233	SULF2 (1 of 2)	sulfatase 2 [Source:HGNC Symbol;Acc:HGNC:20392]	scaffold_114	17899	105837	1	0.331558	4.38424	7.39474	0.0065415	0.0371129
ENSGACG00000004780	PLXNA1 (1 of 2)	plexin A1 [Source:HGNC Symbol;Acc:HGNC:9099]	groupXII	4743053	4896679	1	0.561001	5.53817	7.36541	0.00664906	0.0377041
ENSGACG00000008004			groupXV	5341910	5345572	-1	-1.92203	-1.46774	7.36158	0.00666321	0.0377801
ENSGACG00000013526	suv420h2	suppressor of variegation 4-20 homolog 2 (Drosophila) [Source:ZFIN;Acc:ZDB-GENE-080523-2]	groupXI	13264596	13268044	-1	0.74195	0.648323	7.35488	0.0066881	0.0379148
ENSGACG00000016837	TNIP2	TNFAIP3 interacting protein 2 [Source:HGNC Symbol;Acc:HGNC:19118]	groupIX	5435213	5437268	-1	-1.05692	1.7853	7.34668	0.00671866	0.0380774
ENSGACG00000012108	clvs2	clavesin 2 [Source:ZFIN;Acc:ZDB-GENE-041014-313]	groupXVIII	13207150	13218092	1	0.289781	4.97896	7.34645	0.00671954	0.0380803
ENSGACG00000012116	slc8a3	solute carrier family 8 (sodium-calcium exchanger), member 3 [Source:ZFIN;Acc:ZDB-GENE-050810-1]	groupXV	12009123	12085182	1	0.350712	4.69733	7.32797	0.00678898	0.0384609
ENSGACG00000019997	dock11 (2 of 2)	dedicator of cytokinesis 11 [Source:ZFIN;Acc:ZDB-GENE-060503-196]	groupVII	9311356	9318824	1	-0.400264	4.09168	7.32653	0.00679439	0.0384894
ENSGACG00000019187	xylt1	xylosyltransferase I [Source:ZFIN;Acc:ZDB-GENE-111017-2]	groupIX	15709755	15736827	-1	0.320699	5.14613	7.3195	0.00682103	0.0386338
ENSGACG00000013859	zc3h12a	zinc finger CCCH-type containing 12A [Source:ZFIN;Acc:ZDB-GENE-110411-6]	groupXX	17700261	17704760	1	-0.988298	2.2153	7.30576	0.0068734	0.0389152
ENSGACG00000006285	cp	ceruloplasmin [Source:ZFIN;Acc:ZDB-GENE-010522-1]	groupVIII	6647309	6655988	-1	-1.02495	1.71374	7.30443	0.0068785	0.0389418
ENSGACG00000012383	DNAH2	dynein, axonemal, heavy chain 2 [Source:HGNC Symbol;Acc:HGNC:2948]	groupI	15831154	15878109	1	0.86028	3.37306	7.29226	0.00692524	0.0392021
ENSGACG00000016413	pstpip1b	proline-serine-threonine phosphatase interacting protein 1b [Source:ZFIN;Acc:ZDB-GENE-051127-25]	groupII	15242814	15247792	1	-2.0728	1.12595	7.28931	0.00693659	0.0392619
ENSGACG00000011293	HECTD4 (2 of 2)	HECT domain containing E3 ubiquitin protein ligase 4 [Source:HGNC Symbol;Acc:HGNC:26611]	groupXIII	12838559	12843158	-1	0.503968	3.73206	7.28596	0.00694954	0.0393308
ENSGACG00000018757	SLITRK4	SLIT and NTRK-like family, member 4 [Source:HGNC Symbol;Acc:HGNC:23502]	groupIV	17020689	17023343	1	0.290004	5.63434	7.28557	0.00695108	0.0393373
ENSGACG00000002260	GAS7 (1 of 2)	growth arrest-specific 7 [Source:HGNC Symbol;Acc:HGNC:4169]	scaffold_54	629422	666033	-1	-0.830468	3.18004	7.28054	0.00697057	0.039441
ENSGACG00000003208	RAB11FIP2	RAB11 family interacting protein 2 (class I) [Source:HGNC Symbol;Acc:HGNC:29152]	groupVI	2716019	2725092	-1	0.341804	3.60711	7.27609	0.00698784	0.0395365
ENSGACG00000019412	ADAP2 (2 of 2)	ArfGAP with dual PH domains 2 [Source:HGNC Symbol;Acc:HGNC:16487]	groupIX	17372989	17375813	-1	-0.68895	2.06551	7.27025	0.00701061	0.0396609
ENSGACG00000007862	acap3b	ArfGAP with coiled-coil, ankyrin repeat and PH domains 3b [Source:ZFIN;Acc:ZDB-GENE-070209-274]	groupXVII	6859969	6880888	1	0.250493	6.01153	7.26201	0.00704285	0.0398411
ENSGACG00000015958	irf8	interferon regulatory factor 8 [Source:ZFIN;Acc:ZDB-GENE-040718-367]	groupII	12097880	12101467	-1	-1.55047	3.73584	7.2604	0.00704914	0.0398744
ENSGACG00000000628	TCF4	transcription factor 4 [Source:HGNC Symbol;Acc:HGNC:11634]	scaffold_88	157065	200950	-1	0.403941	5.62528	7.24433	0.00711254	0.040224
ENSGACG00000020362	dscaml1 (2 of 2)	Down syndrome cell adhesion molecule like 1 [Source:ZFIN;Acc:ZDB-GENE-110601-1]	groupVII	17463846	17500020	1	0.391516	5.50599	7.24341	0.00711617	0.0402423
ENSGACG00000013676	mycbp	c-myc binding protein [Source:ZFIN;Acc:ZDB-GENE-060331-97]	groupXX	16965623	16968010	-1	-0.770782	0.529615	7.22496	0.00718967	0.0406512
ENSGACG00000002465	rgrb	retinal G protein coupled receptor b [Source:ZFIN;Acc:ZDB-GENE-050522-447]	groupV	1041884	1044770	1	-0.76765	2.49245	7.22459	0.00719115	0.0406572
ENSGACG00000012699			scaffold_151	12866	16294	-1	0.530652	2.00788	7.22069	0.0072068	0.0407434
ENSGACG00000002990			groupXII	1180141	1181902	-1	-1.41378	0.76536	7.21631	0.00722441	0.0408407
ENSGACG00000019332	EVI5L	ecotropic viral integration site 5-like [Source:HGNC Symbol;Acc:HGNC:30464]	groupIX	16525003	16535072	-1	0.264908	5.05622	7.21611	0.00722523	0.0408431
ENSGACG00000013402	ctsk	cathepsin K [Source:ZFIN;Acc:ZDB-GENE-001205-4]	groupXX	16240944	16251048	1	-0.92795	4.6344	7.21145	0.00724399	0.0409446
ENSGACG00000003938	CSMD3 (1 of 2)	CUB and Sushi multiple domains 3 [Source:HGNC Symbol;Acc:HGNC:19291]	groupX	5549149	5742920	-1	0.462282	5.99851	7.20055	0.00728812	0.0411848
ENSGACG00000012384	camta1a	calmodulin binding transcription activator 1a [Source:ZFIN;Acc:ZDB-GENE-090312-183]	groupXII	16204727	16225483	-1	0.410842	4.27742	7.20017	0.00728967	0.0411889
ENSGACG00000013839	elavl3	ELAV (embryonic lethal, abnormal vision, Drosophila)-like 3 (Hu antigen C) [Source:ZFIN;Acc:ZDB-GENE-980526-76]	groupXI	13579541	13590694	-1	0.35864	6.06406	7.19184	0.00732357	0.0413712
ENSGACG00000010701	diras1b	DIRAS family, GTP-binding RAS-like 1b [Source:ZFIN;Acc:ZDB-GENE-070912-620]	groupXV	9744821	9745684	1	0.42343	4.73461	7.18596	0.00734764	0.0414956
ENSGACG00000011608	stxbp5a	syntaxin binding protein 5a (tomosyn) [Source:ZFIN;Acc:ZDB-GENE-041001-161]	groupXVIII	12075826	12137714	-1	0.274766	6.88726	7.18476	0.00735255	0.041521
ENSGACG00000014007	col27a1b	collagen, type XXVII, alpha 1b [Source:ZFIN;Acc:ZDB-GENE-100119-2]	groupXIII	17704841	17747886	1	-0.59165	2.01855	7.17235	0.00740359	0.0417952
ENSGACG00000007372	csmd2	CUB and Sushi multiple domains 2 [Source:ZFIN;Acc:ZDB-GENE-030616-39]	groupX	10807926	10961030	-1	0.459873	6.1382	7.16621	0.00742894	0.041929
ENSGACG00000018740	aff2	AF4/FMR2 family, member 2 [Source:ZFIN;Acc:ZDB-GENE-110411-190]	groupIV	16586165	16665803	-1	0.369666	4.1791	7.16327	0.00744115	0.0419932
ENSGACG00000019960	PTGDR2 (3 of 3)	prostaglandin D2 receptor 2 [Source:HGNC Symbol;Acc:HGNC:4502]	groupVII	9012344	9013414	-1	-1.41461	-0.792259	7.15808	0.00746269	0.0421101
ENSGACG00000013133	SYNGAP1 (2 of 2)	synaptic Ras GTPase activating protein 1 [Source:HGNC Symbol;Acc:HGNC:11497]	groupXX	15588254	15602871	1	0.322046	6.62259	7.15762	0.00746462	0.0421186
ENSGACG00000012287	zfyve26	zinc finger, FYVE domain containing 26 [Source:ZFIN;Acc:ZDB-GENE-030131-3286]	groupXV	12232184	12252104	1	0.726379	4.39921	7.1501	0.00749597	0.0422932
ENSGACG00000009908	ank3a	ankyrin 3a [Source:ZFIN;Acc:ZDB-GENE-060621-1]	groupVI	12059046	12112806	1	0.297748	8.31057	7.14174	0.00753098	0.0424859
ENSGACG00000016734	ANKRD50	ankyrin repeat domain 50 [Source:HGNC Symbol;Acc:HGNC:29223]	groupIV	3512927	3533277	-1	0.325234	5.67256	7.13972	0.00753951	0.0425293
ENSGACG00000008238	FCHSD2 (1 of 2)	FCH and double SH3 domains 2 [Source:HGNC Symbol;Acc:HGNC:29114]	groupI	6930934	6971403	1	0.325822	3.90365	7.13445	0.00756168	0.0426472
ENSGACG00000018944	SSTR5 (2 of 2)	somatostatin receptor 5 [Source:HGNC Symbol;Acc:HGNC:11334]	groupIX	14952422	14955376	-1	1.21657	0.452977	7.13062	0.00757784	0.0427312
ENSGACG00000015932	MAP1B	microtubule-associated protein 1B [Source:HGNC Symbol;Acc:HGNC:6836]	groupXIV	2584536	2597754	1	0.319329	8.54123	7.12921	0.00758381	0.0427601
ENSGACG00000009427	grik5	glutamate receptor, ionotropic, kainate 5 [Source:ZFIN;Acc:ZDB-GENE-070821-6]	groupXX	10984084	11009175	-1	0.281182	5.47086	7.12851	0.00758679	0.0427721
ENSGACG00000016084	hk1	hexokinase 1 [Source:ZFIN;Acc:ZDB-GENE-040426-2848]	groupII	13433139	13446582	1	-0.834585	2.19973	7.12533	0.00760022	0.0428438
ENSGACG00000011668	frem2b	Fras1 related extracellular matrix protein 2b [Source:ZFIN;Acc:ZDB-GENE-081119-4]	groupI	13679903	13723606	1	0.412949	5.44727	7.12511	0.00760116	0.042846
ENSGACG00000009383	dscaml1 (1 of 2)	Down syndrome cell adhesion molecule like 1 [Source:ZFIN;Acc:ZDB-GENE-110601-1]	groupI	8990298	9055383	1	0.400912	6.13593	7.1249	0.00760205	0.0428486
ENSGACG00000018406	lrrtm2	leucine rich repeat transmembrane neuronal 2 [Source:ZFIN;Acc:ZDB-GENE-080327-8]	groupIV	13553739	13555394	-1	0.327387	4.24799	7.11636	0.00763835	0.0430436
ENSGACG00000008461	rab11fip3	RAB11 family interacting protein 3 (class II) [Source:ZFIN;Acc:ZDB-GENE-040724-138]	groupV	10489958	10496930	-1	0.304961	4.22912	7.10733	0.00767692	0.0432561
ENSGACG00000017474	rcl1	RNA terminal phosphate cyclase-like 1 [Source:ZFIN;Acc:ZDB-GENE-040930-11]	groupXIV	7939259	7945978	1	-0.521422	4.15163	7.10547	0.00768493	0.0432989
ENSGACG00000020407	SIPA1	signal-induced proliferation-associated 1 [Source:HGNC Symbol;Acc:HGNC:10885]	groupVII	18093394	18104266	-1	0.271841	6.14713	7.09975	0.00770945	0.0434273
ENSGACG00000004512	cks1b	CDC28 protein kinase regulatory subunit 1B [Source:ZFIN;Acc:ZDB-GENE-040801-112]	groupX	6831855	6832726	1	-0.935947	0.956218	7.09094	0.00774746	0.0436366
ENSGACG00000013282	MEX3A	mex-3 RNA binding family member A [Source:HGNC Symbol;Acc:HGNC:33482]	groupXX	16030810	16035735	-1	0.639163	3.52076	7.08215	0.00778557	0.043839
ENSGACG00000016796	CPLX1 (1 of 2)	complexin 1 [Source:HGNC Symbol;Acc:HGNC:2309]	groupIV	3949848	3953099	-1	0.387741	6.68576	7.0793	0.00779795	0.0439063
ENSGACG00000020703	PAK3	p21 protein (Cdc42/Rac)-activated kinase 3 [Source:HGNC Symbol;Acc:HGNC:8592]	groupVII	22609326	22617812	1	0.267577	6.18548	7.07691	0.00780837	0.04396
ENSGACG00000017982	aldob	aldolase b, fructose-bisphosphate [Source:ZFIN;Acc:ZDB-GENE-030131-383]	groupIV	10687390	10690122	1	-0.835543	4.0526	7.07287	0.00782597	0.0440543
ENSGACG00000010879	CAMK2G (2 of 2)	calcium/calmodulin-dependent protein kinase II gamma [Source:HGNC Symbol;Acc:HGNC:1463]	groupVI	13852775	13887939	-1	0.367539	6.03653	7.06802	0.00784719	0.0441688
ENSGACG00000006241	bpifcl	BPI fold containing family C, like [Source:ZFIN;Acc:ZDB-GENE-070912-360]	groupXII	7629631	7634937	-1	-1.752	2.83697	7.05807	0.00789091	0.0444
ENSGACG00000014766	dlgap1a	discs, large (Drosophila) homolog-associated protein 1a [Source:ZFIN;Acc:ZDB-GENE-030616-580]	groupIII	5781085	5823758	-1	0.408155	5.87354	7.04998	0.00792662	0.0445985
ENSGACG00000005716			groupXII	6853988	6858785	-1	-3.60167	-0.460561	7.0485	0.00793318	0.0446304
ENSGACG00000012864	zgc:112982	zgc:112982 [Source:ZFIN;Acc:ZDB-GENE-050306-55]	scaffold_126	230281	234261	1	-0.384845	5.18216	7.04547	0.00794661	0.0446966
ENSGACG00000008829	kcnma1a	potassium large conductance calcium-activated channel, subfamily M, alpha member 1a [Source:ZFIN;Acc:ZDB-GENE-070202-9]	groupVI	10053208	10156710	1	0.326497	5.86261	7.03393	0.00799797	0.0449774
ENSGACG00000007077	sst3	somatostatin 3 [Source:ZFIN;Acc:ZDB-GENE-030813-3]	groupXII	9114925	9116176	1	-0.399168	8.15809	7.00405	0.00813256	0.0457114
ENSGACG00000000155	C3 (1 of 8)	complement component 3 [Source:HGNC Symbol;Acc:HGNC:1318]	scaffold_251	15265	34678	1	-1.6817	2.81068	6.99662	0.00816639	0.0458965
ENSGACG00000013102	mapk3	mitogen-activated protein kinase 3 [Source:ZFIN;Acc:ZDB-GENE-040121-1]	groupXI	12729684	12736107	-1	0.301339	6.02142	6.99511	0.00817326	0.0459325
ENSGACG00000001310	agr2	anterior gradient homolog 2 (Xenopus laevis) [Source:ZFIN;Acc:ZDB-GENE-050417-214]	scaffold_130	216160	217339	-1	3.22447	-0.0584724	6.98946	0.00819912	0.0460676
ENSGACG00000020184	igsf9b (2 of 3)	immunoglobulin superfamily, member 9b [Source:ZFIN;Acc:ZDB-GENE-060810-28]	groupVII	12999068	13000123	1	0.984288	-0.499882	6.98789	0.00820629	0.0461046
ENSGACG00000008814	tmem119a	transmembrane protein 119a [Source:ZFIN;Acc:ZDB-GENE-060526-69]	groupXIII	8903426	8906006	-1	-2.04346	0.64193	6.98375	0.0082253	0.046207
ENSGACG00000002039	lrrc40	leucine rich repeat containing 40 [Source:ZFIN;Acc:ZDB-GENE-030131-6062]	scaffold_56	172481	182446	1	-0.293131	4.55614	6.97862	0.00824892	0.0463345
ENSGACG00000020651	nrxn2a	neurexin 2a [Source:ZFIN;Acc:ZDB-GENE-070206-5]	groupVII	21762041	21835045	-1	0.256188	7.30471	6.96751	0.0083003	0.0466128
ENSGACG00000017063	STRA6 (2 of 2)	stimulated by retinoic acid 6 [Source:HGNC Symbol;Acc:HGNC:30650]	groupII	19650101	19656297	1	-2.61593	1.35157	6.96463	0.00831368	0.0466827
ENSGACG00000002519	GPT (1 of 2)	glutamic-pyruvate transaminase (alanine aminotransferase) [Source:HGNC Symbol;Acc:HGNC:4552]	groupXXI	5738223	5745177	-1	-0.529535	4.99726	6.96397	0.00831672	0.0466972
ENSGACG00000016624	rapgef2	Rap guanine nucleotide exchange factor (GEF) 2 [Source:ZFIN;Acc:ZDB-GENE-030131-6959]	groupIV	2464056	2509522	1	0.346097	5.74807	6.96185	0.00832661	0.0467501
ENSGACG00000006189	lrrc7	leucine rich repeat containing 7 [Source:ZFIN;Acc:ZDB-GENE-130530-876]	groupVIII	6448564	6475804	1	0.358189	6.85972	6.94051	0.0084265	0.0472926
ENSGACG00000020523	rtn4rl1a	reticulon 4 receptor-like 1a [Source:ZFIN;Acc:ZDB-GENE-091118-38]	groupVII	19584621	19586553	1	0.370233	3.95548	6.93673	0.00844435	0.0473875
ENSGACG00000012097	CACNA1F (2 of 2)	calcium channel, voltage-dependent, L type, alpha 1F subunit [Source:HGNC Symbol;Acc:HGNC:1393]	groupXII	15882175	15897748	-1	-1.29852	0.136218	6.92836	0.00848395	0.0475992
ENSGACG00000012311	srsf7a	serine/arginine-rich splicing factor 7a [Source:ZFIN;Acc:ZDB-GENE-040426-1798]	groupI	15672536	15680581	1	-0.259142	7.0641	6.92546	0.00849774	0.0476712
ENSGACG00000001509	MSR1	macrophage scavenger receptor 1 [Source:HGNC Symbol;Acc:HGNC:7376]	groupXVI	403151	408474	1	-1.74165	2.73359	6.92407	0.00850434	0.047703
ENSGACG00000020608	inpp5k	inositol polyphosphate-5-phosphatase K [Source:ZFIN;Acc:ZDB-GENE-100408-3]	groupVII	21356720	21364035	1	-1.2703	1.42231	6.9231	0.00850894	0.0477262
ENSGACG00000003307	apc2	adenomatosis polyposis coli 2 [Source:ZFIN;Acc:ZDB-GENE-090422-1]	groupVIII	1312775	1334258	1	0.354804	7.65708	6.91439	0.00855048	0.0479485
ENSGACG00000000716	opn1sw1	opsin 1 (cone pigments), short-wave-sensitive 1 [Source:ZFIN;Acc:ZDB-GENE-991109-25]	scaffold_90	461069	462906	1	-4.11178	-0.974214	6.91417	0.00855154	0.0479518
ENSGACG00000006331	samsn1a	SAM domain, SH3 domain and nuclear localisation signals, 1a [Source:ZFIN;Acc:ZDB-GENE-030131-8639]	groupI	3080902	3085572	1	-1.30779	2.68055	6.9103	0.00857007	0.0480477
ENSGACG00000012693	si:ch73-379f7.5	si:ch73-379f7.5 [Source:ZFIN;Acc:ZDB-GENE-120215-18]	scaffold_151	1247	2636	-1	0.355472	3.29803	6.90931	0.0085748	0.0480716
ENSGACG00000001565	ERC2	ELKS/RAB6-interacting/CAST family member 2 [Source:HGNC Symbol;Acc:HGNC:31922]	scaffold_27	4575189	4597122	1	0.316253	6.02813	6.90371	0.00860172	0.0482118
ENSGACG00000005007	cybrd1 (2 of 2)	cytochrome b reductase 1 [Source:ZFIN;Acc:ZDB-GENE-050522-365]	groupXVI	10263269	10264821	-1	-0.794347	1.04301	6.90105	0.00861454	0.0482809
ENSGACG00000020488	sept4a	septin 4a [Source:ZFIN;Acc:ZDB-GENE-051120-87]	groupVII	19185257	19189106	-1	-1.22701	-0.573805	6.89474	0.00864495	0.0484487
ENSGACG00000019517			groupIV	25729865	25732188	-1	-0.931014	1.63044	6.88411	0.00869655	0.0487325
ENSGACG00000010601	rcv1	recoverin [Source:ZFIN;Acc:ZDB-GENE-030131-7590]	groupXX	12100423	12105492	-1	-1.96746	-0.961263	6.88345	0.00869975	0.0487477
ENSGACG00000018877			groupIX	14766588	14767493	1	-1.84035	-1.31205	6.87904	0.00872124	0.0488654
ENSGACG00000016626	CELF6	CUGBP, Elav-like family member 6 [Source:HGNC Symbol;Acc:HGNC:14059]	groupII	16668105	16697832	1	0.425214	4.39072	6.87205	0.00875543	0.0490509
ENSGACG00000011458	nfasca	neurofascin homolog (chicken) a [Source:ZFIN;Acc:ZDB-GENE-080229-6]	groupXVII	12454256	12488095	1	0.339089	6.28564	6.8699	0.00876596	0.0491024
ENSGACG00000019030	GAL3ST3	galactose-3-O-sulfotransferase 3 [Source:HGNC Symbol;Acc:HGNC:24144]	groupVII	2346844	2363295	1	0.361574	4.38011	6.85804	0.0088243	0.049421
ENSGACG00000008331	lrit1a	leucine-rich repeat, immunoglobulin-like and transmembrane domains 1a [Source:ZFIN;Acc:ZDB-GENE-040924-5]	groupVI	9584953	9588540	1	-1.43785	-0.39572	6.85664	0.00883125	0.0494572
ENSGACG00000012292	adam22	a disintegrin and metallopeptidase domain 22 [Source:ZFIN;Acc:ZDB-GENE-070810-1]	groupXX	13425309	13464336	-1	0.261358	6.51815	6.85609	0.00883397	0.0494697
ENSGACG00000015911	furina	furin (paired basic amino acid cleaving enzyme) a [Source:ZFIN;Acc:ZDB-GENE-040901-1]	groupII	11794052	11818684	1	0.360937	3.57825	6.84693	0.00887938	0.0497184
ENSGACG00000006846	kank4	KN motif and ankyrin repeat domains 4 [Source:ZFIN;Acc:ZDB-GENE-120423-1]	groupVIII	7475544	7489767	-1	0.339381	5.02531	6.84479	0.00888999	0.0497723
ENSGACG00000015268			groupI	26746210	26748907	1	-2.29602	2.37187	6.83985	0.00891465	0.0499021
ENSGACG00000009986	SSBP4 (1 of 2)	single stranded DNA binding protein 4 [Source:HGNC Symbol;Acc:HGNC:15676]	groupXV	8264211	8288872	1	0.325496	4.32334	6.82072	0.00901062	0.0504142
ENSGACG00000019158	C16orf45	chromosome 16 open reading frame 45 [Source:HGNC Symbol;Acc:HGNC:19213]	groupIX	15570897	15579358	1	0.310324	5.80969	6.80818	0.00907412	0.050761
ENSGACG00000008429			groupXIII	8449029	8455020	1	2.75293	2.40939	6.80759	0.00907711	0.0507721
ENSGACG00000002232	LCT (1 of 2)	lactase [Source:HGNC Symbol;Acc:HGNC:6530]	groupXVI	4650140	4660569	1	-1.747	1.12162	6.80154	0.00910794	0.0509418
ENSGACG00000005341	spen	spen homolog, transcriptional regulator (Drosophila) [Source:ZFIN;Acc:ZDB-GENE-050309-70]	groupXII	5865233	5888568	-1	0.357343	7.17247	6.79365	0.00914825	0.0511588
ENSGACG00000020551	fryb	furry homolog b (Drosophila) [Source:ZFIN;Acc:ZDB-GENE-080215-5]	groupVII	19937626	19971002	1	0.324886	6.56937	6.78896	0.00917234	0.0512849
ENSGACG00000005930	rpe65c	retinal pigment epithelium-specific protein 65c [Source:ZFIN;Acc:ZDB-GENE-081104-505]	groupVIII	5856337	5863166	1	-0.550901	5.9615	6.78837	0.00917537	0.0512991
ENSGACG00000007054	rlbp1b	retinaldehyde binding protein 1b [Source:ZFIN;Acc:ZDB-GENE-040426-1870]	groupXIX	8197387	8201198	1	-2.55079	1.30969	6.77989	0.00921908	0.0515292
ENSGACG00000011143	IQSEC1 (2 of 2)	IQ motif and Sec7 domain 1 [Source:HGNC Symbol;Acc:HGNC:29112]	groupXVII	11717942	11726914	-1	0.296492	4.68863	6.77322	0.00925359	0.0517164
ENSGACG00000014728	jph1b	junctophilin 1b [Source:ZFIN;Acc:ZDB-GENE-060616-389]	groupIII	5492873	5511396	-1	0.377069	5.25262	6.76282	0.00930766	0.0520071
ENSGACG00000014851	atp11a (2 of 2)	ATPase, class VI, type 11A [Source:ZFIN;Acc:ZDB-GENE-090311-52]	groupI	23025627	23036352	-1	0.5435	4.17394	6.76095	0.00931739	0.0520557
ENSGACG00000002695	zgc:153440	zgc:153440 [Source:ZFIN;Acc:ZDB-GENE-060929-994]	groupXII	546504	551121	-1	-0.591287	3.04225	6.75071	0.00937103	0.0523467
ENSGACG00000018192	LRRTM4 (3 of 3)	leucine rich repeat transmembrane neuronal 4 [Source:HGNC Symbol;Acc:HGNC:19411]	groupXIV	12454436	12456716	1	0.359945	3.76187	6.74927	0.00937861	0.0523803
ENSGACG00000019494			groupIV	25482617	25490893	-1	-3.06433	0.0138665	6.7474	0.00938843	0.0524265
ENSGACG00000014607	GBF1	golgi brefeldin A resistant guanine nucleotide exchange factor 1 [Source:HGNC Symbol;Acc:HGNC:4181]	scaffold_76	200928	271450	-1	0.303939	6.02349	6.74471	0.00940263	0.0525029
ENSGACG00000019467	csrp2	cysteine and glycine-rich protein 2 [Source:ZFIN;Acc:ZDB-GENE-040426-1863]	groupIV	25082914	25088724	-1	-0.364789	4.13094	6.74415	0.00940557	0.0525164
ENSGACG00000008553	atp6v0a1a	ATPase, H+ transporting, lysosomal V0 subunit a isoform 1a [Source:ZFIN;Acc:ZDB-GENE-030131-3027]	groupXI	5708601	5718665	-1	-0.452763	4.91841	6.74073	0.00942361	0.0526113
ENSGACG00000011843	cdh11	cadherin 11, osteoblast [Source:ZFIN;Acc:ZDB-GENE-980526-170]	groupVI	16066094	16083294	1	0.327139	5.75401	6.74043	0.00942517	0.0526171
ENSGACG00000002042	cyb5a	cytochrome b5 type A (microsomal) [Source:ZFIN;Acc:ZDB-GENE-040426-2148]	scaffold_214	49013	51023	-1	-0.508889	3.87601	6.73367	0.00946098	0.0528054
ENSGACG00000010251	SUCNR1	succinate receptor 1 [Source:HGNC Symbol;Acc:HGNC:4542]	groupI	10382050	10383467	-1	-3.4323	-1.92563	6.72745	0.00949401	0.0529839
ENSGACG00000017360	CD274	CD274 molecule [Source:HGNC Symbol;Acc:HGNC:17635]	groupXIV	7425305	7428114	-1	-2.68524	-0.349952	6.72026	0.00953236	0.0531891
ENSGACG00000001817			scaffold_444	16428	17515	1	4.39207	-1.19813	6.71811	0.00954388	0.0532505
ENSGACG00000001883	klf12b	Kruppel-like factor 12b [Source:ZFIN;Acc:ZDB-GENE-071004-22]	groupXVI	2628609	2645144	1	0.372563	5.08157	6.71773	0.00954592	0.0532589
ENSGACG00000020162	SYNE1 (3 of 3)	spectrin repeat containing, nuclear envelope 1 [Source:HGNC Symbol;Acc:HGNC:17089]	groupVII	12566414	12590526	1	0.245231	6.04729	6.69577	0.0096642	0.0538921
ENSGACG00000013123	ncanb	neurocan b [Source:ZFIN;Acc:ZDB-GENE-050208-586]	groupVIII	17012920	17074902	1	0.280123	4.91708	6.67301	0.00978838	0.0545695
ENSGACG00000015450	ankrd11	ankyrin repeat domain 11 [Source:ZFIN;Acc:ZDB-GENE-030131-3932]	groupII	8546800	8561289	1	0.480423	5.19126	6.67266	0.0097903	0.0545772
ENSGACG00000009118	gem	GTP binding protein overexpressed in skeletal muscle [Source:ZFIN;Acc:ZDB-GENE-060825-251]	groupXX	10698583	10701028	-1	0.532506	5.43141	6.66933	0.0098086	0.0546731
ENSGACG00000008628			groupXVII	7986609	8018375	-1	0.280561	6.52745	6.66738	0.00981934	0.0547269
ENSGACG00000017085	aak1	AP2 associated kinase 1 [Source:ZFIN;Acc:ZDB-GENE-091118-25]	groupXIV	6779089	6787679	1	0.263782	6.34911	6.66548	0.00982984	0.0547734
ENSGACG00000008675			groupV	10710008	10712315	-1	-1.53819	1.68321	6.66401	0.00983791	0.0548154
ENSGACG00000014194	CDK14	cyclin-dependent kinase 14 [Source:HGNC Symbol;Acc:HGNC:8883]	groupXX	18917092	18972448	-1	0.280609	5.83684	6.65621	0.00988109	0.0550499
ENSGACG00000020266	aspa	aspartoacylase [Source:ZFIN;Acc:ZDB-GENE-080204-11]	groupVII	15227558	15234735	-1	-0.448758	4.60797	6.65377	0.00989461	0.0551161
ENSGACG00000020404	sptbn2	spectrin, beta, non-erythrocytic 2 [Source:ZFIN;Acc:ZDB-GENE-030131-787]	groupVII	18025434	18055295	1	0.305995	7.03355	6.63468	0.0100012	0.0556703
ENSGACG00000009724	arsg	arylsulfatase G [Source:ZFIN;Acc:ZDB-GENE-060503-154]	groupV	11525268	11530030	1	-0.556918	3.42363	6.63385	0.0100059	0.0556929
ENSGACG00000014955			scaffold_74	250410	257776	-1	-1.59222	-0.260169	6.62269	0.0100688	0.0560275
ENSGACG00000007358	SYN2 (2 of 2)	synapsin II [Source:HGNC Symbol;Acc:HGNC:11495]	groupXVII	6150360	6195819	1	0.252073	7.77663	6.62042	0.0100816	0.056096
ENSGACG00000020086			groupVII	10426420	10441392	1	0.845654	3.5319	6.60473	0.0101708	0.0565707
ENSGACG00000018890	EPN3 (2 of 2)	epsin 3 [Source:HGNC Symbol;Acc:HGNC:18235]	groupIX	14803624	14809338	1	0.349431	4.24191	6.60411	0.0101744	0.0565871
ENSGACG00000012646	eml2	echinoderm microtubule associated protein like 2 [Source:ZFIN;Acc:ZDB-GENE-050706-71]	groupI	16354945	16372843	-1	-0.456829	7.66614	6.60218	0.0101854	0.0566423
ENSGACG00000020274	flrt1a	fibronectin leucine rich transmembrane 1a [Source:ZFIN;Acc:ZDB-GENE-080327-22]	groupVII	15405552	15407471	1	0.27984	4.24309	6.59665	0.0102171	0.056809
ENSGACG00000000189			scaffold_195	25481	27263	-1	-1.28166	-0.44695	6.58171	0.0103032	0.0572816
ENSGACG00000009976	keap1a	kelch-like ECH-associated protein 1a [Source:ZFIN;Acc:ZDB-GENE-030131-556]	groupXV	8234896	8246409	1	-0.354734	3.90544	6.56203	0.0104177	0.0578993
ENSGACG00000003043	GRM7 (2 of 2)	glutamate receptor, metabotropic 7 [Source:HGNC Symbol;Acc:HGNC:4599]	groupXVII	111370	177263	-1	0.318387	4.24492	6.55858	0.010438	0.0580022
ENSGACG00000004836	ep300a	E1A binding protein p300 a [Source:ZFIN;Acc:ZDB-GENE-080403-16]	groupV	5798178	5821767	1	0.377411	5.5027	6.55234	0.0104746	0.0581964
ENSGACG00000020236			groupVII	14658991	14688319	1	0.309234	5.78098	6.55088	0.0104832	0.0582409
ENSGACG00000009053	sox4b	SRY-box containing gene 4b [Source:ZFIN;Acc:ZDB-GENE-040426-1274]	groupX	13859672	13860778	-1	0.462797	3.69297	6.54368	0.0105257	0.0584705
ENSGACG00000016255			groupIX	2165991	2179222	-1	0.297646	7.79995	6.5425	0.0105327	0.0585032
ENSGACG00000009445	retsat	retinol saturase (all-trans-retinol 13,14-reductase) [Source:ZFIN;Acc:ZDB-GENE-050320-11]	groupXI	6687403	6692798	1	-0.312268	4.6772	6.542	0.0105357	0.0585163
ENSGACG00000013512	ZNF608	zinc finger protein 608 [Source:HGNC Symbol;Acc:HGNC:29238]	scaffold_200	46163	60943	-1	0.255425	6.22898	6.54079	0.0105429	0.058553
ENSGACG00000011010	slc7a14a	solute carrier family 7 (cationic amino acid transporter, y+ system), member 14a [Source:ZFIN;Acc:ZDB-GENE-070912-112]	groupXV	10194808	10202293	1	0.363743	5.10452	6.53955	0.0105502	0.0585905
ENSGACG00000008073	kcnc3b	potassium voltage-gated channel, Shaw-related subfamily, member 3b [Source:ZFIN;Acc:ZDB-GENE-100901-2]	groupV	9942067	9963447	1	0.383555	4.33514	6.5373	0.0105636	0.0586551
ENSGACG00000019887			groupIX	19933398	19947920	-1	0.343983	5.1528	6.53596	0.0105715	0.058696
ENSGACG00000010069	GLMP	glycosylated lysosomal membrane protein [Source:HGNC Symbol;Acc:HGNC:29436]	groupX	15415601	15419774	-1	-0.346334	3.66157	6.52724	0.0106235	0.0589811
ENSGACG00000018557			groupVII	127091	130209	1	-0.908468	1.88888	6.5193	0.010671	0.0592384
ENSGACG00000017467	pcdh19	protocadherin 19 [Source:ZFIN;Acc:ZDB-GENE-030131-4218]	groupIV	6891729	6940292	1	0.302831	6.29193	6.51618	0.0106897	0.0593359
ENSGACG00000001596	TOP1 (1 of 2)	topoisomerase (DNA) I [Source:HGNC Symbol;Acc:HGNC:11986]	scaffold_180	1399	13644	-1	0.430344	6.01707	6.51595	0.0106911	0.0593405
ENSGACG00000008686			groupV	10730136	10744608	-1	-1.73312	0.104486	6.51555	0.0106935	0.0593504
ENSGACG00000006358	grn2	granulin 2 [Source:ZFIN;Acc:ZDB-GENE-050522-264]	groupX	9062709	9064969	1	-2.12025	2.0489	6.51494	0.0106972	0.0593677
ENSGACG00000012581			groupXVIII	14343708	14347366	1	-1.04868	1.58891	6.51236	0.0107127	0.0594473
ENSGACG00000020573	dchs1b	dachsous 1b (Drosophila) [Source:ZFIN;Acc:ZDB-GENE-050208-41]	groupVII	20445081	20501310	-1	0.39792	5.87576	6.50697	0.0107453	0.0596246
ENSGACG00000002054	si:ch211-53m15.2	si:ch211-53m15.2 [Source:ZFIN;Acc:ZDB-GENE-100922-24]	scaffold_250	28530	63337	-1	-1.40948	-0.446198	6.49585	0.0108126	0.0599755
ENSGACG00000006611	atrnl1b	attractin-like 1b [Source:ZFIN;Acc:ZDB-GENE-030131-8092]	groupV	8512022	8555233	1	0.236678	5.97978	6.49361	0.0108263	0.0600477
ENSGACG00000020231	MLXIPL	MLX interacting protein-like [Source:HGNC Symbol;Acc:HGNC:12744]	groupVII	14513150	14527273	1	-1.11267	1.9399	6.4743	0.0109446	0.0606772
ENSGACG00000011053	ptpn5	protein tyrosine phosphatase, non-receptor type 5 [Source:ZFIN;Acc:ZDB-GENE-101028-3]	groupXIX	13142187	13146657	-1	0.25775	5.59248	6.47125	0.0109634	0.0607715
ENSGACG00000014543	ccdc102a	coiled-coil domain containing 102A [Source:ZFIN;Acc:ZDB-GENE-030131-4044]	groupII	3790119	3833139	-1	0.382217	3.34166	6.45827	0.0110437	0.0612036
ENSGACG00000004900	irbp	interphotoreceptor retinoid-binding protein [Source:ZFIN;Acc:ZDB-GENE-990415-132]	groupV	5925725	5929372	1	-2.76861	0.252552	6.45264	0.0110787	0.0613908
ENSGACG00000007293	bai2	brain-specific angiogenesis inhibitor 2 [Source:ZFIN;Acc:ZDB-GENE-060503-573]	groupX	10477197	10572975	1	0.284169	4.76816	6.45049	0.0110921	0.0614584
ENSGACG00000006504	cdk5r1a	cyclin-dependent kinase 5, regulatory subunit 1a (p35) [Source:ZFIN;Acc:ZDB-GENE-080723-17]	groupXI	3025935	3027492	1	0.264277	5.21709	6.44167	0.0111474	0.061751
ENSGACG00000016396	mapk10	mitogen-activated protein kinase 10 [Source:ZFIN;Acc:ZDB-GENE-051120-117]	groupXIV	3664543	3684584	1	0.323244	6.64543	6.43858	0.0111668	0.0618481
ENSGACG00000000800	cacna1f	calcium channel, voltage-dependent, alpha 1F subunit [Source:ZFIN;Acc:ZDB-GENE-031104-1]	scaffold_141	66403	95897	-1	-0.740895	2.52829	6.42995	0.0112212	0.0621348
ENSGACG00000007758	nrp2b	neuropilin 2b [Source:ZFIN;Acc:ZDB-GENE-040611-3]	groupXVI	15248623	15300624	1	0.466118	5.64834	6.42924	0.0112256	0.0621531
ENSGACG00000016671	APCDD1	adenomatosis polyposis coli down-regulated 1 [Source:HGNC Symbol;Acc:HGNC:15718]	groupIII	11224408	11233013	-1	-1.12987	1.99512	6.42449	0.0112557	0.0623032
ENSGACG00000005288	gpr158a	G protein-coupled receptor 158a [Source:ZFIN;Acc:ZDB-GENE-060130-18]	groupXXI	11071913	11111366	-1	0.274452	4.70586	6.39905	0.0114181	0.0631781
ENSGACG00000019041	mafga	v-maf avian musculoaponeurotic fibrosarcoma oncogene homolog Ga [Source:ZFIN;Acc:ZDB-GENE-040624-7]	groupIX	15226181	15226800	-1	0.498363	1.60098	6.39628	0.011436	0.0632698
ENSGACG00000013987	camsap1b	calmodulin regulated spectrin-associated protein 1b [Source:ZFIN;Acc:ZDB-GENE-070705-301]	groupXIII	17604108	17621610	1	0.210054	5.79195	6.38617	0.0115013	0.0636137
ENSGACG00000009751	fam20a	family with sequence similarity 20, member A [Source:ZFIN;Acc:ZDB-GENE-081022-117]	groupV	11544593	11550263	-1	-0.584954	2.74348	6.37502	0.0115737	0.0640005
ENSGACG00000016359	esrp2	epithelial splicing regulatory protein 2 [Source:ZFIN;Acc:ZDB-GENE-030131-9824]	groupII	14972131	14987084	-1	2.52165	-1.03353	6.37126	0.0115983	0.0641328
ENSGACG00000018787			groupIX	14485223	14498944	1	0.229175	7.36379	6.36238	0.0116565	0.06443
ENSGACG00000014228	arl13b	ADP-ribosylation factor-like 13b [Source:ZFIN;Acc:ZDB-GENE-021217-3]	groupI	21184053	21189564	1	0.329488	3.33399	6.34313	0.0117837	0.0651152
ENSGACG00000015798	ZNF821	zinc finger protein 821 [Source:HGNC Symbol;Acc:HGNC:28043]	groupII	11172021	11181666	1	0.305303	3.18191	6.33937	0.0118087	0.065232
ENSGACG00000014749			scaffold_1036	2367	5411	-1	0.86756	0.12325	6.32036	0.0119359	0.0659093
ENSGACG00000003082	arhgap39	Rho GTPase activating protein 39 [Source:ZFIN;Acc:ZDB-GENE-041014-247]	groupVIII	774127	794054	1	0.331817	4.04941	6.32027	0.0119365	0.0659093
ENSGACG00000019462	nfixa	nuclear factor I/Xa [Source:ZFIN;Acc:ZDB-GENE-080722-15]	groupIX	17689001	17750587	1	0.36966	6.10368	6.31982	0.0119395	0.0659224
ENSGACG00000012382	zgc:154093	zgc:154093 [Source:ZFIN;Acc:ZDB-GENE-061103-517]	groupI	15826511	15827395	1	-0.558883	1.84895	6.31883	0.0119462	0.0659485
ENSGACG00000005196	mcu	mitochondrial calcium uniporter [Source:ZFIN;Acc:ZDB-GENE-061013-24]	groupVI	6137924	6172448	1	0.401555	3.20762	6.31708	0.0119581	0.0660102
ENSGACG00000008327	snx10b	sorting nexin 10b [Source:ZFIN;Acc:ZDB-GENE-070628-1]	groupXX	9752838	9753601	-1	-2.47778	1.61411	6.31438	0.0119763	0.0661036
ENSGACG00000008725	fabp11b	fatty acid binding protein 11b [Source:ZFIN;Acc:ZDB-GENE-050522-391]	groupXX	10096980	10097701	1	-2.09857	2.17508	6.31379	0.0119803	0.066122
ENSGACG00000019509	ANO4	anoctamin 4 [Source:HGNC Symbol;Acc:HGNC:23837]	groupIV	25585353	25601311	-1	-0.831571	5.36625	6.3104	0.0120032	0.0662447
ENSGACG00000012695			scaffold_151	2941	5992	-1	0.348663	3.53113	6.30669	0.0120283	0.0663761
ENSGACG00000008819			groupXX	10254332	10256022	-1	-1.10989	4.37596	6.30443	0.0120436	0.0664572
ENSGACG00000013669	NAALADL1	N-acetylated alpha-linked acidic dipeptidase-like 1 [Source:HGNC Symbol;Acc:HGNC:23536]	groupXIII	16833471	16840533	-1	-1.57167	0.273446	6.30049	0.0120705	0.066598
ENSGACG00000002457	cyb5r2	cytochrome b5 reductase 2 [Source:ZFIN;Acc:ZDB-GENE-060825-83]	groupXIX	1262591	1267022	-1	-0.853502	0.673115	6.29728	0.0120923	0.066715
ENSGACG00000013212	RIN3	Ras and Rab interactor 3 [Source:HGNC Symbol;Acc:HGNC:18751]	groupXV	15615094	15619538	-1	-0.550935	3.77665	6.29711	0.0120935	0.0667177
ENSGACG00000009560	si:ch73-22o12.1	si:ch73-22o12.1 [Source:ZFIN;Acc:ZDB-GENE-110411-27]	groupXX	11327480	11338816	-1	0.362401	4.7057	6.28733	0.0121604	0.0670795
ENSGACG00000010475	insrb	insulin receptor b [Source:ZFIN;Acc:ZDB-GENE-020503-4]	groupVIII	13174745	13231603	-1	0.392944	4.06311	6.28392	0.0121838	0.0671977
ENSGACG00000001606			scaffold_106	73669	137197	1	0.67417	5.24197	6.28221	0.0121956	0.0672592
ENSGACG00000007142	prdm8	PR domain containing 8 [Source:ZFIN;Acc:ZDB-GENE-040426-2747]	groupVI	8321996	8323887	-1	0.589959	1.74373	6.28179	0.0121985	0.0672714
ENSGACG00000017857	rpe65a	retinal pigment epithelium-specific protein 65a [Source:ZFIN;Acc:ZDB-GENE-040426-1717]	groupIII	16241440	16245486	1	-1.62879	1.01133	6.28008	0.0122103	0.0673327
ENSGACG00000019845	uhrf1bp1l	UHRF1 (ICBP90) binding protein 1-like [Source:ZFIN;Acc:ZDB-GENE-041210-177]	groupIV	30867908	30890504	-1	0.229651	5.52675	6.27542	0.0122424	0.0675026
ENSGACG00000015354	ptprsb	protein tyrosine phosphatase, receptor type, s, b [Source:ZFIN;Acc:ZDB-GENE-101103-2]	groupIII	7626736	7667203	-1	0.296225	7.86188	6.26511	0.0123138	0.0678815
ENSGACG00000014264	dhcr7	7-dehydrocholesterol reductase [Source:ZFIN;Acc:ZDB-GENE-030912-9]	groupII	2319783	2325710	1	-0.418918	3.25358	6.25246	0.0124021	0.0683533
ENSGACG00000012741	cacna1aa	calcium channel, voltage-dependent, P/Q type, alpha 1A subunit, a [Source:ZFIN;Acc:ZDB-GENE-040724-26]	groupXI	12221507	12273453	1	0.445907	6.70845	6.2516	0.0124081	0.0683825
ENSGACG00000011520			groupXI	10376604	10377473	1	-1.22316	0.634395	6.23941	0.0124938	0.0688297
ENSGACG00000001623	ank2b	ankyrin 2b, neuronal [Source:ZFIN;Acc:ZDB-GENE-041010-165]	scaffold_106	144295	230275	-1	0.355917	8.07111	6.22388	0.0126038	0.0693932
ENSGACG00000019316	cnpy4	canopy4 [Source:ZFIN;Acc:ZDB-GENE-060315-5]	groupVII	4025500	4027085	1	-0.445018	2.1813	6.22356	0.0126062	0.0694021
ENSGACG00000005825	slc5a2	solute carrier family 5 (sodium/glucose cotransporter), member 2 [Source:ZFIN;Acc:ZDB-GENE-040426-2498]	groupI	2024413	2029617	1	-1.24919	-0.482657	6.22255	0.0126133	0.0694378
ENSGACG00000000188			scaffold_1318	4364	5126	-1	-1.81635	0.1303	6.22161	0.01262	0.0694711
ENSGACG00000019043	pycr1a	pyrroline-5-carboxylate reductase 1a [Source:ZFIN;Acc:ZDB-GENE-040426-1675]	groupIX	15241216	15246931	-1	0.322304	3.70992	6.22136	0.0126218	0.069477
ENSGACG00000010873	FRMD5 (1 of 2)	FERM domain containing 5 [Source:HGNC Symbol;Acc:HGNC:28214]	groupXIX	12882305	12921616	-1	0.281747	3.949	6.21774	0.0126477	0.0696117
ENSGACG00000014599			groupXIII	19365872	19378410	-1	-1.29571	2.52005	6.20213	0.0127597	0.0701901
ENSGACG00000004223	LYST	lysosomal trafficking regulator [Source:HGNC Symbol;Acc:HGNC:1968]	groupVI	4863479	4895739	1	0.292627	6.34265	6.19322	0.0128241	0.0705328
ENSGACG00000014632			groupIII	5256588	5283105	1	0.427541	6.7615	6.18787	0.0128629	0.0707308
ENSGACG00000016145	wdr19	WD repeat domain 19 [Source:ZFIN;Acc:ZDB-GENE-090313-277]	groupIX	1688881	1699675	1	-0.275803	4.74285	6.18752	0.0128655	0.0707412
ENSGACG00000020605	HEPHL1	hephaestin-like 1 [Source:HGNC Symbol;Acc:HGNC:30477]	groupVII	21319485	21328831	1	-0.64123	4.63403	6.16742	0.0130125	0.0715144
ENSGACG00000018992	SLC25A23	solute carrier family 25 (mitochondrial carrier; phosphate carrier), member 23 [Source:HGNC Symbol;Acc:HGNC:19375]	groupIX	15080593	15087093	-1	0.302375	3.87271	6.16086	0.0130607	0.0717641
ENSGACG00000001561	BSN (1 of 2)	bassoon presynaptic cytomatrix protein [Source:HGNC Symbol;Acc:HGNC:1117]	scaffold_27	4520285	4562480	1	0.499042	7.76791	6.15675	0.0130911	0.0719233
ENSGACG00000015797	ift57	intraflagellar transport protein 57 [Source:ZFIN;Acc:ZDB-GENE-040614-1]	scaffold_135	133959	138172	1	-0.241938	4.69413	6.15068	0.0131361	0.0721589
ENSGACG00000003035	amigo3	adhesion molecule with Ig-like domain 3 [Source:ZFIN;Acc:ZDB-GENE-050208-449]	groupXVII	49166	50694	-1	0.376035	2.95126	6.14822	0.0131544	0.0722554
ENSGACG00000016451	ctsh	cathepsin H [Source:ZFIN;Acc:ZDB-GENE-030131-3539]	groupII	15348070	15353934	-1	-0.385972	5.53926	6.14543	0.0131752	0.0723579
ENSGACG00000012458	shank3a	SH3 and multiple ankyrin repeat domains 3a [Source:ZFIN;Acc:ZDB-GENE-060503-369]	groupXIX	15837060	15913284	1	0.382657	4.96584	6.14446	0.0131824	0.0723934
ENSGACG00000007785	vsg1	vessel-specific 1 [Source:ZFIN;Acc:ZDB-GENE-060616-96]	groupVIII	8794763	8799364	1	-0.40885	3.1085	6.14257	0.0131965	0.0724631
ENSGACG00000003623	kif1aa	kinesin family member 1Aa [Source:ZFIN;Acc:ZDB-GENE-100913-3]	groupVIII	1684280	1711668	1	0.30775	8.54348	6.14171	0.013203	0.0724906
ENSGACG00000010782	xpr1	xenotropic and polytropic retrovirus receptor 1 [Source:ZFIN;Acc:ZDB-GENE-060503-362]	groupVIII	13518062	13531647	-1	0.377059	5.58034	6.13948	0.0132196	0.072578
ENSGACG00000004251	ptchd4	patched domain containing 4 [Source:ZFIN;Acc:ZDB-GENE-041001-178]	groupXVIII	616772	641872	1	0.357948	3.41692	6.13551	0.0132494	0.0727255
ENSGACG00000013693	bcl2l13	BCL2-like 13 (apoptosis facilitator) [Source:ZFIN;Acc:ZDB-GENE-050419-215]	groupXIX	18753892	18762910	-1	-0.478207	2.82121	6.13472	0.0132552	0.0727537
ENSGACG00000013192	ech1	enoyl CoA hydratase 1, peroxisomal [Source:ZFIN;Acc:ZDB-GENE-041010-170]	groupI	17074932	17080594	1	-0.302511	4.8523	6.12441	0.0133328	0.0731595
ENSGACG00000016565	PRRC2B	proline-rich coiled-coil 2B [Source:HGNC Symbol;Acc:HGNC:28121]	groupXIV	4467956	4481693	-1	0.294003	6.85525	6.11806	0.0133807	0.0734107
ENSGACG00000019327	lygl1	lysozyme g-like 1 [Source:ZFIN;Acc:ZDB-GENE-040718-461]	groupIX	16510433	16512041	1	-1.66938	0.395151	6.11627	0.0133943	0.0734772
ENSGACG00000020226	atp2a3	ATPase, Ca++ transporting, ubiquitous [Source:ZFIN;Acc:ZDB-GENE-060531-103]	groupVII	14410026	14443124	1	0.528644	7.75526	6.11405	0.0134111	0.0735574
ENSGACG00000020185	igsf9b (3 of 3)	immunoglobulin superfamily, member 9b [Source:ZFIN;Acc:ZDB-GENE-060810-28]	groupVII	13020806	13056193	1	0.440804	3.33489	6.11229	0.0134245	0.0736269
ENSGACG00000009827	gna11b	guanine nucleotide binding protein (G protein), alpha 11b (Gq class) [Source:ZFIN;Acc:ZDB-GENE-041121-9]	groupXV	8017534	8036323	-1	0.338787	5.20431	6.10828	0.013455	0.0737904
ENSGACG00000004097	atp2b4	ATPase, Ca++ transporting, plasma membrane 4 [Source:ZFIN;Acc:ZDB-GENE-061027-60]	groupXVII	1648568	1677743	1	0.386056	6.95234	6.10188	0.0135038	0.0740457
ENSGACG00000014174	NBEAL1	neurobeachin-like 1 [Source:HGNC Symbol;Acc:HGNC:20681]	groupI	21063176	21092565	1	0.299675	5.4858	6.09872	0.013528	0.0741663
ENSGACG00000008072	adora1	adenosine A1 receptor [Source:ZFIN;Acc:ZDB-GENE-081105-156]	groupXII	10258103	10260795	-1	0.378418	3.05074	6.09547	0.0135529	0.0742898
ENSGACG00000020297	vamp2	vesicle-associated membrane protein 2 [Source:ZFIN;Acc:ZDB-GENE-030131-8225]	groupVII	15827052	15831871	1	0.286044	7.13327	6.09252	0.0135755	0.0744026
ENSGACG00000014299	speg	SPEG complex locus [Source:ZFIN;Acc:ZDB-GENE-030131-3230]	groupI	21630258	21663404	1	0.250478	8.31361	6.09182	0.0135809	0.0744282
ENSGACG00000003697	pck1	phosphoenolpyruvate carboxykinase 1 (soluble) [Source:ZFIN;Acc:ZDB-GENE-030909-11]	groupXVII	1121929	1127118	1	-1.21074	5.13495	6.09012	0.013594	0.0744919
ENSGACG00000002448	zgc:112332	zgc:112332 [Source:ZFIN;Acc:ZDB-GENE-050522-387]	groupXXI	5186922	5193840	1	-0.426708	6.22557	6.08425	0.0136392	0.0747072
ENSGACG00000001597	cacna1da	calcium channel, voltage-dependent, L type, alpha 1D subunit, a [Source:ZFIN;Acc:ZDB-GENE-030616-135]	scaffold_27	4703859	4748654	1	0.286614	6.01196	6.0648	0.0137902	0.0754894
ENSGACG00000003637	scly	selenocysteine lyase [Source:ZFIN;Acc:ZDB-GENE-080204-30]	groupVIII	1714669	1718358	1	-0.266536	4.77431	6.05947	0.0138319	0.0757052
ENSGACG00000005790	SYTL1	synaptotagmin-like 1 [Source:HGNC Symbol;Acc:HGNC:15584]	groupX	8277775	8284421	1	-0.356861	5.01449	6.05838	0.0138405	0.0757401
ENSGACG00000020399	si:ch211-284e13.4	si:ch211-284e13.4 [Source:ZFIN;Acc:ZDB-GENE-060526-161]	groupVII	17978322	17982388	1	0.412195	3.53257	6.05837	0.0138405	0.0757401
ENSGACG00000018706			groupIX	13930692	13931775	-1	-2.5838	0.266354	6.05757	0.0138468	0.0757705
ENSGACG00000017917			groupIV	10165356	10211953	-1	0.295765	5.1319	6.04603	0.0139376	0.0762466
ENSGACG00000013060	iqsec3b	IQ motif and Sec7 domain 3b [Source:ZFIN;Acc:ZDB-GENE-050420-210]	groupXIX	16737219	16757413	1	0.264524	5.53152	6.04409	0.0139529	0.0763205
ENSGACG00000006263	ndufa4l2	NADH dehydrogenase (ubiquinone) 1 alpha subcomplex, 4-like 2 [Source:ZFIN;Acc:ZDB-GENE-070912-358]	groupXII	7654064	7658677	1	-0.898274	5.23605	6.04269	0.013964	0.076366
ENSGACG00000014108	txndc16	thioredoxin domain containing 16 [Source:ZFIN;Acc:ZDB-GENE-100712-1]	groupI	20905366	20911739	-1	-0.30234	5.29358	6.0365	0.0140131	0.0766255
ENSGACG00000011602	LAMB3	laminin, beta 3 [Source:HGNC Symbol;Acc:HGNC:6490]	groupXVII	12652011	12662065	-1	1.85016	0.336234	6.03487	0.0140259	0.0766884
ENSGACG00000004122	PDZRN4 (1 of 2)	PDZ domain containing ring finger 4 [Source:HGNC Symbol;Acc:HGNC:30552]	groupXIX	5731261	5745441	-1	0.355424	3.65962	6.03232	0.0140462	0.0767869
ENSGACG00000006569	oxt	oxytocin [Source:ZFIN;Acc:ZDB-GENE-030407-1]	groupXIII	5131577	5133164	1	-2.81607	5.45629	6.02678	0.0140905	0.0770203
ENSGACG00000015320	ryr2a	ryanodine receptor 2a (cardiac) [Source:ZFIN;Acc:ZDB-GENE-071001-1]	scaffold_48	1076325	1158405	-1	0.418898	7.36616	6.01777	0.0141626	0.0773977
ENSGACG00000012070	grm6b	glutamate receptor, metabotropic 6b [Source:ZFIN;Acc:ZDB-GENE-021120-2]	groupXVII	14447332	14457797	-1	-1.43843	-0.942913	6.01542	0.0141814	0.0774963
ENSGACG00000011513	si:dkey-283b15.2	si:dkey-283b15.2 [Source:ZFIN;Acc:ZDB-GENE-100921-93]	groupXX	12489550	12492728	1	-2.03442	-1.68089	6.01414	0.0141917	0.0775485
ENSGACG00000005607	best1 (1 of 2)	bestrophin 1 [Source:ZFIN;Acc:ZDB-GENE-110411-214]	groupXIX	7071714	7073576	-1	-2.77107	-1.65072	6.0084	0.0142379	0.0777758
ENSGACG00000019982	TIFA	TRAF-interacting protein with forkhead-associated domain [Source:HGNC Symbol;Acc:HGNC:19075]	groupVII	9249981	9250568	1	-0.828237	1.51772	6.00611	0.0142565	0.077873
ENSGACG00000020058	usp44	ubiquitin specific peptidase 44 [Source:ZFIN;Acc:ZDB-GENE-040426-774]	groupIV	32271043	32274411	1	-0.379586	2.4123	5.99268	0.0143654	0.0784298
ENSGACG00000018792	tmed1b	transmembrane emp24 protein transport domain containing 1b [Source:ZFIN;Acc:ZDB-GENE-070112-1112]	groupIX	14521715	14527284	1	-0.310543	4.50025	5.98938	0.0143922	0.0785679
ENSGACG00000002150	b4galt6	UDP-Gal:betaGlcNAc beta 1,4- galactosyltransferase, polypeptide 6 [Source:ZFIN;Acc:ZDB-GENE-040426-789]	scaffold_56	991932	1000901	-1	0.250297	5.10653	5.98454	0.0144318	0.0787754
ENSGACG00000008354	im:7160594	im:7160594 [Source:ZFIN;Acc:ZDB-GENE-080917-43]	groupV	10353937	10357125	1	-0.384473	4.04349	5.98153	0.0144565	0.0788975
ENSGACG00000008910	foxo3b	forkhead box O3b [Source:ZFIN;Acc:ZDB-GENE-990708-6]	groupXVIII	8529496	8560088	-1	0.30803	5.05643	5.98045	0.0144653	0.0789327
ENSGACG00000020556	nbeaa	neurobeachin a [Source:ZFIN;Acc:ZDB-GENE-050320-68]	groupVII	20054776	20129917	1	0.257484	7.86184	5.9771	0.0144928	0.0790658
ENSGACG00000002280			groupXIX	749011	750385	-1	-1.77161	-0.0904975	5.97465	0.014513	0.0791641
ENSGACG00000014449	SHISA6 (2 of 2)	shisa family member 6 [Source:HGNC Symbol;Acc:HGNC:34491]	groupXI	15292609	15336303	-1	0.471071	3.38977	5.97462	0.0145132	0.0791641
ENSGACG00000013436	atp2a2a	ATPase, Ca++ transporting, cardiac muscle, slow twitch 2a [Source:ZFIN;Acc:ZDB-GENE-040426-702]	groupXIII	16391377	16408158	1	0.292665	6.21068	5.96894	0.01456	0.0794109
ENSGACG00000005961	wisp1b	WNT1 inducible signaling pathway protein 1b [Source:ZFIN;Acc:ZDB-GENE-080220-16]	groupX	8660716	8665516	1	-0.707238	2.70247	5.95256	0.0146959	0.0801135
ENSGACG00000008379			groupV	10371534	10399882	1	0.325344	8.7577	5.93547	0.0148391	0.0808764
ENSGACG00000017459	map1aa	microtubule-associated protein 1Aa [Source:ZFIN;Acc:ZDB-GENE-100426-2]	groupII	22220085	22240022	1	0.285516	9.20262	5.93514	0.0148419	0.0808874
ENSGACG00000017305	FYB	FYN binding protein [Source:HGNC Symbol;Acc:HGNC:4036]	groupXIV	7304055	7314207	1	-1.24193	4.15191	5.9318	0.0148701	0.0810365
ENSGACG00000009353	mao	monoamine oxidase [Source:ZFIN;Acc:ZDB-GENE-040329-3]	groupXVI	18090430	18105144	1	-0.239665	5.21265	5.92503	0.0149273	0.0813396
ENSGACG00000001493			scaffold_27	4279624	4281366	1	-0.393267	3.67053	5.92339	0.0149412	0.0814109
ENSGACG00000015271	LINGO3 (2 of 2)	leucine rich repeat and Ig domain containing 3 [Source:HGNC Symbol;Acc:HGNC:21206]	groupIII	7381900	7384231	1	0.334977	5.65579	5.92056	0.0149652	0.0815373
ENSGACG00000019442	rab11fip4b	RAB11 family interacting protein 4 (class II) b [Source:ZFIN;Acc:ZDB-GENE-080722-8]	groupIX	17452103	17461307	-1	0.241804	5.25132	5.91887	0.0149796	0.0816069
ENSGACG00000019463	zdhhc17	zinc finger, DHHC-type containing 17 [Source:ZFIN;Acc:ZDB-GENE-070424-194]	groupIV	25060622	25079326	1	0.251099	5.18517	5.90991	0.0150559	0.0819787
ENSGACG00000003527	rab20	RAB20, member RAS oncogene family [Source:ZFIN;Acc:ZDB-GENE-030131-9143]	groupXVI	7816464	7819420	1	-0.775361	1.57214	5.90895	0.0150641	0.082019
ENSGACG00000013451	ccdc85a	coiled-coil domain containing 85A [Source:ZFIN;Acc:ZDB-GENE-080220-55]	scaffold_61	711945	713938	-1	0.394541	2.71609	5.90704	0.0150805	0.0820989
ENSGACG00000002058	nlgn1	neuroligin 1 (nlgn1), mRNA [Source:RefSeq mRNA;Acc:NM_001267663]	scaffold_56	385835	398603	-1	0.401384	3.85698	5.90292	0.0151158	0.0822823
ENSGACG00000011597	sash1a	SAM and SH3 domain containing 1a [Source:ZFIN;Acc:ZDB-GENE-030131-9960]	groupXVIII	11896546	11931176	-1	0.23184	5.17514	5.90052	0.0151364	0.0823905
ENSGACG00000007345	grid2	glutamate receptor, ionotropic, delta 2 [Source:ZFIN;Acc:ZDB-GENE-040913-1]	groupXIII	6578598	6728935	-1	0.287911	4.88078	5.89817	0.0151567	0.0824916
ENSGACG00000017684	pgam2	phosphoglycerate mutase 2 (muscle) [Source:ZFIN;Acc:ZDB-GENE-040116-6]	groupXIV	8912217	8913964	-1	2.40433	-0.908714	5.89672	0.0151691	0.0825503
ENSGACG00000016512	myo5aa	myosin VAa [Source:ZFIN;Acc:ZDB-GENE-041027-2]	groupII	15611122	15638187	-1	0.254151	7.49884	5.89483	0.0151854	0.0826303
ENSGACG00000015284	arhgap1	Rho GTPase activating protein 1 [Source:ZFIN;Acc:ZDB-GENE-050417-305]	groupI	26881273	26889814	-1	0.246221	6.70884	5.89062	0.0152217	0.0828233
ENSGACG00000005295	zgc:113162	zgc:113162 [Source:ZFIN;Acc:ZDB-GENE-050522-530]	groupXIII	3111879	3127597	1	0.394193	5.77394	5.88974	0.0152293	0.0828603
ENSGACG00000017907			groupIV	9891646	9894039	-1	0.343506	3.00458	5.88955	0.015231	0.0828648
ENSGACG00000008055	si:ch211-256m1.8 (2 of 4)	si:ch211-256m1.8 [Source:ZFIN;Acc:ZDB-GENE-131127-417]	groupXI	5020850	5021746	-1	-4.44348	-1.36062	5.88934	0.0152328	0.0828705
ENSGACG00000000218	prss16	protease, serine, 16 (thymus) [Source:ZFIN;Acc:ZDB-GENE-070112-732]	scaffold_175	94508	100981	1	-0.294453	3.87741	5.88686	0.0152542	0.0829825
ENSGACG00000001297	cacna2d2	calcium channel, voltage-dependent, alpha 2/delta subunit 2 [Source:ZFIN;Acc:ZDB-GENE-050320-71]	scaffold_27	3746192	3752950	1	0.379325	3.7587	5.88291	0.0152885	0.0831556
ENSGACG00000003551			groupXVII	817933	818885	-1	-1.20262	4.19847	5.88271	0.0152902	0.0831604
ENSGACG00000010676	dbpb	D site of albumin promoter (albumin D-box) binding protein b [Source:ZFIN;Acc:ZDB-GENE-100922-6]	groupXX	12312885	12317255	-1	0.369016	5.13681	5.88216	0.015295	0.083182
ENSGACG00000009385	NEURL1 (1 of 2)	neuralized E3 ubiquitin protein ligase 1 [Source:HGNC Symbol;Acc:HGNC:7761]	groupVI	11037617	11060012	-1	0.297807	6.10108	5.87929	0.01532	0.0833043
ENSGACG00000004032	SLC45A4 (1 of 2)	solute carrier family 45, member 4 [Source:HGNC Symbol;Acc:HGNC:29196]	groupX	6207305	6226049	1	0.449517	3.94492	5.87568	0.0153514	0.0834484
ENSGACG00000003338	kiaa1549la	KIAA1549-like a [Source:ZFIN;Acc:ZDB-GENE-061207-55]	groupXIX	3341003	3379924	1	0.304721	5.33372	5.8701	0.0154002	0.0836908
ENSGACG00000013631	zgc:110789 (2 of 2)	zgc:110789 [Source:ZFIN;Acc:ZDB-GENE-050306-38]	groupXIX	18634336	18638892	-1	-1.16225	1.53439	5.8683	0.0154159	0.0837717
ENSGACG00000020434	il2rgb	interleukin 2 receptor, gamma b [Source:ZFIN;Acc:ZDB-GENE-080402-2]	groupVII	18548109	18551764	1	-1.41172	2.59085	5.86651	0.0154316	0.0838528
ENSGACG00000019175	coq7	coenzyme Q7 homolog, ubiquinone (yeast) [Source:ZFIN;Acc:ZDB-GENE-070209-262]	groupIX	15668348	15671324	1	-0.270524	5.10938	5.86558	0.0154397	0.0838923
ENSGACG00000020175	nova1	neuro-oncological ventral antigen 1 [Source:ZFIN;Acc:ZDB-GENE-060526-113]	groupVII	12768515	12784666	-1	0.363544	4.48553	5.85898	0.0154977	0.0841938
ENSGACG00000006882			groupXVIII	5541240	5544624	1	0.31654	5.36995	5.85778	0.0155083	0.0842454
ENSGACG00000014163	nos1	nitric oxide synthase 1 (neuronal) [Source:ZFIN;Acc:ZDB-GENE-001101-1]	groupXIII	18158819	18166355	-1	0.29873	5.8107	5.85525	0.0155306	0.0843589
ENSGACG00000003442	tanc2	tetratricopeptide repeat, ankyrin repeat and coiled-coil containing 2 [Source:ZFIN;Acc:ZDB-GENE-060130-180]	groupV	3502831	3530957	-1	0.280593	6.97219	5.85251	0.0155549	0.084486
ENSGACG00000009040			groupX	13788630	13791322	-1	0.339918	4.16573	5.84848	0.0155905	0.0846704
ENSGACG00000001365	CAMK1 (2 of 2)	calcium/calmodulin-dependent protein kinase I [Source:HGNC Symbol;Acc:HGNC:1459]	scaffold_27	3892833	3903036	1	0.251335	6.16576	5.84716	0.0156022	0.0847296
ENSGACG00000018922			groupVII	1723958	1731123	-1	2.99528	-1.05708	5.84314	0.0156379	0.0849003
ENSGACG00000019920	KDM6B (1 of 2)	lysine (K)-specific demethylase 6B [Source:HGNC Symbol;Acc:HGNC:29012]	groupVII	8160493	8164391	-1	0.357033	4.38227	5.84007	0.0156652	0.0850308
ENSGACG00000018747	crebbpa	CREB binding protein a [Source:ZFIN;Acc:ZDB-GENE-050208-439]	groupIX	14306771	14340792	-1	0.239349	6.22413	5.83476	0.0157126	0.0852785
ENSGACG00000004707	CDC42BPA	CDC42 binding protein kinase alpha (DMPK-like) [Source:HGNC Symbol;Acc:HGNC:1737]	groupXVIII	1296506	1329942	1	0.246957	5.17643	5.8297	0.0157578	0.0855057
ENSGACG00000002017			scaffold_128	219915	227124	1	0.421718	3.26273	5.82689	0.015783	0.085633
ENSGACG00000007444	dner	delta/notch-like EGF repeat containing [Source:ZFIN;Acc:ZDB-GENE-130502-1]	groupI	5694625	5711351	-1	0.251694	8.60782	5.82128	0.0158334	0.0858837
ENSGACG00000006121	soga3a	SOGA family member 3a [Source:ZFIN;Acc:ZDB-GENE-100921-84]	groupXX	5591517	5595182	-1	0.273632	4.82259	5.82058	0.0158397	0.0859134
ENSGACG00000018044			scaffold_164	131166	155947	-1	-1.00277	-0.436253	5.82034	0.0158419	0.0859206
ENSGACG00000012341	mut	methylmalonyl Coenzyme A mutase [Source:ZFIN;Acc:ZDB-GENE-010430-3]	groupXVIII	13753592	13763064	-1	-0.215553	5.49478	5.81342	0.0159043	0.0862267
ENSGACG00000003844	SV2A (1 of 2)	synaptic vesicle glycoprotein 2A [Source:HGNC Symbol;Acc:HGNC:20566]	groupX	5292247	5299137	1	0.25685	7.14596	5.8107	0.0159289	0.0863463
ENSGACG00000013472	mybpc2a	myosin binding protein C, fast type a [Source:ZFIN;Acc:ZDB-GENE-060901-1]	groupXI	13059902	13087747	1	-0.832098	0.443183	5.80505	0.0159802	0.0865961
ENSGACG00000000270	PTPN7	protein tyrosine phosphatase, non-receptor type 7 [Source:HGNC Symbol;Acc:HGNC:9659]	scaffold_114	182564	187450	1	-0.879026	1.89684	5.79783	0.0160459	0.0869292
ENSGACG00000007439	dlgap3	discs, large (Drosophila) homolog-associated protein 3 [Source:ZFIN;Acc:ZDB-GENE-060503-413]	groupX	11228435	11239167	1	0.365379	3.71827	5.79453	0.0160762	0.0870811
ENSGACG00000018719	si:dkey-16m19.1	si:dkey-16m19.1 [Source:ZFIN;Acc:ZDB-GENE-030131-7281]	groupIX	14144403	14147044	1	1.74359	-1.34688	5.7887	0.0161295	0.0873631
ENSGACG00000007968	GRM5 (1 of 2)	glutamate receptor, metabotropic 5 [Source:HGNC Symbol;Acc:HGNC:4597]	groupI	6315506	6357731	1	0.419072	5.87885	5.78408	0.016172	0.0875837
ENSGACG00000003836	CNDP1	carnosine dipeptidase 1 (metallopeptidase M20 family) [Source:HGNC Symbol;Acc:HGNC:20675]	groupXX	2073452	2081405	-1	-2.92118	9.59503	5.78323	0.0161798	0.0876214
ENSGACG00000008199	PLXNA1 (2 of 2)	plexin A1 [Source:HGNC Symbol;Acc:HGNC:9099]	groupXVII	7545775	7673484	1	0.350667	6.20066	5.78216	0.0161897	0.0876655
ENSGACG00000014968	GABRA5 (2 of 2)	gamma-aminobutyric acid (GABA) A receptor, alpha 5 [Source:HGNC Symbol;Acc:HGNC:4079]	groupI	23675848	23692437	-1	0.289908	5.67515	5.7795	0.0162142	0.0877889
ENSGACG00000014245	CDH24	cadherin 24, type 2 [Source:HGNC Symbol;Acc:HGNC:14265]	groupIII	3057406	3123616	1	0.321406	6.03393	5.7751	0.0162548	0.0879946
ENSGACG00000002501	SLC4A3	solute carrier family 4 (anion exchanger), member 3 [Source:HGNC Symbol;Acc:HGNC:11029]	groupXVI	5863099	5885871	1	0.303967	5.1102	5.77063	0.0162962	0.0882093
ENSGACG00000006069	NECAB3 (1 of 2)	N-terminal EF-hand calcium binding protein 3 [Source:HGNC Symbol;Acc:HGNC:15851]	groupXVII	4560969	4582998	1	0.340532	7.16752	5.76496	0.0163489	0.0884802
ENSGACG00000010683	SHISA7	shisa family member 7 [Source:HGNC Symbol;Acc:HGNC:35409]	groupXX	12336616	12339677	-1	0.301182	7.1246	5.75936	0.0164011	0.0887296
ENSGACG00000007225	gpn2	GPN-loop GTPase 2 [Source:ZFIN;Acc:ZDB-GENE-041010-86]	groupXX	8139823	8143249	1	-0.343814	3.26271	5.7572	0.0164212	0.0888336
ENSGACG00000014700	stx1b	syntaxin 1B [Source:ZFIN;Acc:ZDB-GENE-000330-4]	groupXI	15780939	15790632	1	0.329263	6.0681	5.75312	0.0164594	0.0890357
ENSGACG00000008943	GPR20 (2 of 2)	G protein-coupled receptor 20 [Source:HGNC Symbol;Acc:HGNC:4475]	groupXX	10337030	10343291	-1	-1.44929	-0.955008	5.75217	0.0164683	0.0890789
ENSGACG00000013713	prph2l	peripherin 2, like [Source:ZFIN;Acc:ZDB-GENE-041001-147]	groupXVIII	16111446	16113330	1	-1.2896	-1.02792	5.7513	0.0164764	0.0891134
ENSGACG00000011386	dtnbb	dystrobrevin, beta b [Source:ZFIN;Acc:ZDB-GENE-070117-3]	groupXV	11043345	11061560	1	0.262912	6.09553	5.75093	0.0164799	0.0891273
ENSGACG00000008815	nop56	NOP56 ribonucleoprotein homolog [Source:ZFIN;Acc:ZDB-GENE-040109-1]	groupXVII	8433654	8438637	1	-0.273945	6.30979	5.74658	0.0165208	0.0893437
ENSGACG00000001291	arhgef1a	Rho guanine nucleotide exchange factor (GEF) 1a [Source:ZFIN;Acc:ZDB-GENE-030722-5]	scaffold_130	92880	125129	1	0.385741	6.24195	5.74392	0.0165458	0.0894645
ENSGACG00000010196			groupXII	12771425	12775389	-1	1.00026	3.2792	5.74186	0.0165652	0.08956
ENSGACG00000012821			groupI	16576953	16584352	1	-0.396485	5.09128	5.7416	0.0165677	0.0895689
ENSGACG00000019414	CPZ (2 of 2)	carboxypeptidase Z [Source:HGNC Symbol;Acc:HGNC:2333]	groupVII	4420249	4424357	1	-0.621673	3.04029	5.73396	0.0166399	0.0899348
ENSGACG00000009545	lphn2a	latrophilin 2a [Source:ZFIN;Acc:ZDB-GENE-000607-49]	groupVIII	12179477	12229465	1	0.395984	6.69364	5.72925	0.0166847	0.0901527
ENSGACG00000010294	NOL4 (1 of 2)	nucleolar protein 4 [Source:HGNC Symbol;Acc:HGNC:7870]	groupXII	12864569	12955021	1	0.515467	2.92369	5.72587	0.0167168	0.090315
ENSGACG00000017927	cebpd	CCAAT/enhancer binding protein (C/EBP), delta [Source:ZFIN;Acc:ZDB-GENE-020111-4]	groupIII	16376602	16377524	-1	-0.596995	4.28134	5.72465	0.0167284	0.0903699
ENSGACG00000000063	IQSEC1 (1 of 2)	IQ motif and Sec7 domain 1 [Source:HGNC Symbol;Acc:HGNC:29112]	scaffold_99	60463	72490	-1	0.27519	6.05604	5.70848	0.0168831	0.0911668
ENSGACG00000017157	lingo1b	leucine rich repeat and Ig domain containing 1b [Source:ZFIN;Acc:ZDB-GENE-040912-136]	groupII	20893824	20895689	-1	0.258184	4.6923	5.70707	0.0168967	0.0912253
ENSGACG00000012796			groupXIX	16575606	16582543	-1	0.539708	3.08263	5.70348	0.0169313	0.0914023
ENSGACG00000007911			groupXI	4916081	4918129	-1	0.397746	2.80687	5.69971	0.0169677	0.0915893
ENSGACG00000017460	ak3	adenylate kinase 3 [Source:ZFIN;Acc:ZDB-GENE-040426-2142]	groupXIV	7934731	7938753	-1	-0.400102	3.45906	5.698	0.0169843	0.0916736
ENSGACG00000012811	rps6ka3a	ribosomal protein S6 kinase, polypeptide 3a [Source:ZFIN;Acc:ZDB-GENE-030219-119]	scaffold_126	181659	199558	1	0.290211	4.94049	5.69365	0.0170265	0.0918867
ENSGACG00000007472	tex30	testis expressed 30 [Source:ZFIN;Acc:ZDB-GENE-041210-219]	groupXVI	14469340	14470350	1	-0.815157	1.40991	5.68966	0.0170652	0.0920857
ENSGACG00000010884			groupVIII	13741343	13756385	1	-0.792499	3.26287	5.68731	0.017088	0.0921994
ENSGACG00000020314	PCDHGC3 (4 of 4)	protocadherin gamma subfamily C, 3 [Source:HGNC Symbol;Acc:HGNC:8716]	groupVII	16804232	16815940	1	0.248517	5.06268	5.67549	0.0172036	0.0928078
ENSGACG00000011848	gba	glucosidase, beta, acid [Source:ZFIN;Acc:ZDB-GENE-100922-270]	groupXX	12862845	12868950	-1	-0.344502	3.58617	5.67135	0.0172442	0.0930119
ENSGACG00000010842	ankrd52a	ankyrin repeat domain 52a [Source:ZFIN;Acc:ZDB-GENE-050522-247]	groupXII	13746550	13756276	-1	0.756152	3.86177	5.6709	0.0172486	0.093031
ENSGACG00000015939	clock	clock [Source:ZFIN;Acc:ZDB-GENE-990630-14]	groupIX	489361	499374	1	0.29854	5.19779	5.66848	0.0172724	0.0931444
ENSGACG00000005875	itcha	itchy E3 ubiquitin protein ligase a [Source:ZFIN;Acc:ZDB-GENE-120919-4]	groupXVII	4139742	4148936	1	0.241932	5.06694	5.66251	0.0173314	0.0934523
ENSGACG00000018050			groupIV	11248317	11248905	1	-1.3247	0.459561	5.65772	0.0173787	0.0936927
ENSGACG00000011459	LRRC4C (1 of 2)	leucine rich repeat containing 4C [Source:HGNC Symbol;Acc:HGNC:29317]	groupXIX	14294768	14296708	1	0.285676	3.91821	5.65699	0.0173859	0.0937215
ENSGACG00000007117	veph	ventricular zone expressed PH domain protein [Source:ZFIN;Acc:ZDB-GENE-041014-375]	groupI	4716822	4758126	-1	0.272505	4.69353	5.6519	0.0174365	0.0939793
ENSGACG00000016216	ntrk2b	neurotrophic tyrosine kinase, receptor, type 2b [Source:ZFIN;Acc:ZDB-GENE-010126-2]	groupXIV	3352027	3361551	1	0.237401	7.09739	5.6513	0.0174424	0.094006
ENSGACG00000014579	ccr12.3	chemokine (C-C motif) receptor 12.3 [Source:ZFIN;Acc:ZDB-GENE-060503-97]	groupIII	5109655	5111039	1	-1.34105	2.93726	5.64992	0.0174561	0.09406
ENSGACG00000020363	arhgap35	Rho GTPase activating protein 35b [Source:ZFIN;Acc:ZDB-GENE-060526-44]	groupVII	17506353	17511909	-1	0.25018	6.00978	5.64614	0.0174938	0.0942479
ENSGACG00000011580	METTL24	methyltransferase like 24 [Source:HGNC Symbol;Acc:HGNC:21566]	groupXVIII	11823542	11842953	-1	-1.38783	-1.12196	5.64557	0.0174995	0.0942735
ENSGACG00000007913	SLC6A17 (2 of 2)	solute carrier family 6 (neutral amino acid transporter), member 17 [Source:HGNC Symbol;Acc:HGNC:31399]	groupXII	10154388	10164360	-1	0.275013	7.31119	5.64504	0.0175048	0.0942921
ENSGACG00000012404	slc39a9	solute carrier family 39 (zinc transporter), member 9 [Source:ZFIN;Acc:ZDB-GENE-060314-3]	groupXV	12282884	12285759	1	0.343199	3.33646	5.63439	0.0176114	0.0948261
ENSGACG00000014359			groupVIII	18879639	18882129	1	-0.618982	1.72816	5.63027	0.017653	0.0950243
ENSGACG00000015098	NHS (2 of 2)	Nance-Horan syndrome (congenital cataracts and dental anomalies) [Source:HGNC Symbol;Acc:HGNC:7820]	groupII	6021863	6057838	-1	0.306289	4.28084	5.62982	0.0176574	0.0950434
ENSGACG00000000792	neb	nebulin [Source:ZFIN;Acc:ZDB-GENE-041111-216]	scaffold_202	3793	52975	1	1.0254	0.658125	5.6234	0.0177223	0.0953721
ENSGACG00000007063	evplb	envoplakin b [Source:ZFIN;Acc:ZDB-GENE-030131-212]	groupXI	3754217	3763483	1	1.12785	1.37461	5.62152	0.0177412	0.095469
ENSGACG00000019372	pik3r5	phosphoinositide-3-kinase, regulatory subunit 5 [Source:ZFIN;Acc:ZDB-GENE-030131-2308]	groupIX	16835067	16845153	-1	-1.24706	0.504917	5.62048	0.0177518	0.0955205
ENSGACG00000002398	cry3	cryptochrome 3 [Source:ZFIN;Acc:ZDB-GENE-010426-6]	groupXIX	1002682	1016637	-1	0.535064	4.11662	5.60693	0.0178896	0.0961988
ENSGACG00000005644	nfe2l1a	nuclear factor, erythroid derived 2,-like 1a [Source:ZFIN;Acc:ZDB-GENE-040630-5]	groupXI	1924128	1936404	-1	-0.905882	2.9799	5.60184	0.0179416	0.096465
ENSGACG00000013682	myo18ab	myosin XVIIIAb [Source:ZFIN;Acc:ZDB-GENE-080423-1]	groupI	19641380	19732071	1	0.264569	5.08104	5.59859	0.0179749	0.0966297
ENSGACG00000007718	npc2	Niemann-Pick disease, type C2 [Source:ZFIN;Acc:ZDB-GENE-021206-13]	groupXV	4827386	4829230	1	-0.517709	4.92308	5.59858	0.0179751	0.0966297
ENSGACG00000001959	atp1a3a	ATPase, Na+/K+ transporting, alpha 3a polypeptide [Source:ZFIN;Acc:ZDB-GENE-001212-7]	groupX	945775	970597	1	0.217741	8.65358	5.59439	0.0180181	0.096835
ENSGACG00000008944	myl6 (2 of 2)	myosin, light chain 6, alkali, smooth muscle and non-muscle [Source:ZFIN;Acc:ZDB-GENE-041010-28]	groupXII	11017372	11022926	-1	-0.294314	6.19528	5.58615	0.0181031	0.0972609
ENSGACG00000017714			groupXIV	9047902	9058025	1	1.02357	0.373286	5.58602	0.0181044	0.0972629
ENSGACG00000016979	CMKLR1 (2 of 2)	chemokine-like receptor 1 [Source:HGNC Symbol;Acc:HGNC:2121]	groupXIV	6576639	6580174	1	-1.4392	1.71156	5.58296	0.018136	0.0974118
ENSGACG00000003026	ttl	tubulin tyrosine ligase [Source:ZFIN;Acc:ZDB-GENE-060929-608]	groupVI	2458948	2462670	-1	0.290962	3.16305	5.57265	0.0182432	0.0979511
ENSGACG00000007671	si:ch211-180a12.2 (1 of 2)	si:ch211-180a12.2 [Source:ZFIN;Acc:ZDB-GENE-121214-236]	groupV	9659145	9660659	-1	-0.673086	1.83935	5.57198	0.0182501	0.0979833
ENSGACG00000015406	ZDBF2	zinc finger, DBF-type containing 2 [Source:HGNC Symbol;Acc:HGNC:29313]	groupI	27339592	27344109	1	-0.271001	5.35224	5.57009	0.0182698	0.0980732
ENSGACG00000012932	si:dkey-256h2.1	si:dkey-256h2.1 [Source:ZFIN;Acc:ZDB-GENE-030131-9466]	groupXX	14903670	14910311	-1	-0.42811	2.48876	5.56713	0.0183007	0.0982237
ENSGACG00000009910	clstn3	calsyntenin 3 [Source:ZFIN;Acc:ZDB-GENE-100921-73]	groupXX	11592251	11605712	-1	0.246509	8.81253	5.56451	0.0183281	0.0983549
ENSGACG00000018416			groupIX	12143032	12164384	-1	-1.20813	0.701923	5.56239	0.0183503	0.0984688
ENSGACG00000017462	cyp2u1	cytochrome P450, family 2, subfamily U, polypeptide 1 [Source:ZFIN;Acc:ZDB-GENE-070730-1]	groupIX	8015408	8022401	-1	-0.248787	5.3236	5.56206	0.0183538	0.0984823
ENSGACG00000006360	BIN1 (1 of 2)	bridging integrator 1 [Source:HGNC Symbol;Acc:HGNC:1052]	groupXVI	12171434	12182321	-1	0.218124	6.51233	5.56159	0.0183587	0.0985036
ENSGACG00000017512	tppp3	tubulin polymerization-promoting protein family member 3 [Source:ZFIN;Acc:ZDB-GENE-040426-1909]	groupII	22405412	22408176	-1	-1.37153	1.40586	5.5598	0.0183775	0.098594
ENSGACG00000020788	myo7ab	myosin VIIAb [Source:ZFIN;Acc:ZDB-GENE-091110-4]	groupVII	25171729	25190592	1	-0.788642	1.78876	5.5539	0.0184396	0.098908
ENSGACG00000004964	nf1a	neurofibromin 1a [Source:ZFIN;Acc:ZDB-GENE-030131-4907]	groupI	749956	783492	-1	0.256465	6.07693	5.55386	0.01844	0.098908
ENSGACG00000003614	bdh1	3-hydroxybutyrate dehydrogenase, type 1 [Source:ZFIN;Acc:ZDB-GENE-070410-130]	groupXXI	8259730	8263422	-1	-0.508293	3.90438	5.55	0.0184807	0.0991157
ENSGACG00000005753	celsr3	cadherin, EGF LAG seven-pass G-type receptor 3 [Source:ZFIN;Acc:ZDB-GENE-070122-3]	groupXII	6969334	7035500	1	0.36236	5.92047	5.54938	0.0184872	0.0991456
ENSGACG00000015025	SLC27A2 (3 of 3)	solute carrier family 27 (fatty acid transporter), member 2 [Source:HGNC Symbol;Acc:HGNC:10996]	groupII	5798521	5805341	-1	-1.01143	1.70797	5.54818	0.0184999	0.0991961
ENSGACG00000011906			groupXIX	15176982	15185011	-1	-1.56196	-1.35316	5.54442	0.0185397	0.0993693
ENSGACG00000004066	zgc:63863	zgc:63863 [Source:ZFIN;Acc:ZDB-GENE-040426-1278]	groupX	6253554	6261464	1	0.3794	2.55137	5.54244	0.0185607	0.0994763
ENSGACG00000019586	STOX2 (2 of 2)	storkhead box 2 [Source:HGNC Symbol;Acc:HGNC:25450]	groupIV	26297130	26309157	1	0.346455	5.03846	5.54214	0.0185638	0.0994827

## Sheet: T120
ensembl_gene_id	gene_name	description	chromosome_name	start_position	end_position	strand	logFC	logCPM	LR	PValue	FDR
ENSGACG00000018113	MAMDC4	MAM domain containing 4 [Source:HGNC Symbol;Acc:HGNC:24083]	groupXIV	11278595	11287976	-1	3.12555	3.27806	36.1092	1.8656e-09	1.11936e-08
ENSGACG00000019176	pfkfb3	6-phosphofructo-2-kinase/fructose-2,6-biphosphatase 3 [Source:ZFIN;Acc:ZDB-GENE-040426-2724]	groupIV	22147684	22153447	1	1.42994	2.61195	16.5637	4.70427e-05	0.000281105
ENSGACG00000001490	sfi1	Sfi1 homolog, spindle assembly associated (yeast) [Source:ZFIN;Acc:ZDB-GENE-080206-4]	scaffold_27	4277151	4279348	1	-0.660348	3.83064	16.4866	4.89952e-05	0.000292703
ENSGACG00000001703	pax7b	paired box gene 7b [Source:ZFIN;Acc:ZDB-GENE-080917-54]	scaffold_27	5048747	5088359	-1	4.8116	-1.38042	15.5877	7.87655e-05	0.000469833
ENSGACG00000016824	fat2	FAT tumor suppressor homolog 2 (Drosophila) [Source:ZFIN;Acc:ZDB-GENE-111031-1]	groupIV	4393867	4436529	1	2.43532	1.31405	14.3756	0.000149726	0.000890903
ENSGACG00000015437			groupXIV	44966	46150	-1	4.3514	-0.239017	13.9102	0.000191753	0.0011401
ENSGACG00000020231	MLXIPL	MLX interacting protein-like [Source:HGNC Symbol;Acc:HGNC:12744]	groupVII	14513150	14527273	1	-1.60943	1.9399	13.3361	0.000260349	0.00154622
ENSGACG00000001421	eef1db (1 of 2)	elongation factor-1, delta, b [Source:ZFIN;Acc:ZDB-GENE-030131-6544]	scaffold_1251	3157	5399	-1	2.35811	0.331239	13.156	0.000286606	0.00170126
ENSGACG00000009620	ctsl.1	cathepsin L.1 [Source:ZFIN;Acc:ZDB-GENE-040718-61]	groupXV	7603276	7607758	1	3.46495	2.94552	12.9335	0.000322746	0.00191477
ENSGACG00000016771	MTFP1	mitochondrial fission process 1 [Source:HGNC Symbol;Acc:HGNC:26945]	groupXIV	5573576	5576033	1	-1.03027	2.90317	12.6643	0.000372695	0.00220995
ENSGACG00000013904	tal2	T-cell acute lymphocytic leukemia 2 [Source:ZFIN;Acc:ZDB-GENE-040115-1]	groupXIII	17446664	17448343	-1	3.51291	-0.994339	12.3877	0.000432162	0.00256076
ENSGACG00000018668			groupVII	518792	520048	1	7.05988	-0.0125554	12.2412	0.000467447	0.00276903
ENSGACG00000009696	CIDEC	cell death-inducing DFFA-like effector c [Source:HGNC Symbol;Acc:HGNC:24229]	groupXVII	9849698	9852173	1	1.01772	2.63948	11.8239	0.000584764	0.00346013
ENSGACG00000006569	oxt	oxytocin [Source:ZFIN;Acc:ZDB-GENE-030407-1]	groupXIII	5131577	5133164	1	4.1586	5.45629	11.6531	0.000640947	0.00378991
ENSGACG00000018145	barhl1b	BarH-like 1b [Source:ZFIN;Acc:ZDB-GENE-060118-2]	groupXIV	11471663	11476209	-1	4.73195	-1.61419	11.4461	0.000716446	0.00423287
ENSGACG00000016903	rom1b	retinal outer segment membrane protein 1b [Source:ZFIN;Acc:ZDB-GENE-040426-1073]	groupIV	5039722	5043757	1	-4.91731	0.604393	11.3721	0.000745542	0.00440297
ENSGACG00000006419	mmp13b	matrix metalloproteinase 13b [Source:ZFIN;Acc:ZDB-GENE-030131-6152]	groupI	3154035	3156749	-1	-3.15003	0.825003	11.0796	0.000872826	0.00514897
ENSGACG00000014288	slc2a6	solute carrier family 2 (facilitated glucose transporter), member 6 [Source:ZFIN;Acc:ZDB-GENE-081104-301]	groupXI	14746039	14749506	1	3.94228	1.23715	11.0621	0.000881081	0.00519706
ENSGACG00000006358	grn2	granulin 2 [Source:ZFIN;Acc:ZDB-GENE-050522-264]	groupX	9062709	9064969	1	2.83653	2.0489	11.016	0.00090328	0.00532707
ENSGACG00000002863			groupXII	809521	810585	-1	-5.47478	3.58991	10.97	0.000925972	0.0054593
ENSGACG00000010287	opn1lw2	opsin 1 (cone pigments), long-wave-sensitive, 2 [Source:ZFIN;Acc:ZDB-GENE-040718-141]	groupXVII	10627091	10629553	1	-4.02614	1.55849	10.8072	0.00101104	0.00595806
ENSGACG00000016169	zgc:73226	zgc:73226 [Source:ZFIN;Acc:ZDB-GENE-050703-8]	groupXIV	3251935	3256350	-1	0.619271	3.30298	10.7354	0.00105107	0.00619142
ENSGACG00000010609	ptk2bb	protein tyrosine kinase 2 beta, b [Source:ZFIN;Acc:ZDB-GENE-020507-1]	groupXVIII	10583092	10597725	1	1.52619	3.46003	10.6533	0.00109878	0.00646905
ENSGACG00000013054	tap1	transporter 1, ATP-binding cassette, sub-family B (MDR/TAP) [Source:ZFIN;Acc:ZDB-GENE-050517-43]	groupXX	15435937	15442114	-1	0.525366	4.39078	10.6059	0.00112728	0.00663492
ENSGACG00000018117	phpt1	phosphohistidine phosphatase 1 [Source:ZFIN;Acc:ZDB-GENE-040801-85]	groupXIV	11289169	11291245	-1	-0.526597	4.63769	10.5936	0.0011348	0.00667803
ENSGACG00000001816	irg1	immunoresponsive gene 1 [Source:ZFIN;Acc:ZDB-GENE-081104-428]	groupXVI	2495273	2497944	-1	3.70161	3.44009	10.4425	0.00123151	0.00723746
ENSGACG00000013484			scaffold_196	93784	96468	-1	3.88388	-1.20733	10.4156	0.00124953	0.00734254
ENSGACG00000001419	sagb	S-antigen; retina and pineal gland (arrestin) b [Source:ZFIN;Acc:ZDB-GENE-050913-98]	scaffold_186	134753	138182	1	-3.3495	0.734406	10.3985	0.00126119	0.00741062
ENSGACG00000013876			groupXI	13646453	13647149	-1	-3.54994	1.28312	10.3827	0.00127203	0.00747258
ENSGACG00000010251	SUCNR1	succinate receptor 1 [Source:HGNC Symbol;Acc:HGNC:4542]	groupI	10382050	10383467	-1	4.51998	-1.92563	10.2839	0.00134193	0.00787951
ENSGACG00000014312	ccl-c5a	chemokine CCL-C5a [Source:ZFIN;Acc:ZDB-GENE-060526-181]	groupXIII	18785076	18787210	-1	2.68184	2.44725	10.2251	0.0013854	0.00813291
ENSGACG00000012890	pax7a	paired box gene 7a [Source:ZFIN;Acc:ZDB-GENE-990415-201]	groupXII	17018402	17065768	1	4.3483	-2.4161	9.99606	0.00156876	0.0091954
ENSGACG00000015618	DMBX1 (2 of 2)	diencephalon/mesencephalon homeobox 1 [Source:HGNC Symbol;Acc:HGNC:19026]	groupIII	8732915	8738288	-1	4.74175	-2.19365	9.75976	0.00178373	0.0104337
ENSGACG00000007277	tfap2b	transcription factor AP-2 beta [Source:ZFIN;Acc:ZDB-GENE-050417-394]	groupXVIII	6109801	6120188	-1	3.3391	-0.931792	9.73616	0.00180678	0.0105673
ENSGACG00000008327	snx10b	sorting nexin 10b [Source:ZFIN;Acc:ZDB-GENE-070628-1]	groupXX	9752838	9753601	-1	3.1449	1.61411	9.61957	0.00192515	0.011246
ENSGACG00000010229	opn1sw2	opsin 1 (cone pigments), short-wave-sensitive 2 [Source:ZFIN;Acc:ZDB-GENE-990604-40]	groupXVII	10617436	10619138	1	-3.84798	-0.049833	9.57335	0.00197423	0.011528
ENSGACG00000013846	tal1	T-cell acute lymphocytic leukemia 1 [Source:ZFIN;Acc:ZDB-GENE-980526-501]	groupIII	2152790	2154924	-1	1.43711	0.471953	9.55108	0.00199831	0.0116666
ENSGACG00000004900	irbp	interphotoreceptor retinoid-binding protein [Source:ZFIN;Acc:ZDB-GENE-990415-132]	groupV	5925725	5929372	1	-3.49759	0.252552	9.43198	0.00213234	0.0124361
ENSGACG00000016681	irx5a	iroquois homeobox protein 5a [Source:ZFIN;Acc:ZDB-GENE-010716-2]	groupII	16999232	17003358	-1	3.122	-0.410303	9.41835	0.00214825	0.0125268
ENSGACG00000016297	slc45a2	solute carrier family 45, member 2 [Source:ZFIN;Acc:ZDB-GENE-050208-97]	groupXIV	3516755	3524906	-1	-1.54973	-0.542506	9.40958	0.00215854	0.0125846
ENSGACG00000019933			groupVII	8628159	8630699	1	1.33937	1.72487	9.34252	0.00223898	0.0130475
ENSGACG00000014777	socs7	suppressor of cytokine signaling 7 [Source:ZFIN;Acc:ZDB-GENE-080204-125]	groupXI	15885037	15887971	1	0.699391	3.95291	9.33883	0.00224349	0.0130731
ENSGACG00000020463	PCYOX1L	prenylcysteine oxidase 1 like [Source:HGNC Symbol;Acc:HGNC:28477]	groupVII	18979716	18986161	-1	-1.23708	5.09399	9.31463	0.00227331	0.0132408
ENSGACG00000017065	clul1	clusterin-like 1 (retinal) [Source:ZFIN;Acc:ZDB-GENE-031118-57]	groupIII	12784519	12788659	1	-2.95907	0.881302	9.29519	0.00229756	0.0133812
ENSGACG00000001998	shox	short stature homeobox [Source:ZFIN;Acc:ZDB-GENE-051030-21]	groupXVI	3301653	3308807	-1	3.95908	-1.64963	9.23894	0.00236922	0.013793
ENSGACG00000004067	cacnb2a	calcium channel, voltage-dependent, beta 2a [Source:ZFIN;Acc:ZDB-GENE-080808-7]	groupXXI	9401018	9408367	-1	0.364952	5.2413	9.19582	0.00242569	0.0141128
ENSGACG00000014695	pdcb (2 of 2)	phosducin b [Source:ZFIN;Acc:ZDB-GENE-031023-2]	groupIII	5405267	5407603	1	-3.5175	-0.472542	9.12106	0.00252684	0.0146937
ENSGACG00000000705	gpr84	G protein-coupled receptor 84 [Source:ZFIN;Acc:ZDB-GENE-070928-33]	scaffold_27	1892715	1893911	1	4.44827	0.985471	9.06619	0.00260378	0.0151342
ENSGACG00000009895	cmya5	cardiomyopathy associated 5 [Source:ZFIN;Acc:ZDB-GENE-070630-1]	groupXIII	9670982	9678459	-1	1.51401	0.0274262	9.02004	0.00267035	0.015514
ENSGACG00000011617			groupXIII	13147141	13149317	1	3.18677	1.03087	8.95829	0.00276213	0.016037
ENSGACG00000007162			groupXI	3854940	3856853	1	-3.54515	0.916619	8.88379	0.00287713	0.0166932
ENSGACG00000002554	zfpm1	zinc finger protein, multitype 1 [Source:ZFIN;Acc:ZDB-GENE-050419-238]	groupXIX	1681785	1687169	1	-0.655614	2.65357	8.8378	0.00295055	0.0171065
ENSGACG00000006581	irx2a	iroquois homeobox protein 2, a [Source:ZFIN;Acc:ZDB-GENE-040426-1446]	groupXX	6866236	6871152	1	2.71519	-1.47067	8.81051	0.00299501	0.0173612
ENSGACG00000016479	zgc:63568	zgc:63568 [Source:ZFIN;Acc:ZDB-GENE-040426-1165]	groupIV	1795282	1798778	1	1.24862	1.3576	8.79411	0.00302204	0.0175149
ENSGACG00000017221	pou4f2	POU domain, class 4, transcription factor 2 [Source:ZFIN;Acc:ZDB-GENE-040401-1]	groupIX	6745083	6797187	-1	3.86958	-0.732569	8.78595	0.00303559	0.0175904
ENSGACG00000001055	scospondin	subcommissural organ spondin [Source:ZFIN;Acc:ZDB-GENE-051114-1]	scaffold_37	2346135	2424188	1	1.27136	0.471314	8.7778	0.00304918	0.0176651
ENSGACG00000001493			scaffold_27	4279624	4281366	1	-0.476762	3.67053	8.77658	0.00305122	0.0176749
ENSGACG00000018129	spon2a	spondin 2a, extracellular matrix protein [Source:ZFIN;Acc:ZDB-GENE-990415-160]	groupIV	11510611	11519827	1	-1.03776	0.448554	8.76933	0.00306339	0.0177413
ENSGACG00000013171	otud7b	OTU domain containing 7B [Source:ZFIN;Acc:ZDB-GENE-060616-1]	groupXX	15718618	15727964	1	0.73348	2.14896	8.74635	0.00310223	0.0179601
ENSGACG00000005780	PKP4 (1 of 2)	plakophilin 4 [Source:HGNC Symbol;Acc:HGNC:9026]	groupXVI	11095735	11137714	-1	-0.324862	5.19414	8.69028	0.00319911	0.0185167
ENSGACG00000019377			groupVII	4319824	4322239	-1	0.721786	2.38132	8.67538	0.00322537	0.0186656
ENSGACG00000018652	IL4I1 (2 of 2)	interleukin 4 induced 1 [Source:HGNC Symbol;Acc:HGNC:19094]	groupVII	494053	497077	1	3.64478	2.23416	8.5164	0.0035196	0.0203252
ENSGACG00000002054	si:ch211-53m15.2	si:ch211-53m15.2 [Source:ZFIN;Acc:ZDB-GENE-100922-24]	scaffold_250	28530	63337	-1	1.64314	-0.446198	8.43501	0.00368064	0.0212334
ENSGACG00000008991	sp5l	Sp5 transcription factor-like [Source:ZFIN;Acc:ZDB-GENE-030131-2981]	groupXII	11144529	11145968	1	3.46585	-2.53966	8.32696	0.00390609	0.0225122
ENSGACG00000006712	kri1	KRI1 homolog [Source:ZFIN;Acc:ZDB-GENE-040915-3]	groupXI	3403023	3408552	1	0.35502	4.33345	8.32368	0.00391315	0.0225503
ENSGACG00000000716	opn1sw1	opsin 1 (cone pigments), short-wave-sensitive 1 [Source:ZFIN;Acc:ZDB-GENE-991109-25]	scaffold_90	461069	462906	1	-4.66037	-0.974214	8.26816	0.00403463	0.0232331
ENSGACG00000014535	cyp2n13	cytochrome P450, family 2, subfamily N, polypeptide 13 [Source:ZFIN;Acc:ZDB-GENE-041001-158]	groupVIII	19106719	19119924	1	1.46203	-0.0505516	8.2679	0.00403521	0.0232351
ENSGACG00000014881			groupXI	16223914	16226389	-1	1.05529	1.03827	8.2195	0.00414426	0.0238563
ENSGACG00000007315	mpeg1	macrophage expressed 1 [Source:ZFIN;Acc:ZDB-GENE-030131-7347]	groupXIII	6521306	6524043	1	1.96988	3.75131	8.14159	0.00432613	0.0248805
ENSGACG00000001678			scaffold_213	11977	14125	-1	0.595511	4.26853	8.13529	0.00434118	0.0249643
ENSGACG00000007945	irf3	interferon regulatory factor 3 [Source:ZFIN;Acc:ZDB-GENE-071120-7]	groupV	9849179	9853443	-1	0.971955	1.82464	8.13324	0.00434609	0.0249911
ENSGACG00000017360	CD274	CD274 molecule [Source:HGNC Symbol;Acc:HGNC:17635]	groupXIV	7425305	7428114	-1	3.00295	-0.349952	8.12368	0.00436907	0.0251161
ENSGACG00000016682	irx3a	iroquois homeobox protein 3a [Source:ZFIN;Acc:ZDB-GENE-991119-5]	groupII	17179737	17181705	1	2.77332	-0.824226	8.12212	0.00437284	0.0251363
ENSGACG00000010645	thyn1	thymocyte nuclear protein 1 [Source:ZFIN;Acc:ZDB-GENE-040426-1585]	groupI	11088226	11089320	1	0.428748	3.21432	8.11585	0.00438799	0.0252205
ENSGACG00000009966	anp32e (2 of 2)	acidic (leucine-rich) nuclear phosphoprotein 32 family, member E [Source:ZFIN;Acc:ZDB-GENE-040426-2448]	groupX	15320390	15323228	1	0.299764	4.36308	8.07561	0.0044865	0.0257691
ENSGACG00000014776	socs7		groupXI	15882825	15884607	1	0.758758	3.04486	8.01286	0.00464463	0.0266441
ENSGACG00000006252			groupXII	7636077	7638864	-1	2.94759	1.08082	7.92831	0.00486671	0.0278801
ENSGACG00000000137	psmb9a (3 of 5)	proteasome (prosome, macropain) subunit, beta type, 9a [Source:ZFIN;Acc:ZDB-GENE-990415-140]	scaffold_58	980864	982668	-1	1.88681	-0.0254481	7.91652	0.00489855	0.0280577
ENSGACG00000006606	zgc:112484	zgc:112484 [Source:ZFIN;Acc:ZDB-GENE-050417-155]	groupXI	3172985	3193999	1	-0.309907	4.2889	7.91066	0.00491444	0.0281456
ENSGACG00000011556	rorb	RAR-related orphan receptor B [Source:ZFIN;Acc:ZDB-GENE-061204-2]	groupXIII	13107695	13111326	1	0.811876	1.0896	7.88966	0.00497181	0.0284645
ENSGACG00000017359			groupXIV	7422416	7423357	-1	2.70679	0.114272	7.8329	0.00513037	0.0293473
ENSGACG00000010643	BPIFC (2 of 3)	BPI fold containing family C [Source:HGNC Symbol;Acc:HGNC:16503]	groupXVII	10920133	10925973	1	1.89517	3.64561	7.82867	0.00514239	0.0294127
ENSGACG00000013667	lgals9l1	lectin, galactoside-binding, soluble, 9 (galectin 9)-like 1 [Source:ZFIN;Acc:ZDB-GENE-030131-9543]	groupI	19630729	19638360	1	1.07101	4.43536	7.8193	0.00516913	0.0295624
ENSGACG00000002618	nop16 (1 of 4)	NOP16 nucleolar protein homolog (yeast) [Source:ZFIN;Acc:ZDB-GENE-040718-267]	groupVI	1041607	1044896	1	-0.608526	3.44495	7.81382	0.00518483	0.0296505
ENSGACG00000008172	cpvl (1 of 2)	carboxypeptidase, vitellogenic-like [Source:ZFIN;Acc:ZDB-GENE-031219-2]	groupXX	9622510	9626914	1	1.76309	1.87784	7.8038	0.00521364	0.0298034
ENSGACG00000003079	grk1a (1 of 2)	G protein-coupled receptor kinase 1 a [Source:ZFIN;Acc:ZDB-GENE-050823-1]	groupXVI	7497167	7500819	-1	-2.1983	0.24723	7.77896	0.00528583	0.0302041
ENSGACG00000014845	olfml2bb	olfactomedin-like 2Bb [Source:ZFIN;Acc:ZDB-GENE-070912-266]	groupIII	5978529	5985941	1	-1.07311	2.39455	7.75471	0.00535727	0.0305968
ENSGACG00000006793	gadd45g	growth arrest and DNA-damage-inducible, gamma [Source:ZFIN;Acc:ZDB-GENE-040426-1882]	groupXIII	5635194	5636935	-1	0.561601	4.13776	7.75095	0.00536844	0.0306571
ENSGACG00000004322	HES5 (4 of 9)	hes family bHLH transcription factor 5 [Source:HGNC Symbol;Acc:HGNC:19764]	groupXVII	1843067	1843668	1	1.52479	-0.743494	7.74241	0.00539386	0.0307971
ENSGACG00000014017	pax3a	paired box gene 3a [Source:ZFIN;Acc:ZDB-GENE-980526-52]	groupIII	2709729	2726302	-1	2.20051	-1.85178	7.68426	0.00557044	0.0317873
ENSGACG00000014409	rnf213b	ring finger protein 213b [Source:ZFIN;Acc:ZDB-GENE-110822-1]	scaffold_112	156020	178413	-1	0.713107	3.43087	7.58087	0.0058991	0.0335983
ENSGACG00000000759	acox3	acyl-Coenzyme A oxidase 3, pristanoyl [Source:ZFIN;Acc:ZDB-GENE-040426-2163]	scaffold_47	344400	357377	1	-0.580841	3.44415	7.49004	0.00620411	0.0352779
ENSGACG00000006805	SLC5A7 (1 of 2)	solute carrier family 5 (sodium/choline cotransporter), member 7 [Source:HGNC Symbol;Acc:HGNC:14025]	groupXVI	13602905	13607696	1	-0.664697	1.30286	7.4854	0.00622012	0.035363
ENSGACG00000003412	gngt2b	guanine nucleotide binding protein (G protein), gamma transducing activity polypeptide 2b [Source:ZFIN;Acc:ZDB-GENE-091020-4]	groupV	3481760	3482745	-1	-3.5028	0.0785195	7.4613	0.00630393	0.0358274
ENSGACG00000016413	pstpip1b	proline-serine-threonine phosphatase interacting protein 1b [Source:ZFIN;Acc:ZDB-GENE-051127-25]	groupII	15242814	15247792	1	2.09194	1.12595	7.45253	0.00633473	0.0359984
ENSGACG00000001762	TRIM14 (34 of 76)	tripartite motif containing 14 [Source:HGNC Symbol;Acc:HGNC:16283]	scaffold_506	9913	10443	1	-3.05501	-1.41091	7.44331	0.00636725	0.0361771
ENSGACG00000016225	itga1	integrin, alpha 1 [Source:ZFIN;Acc:ZDB-GENE-091118-115]	groupXIV	3373810	3390754	-1	-0.336996	3.9177	7.42705	0.00642508	0.0364856
ENSGACG00000006693	NT5C1A (1 of 2)	5'-nucleotidase, cytosolic IA [Source:HGNC Symbol;Acc:HGNC:17819]	groupXV	2973149	2977521	1	0.373766	4.96397	7.41791	0.00645778	0.0366647
ENSGACG00000009422	gnb3b	guanine nucleotide binding protein (G protein), beta polypeptide 3b [Source:ZFIN;Acc:ZDB-GENE-040426-2280]	groupX	14546539	14552132	-1	-2.35931	0.510482	7.39269	0.00654895	0.0371531
ENSGACG00000020845	rad51d	RAD51 homolog D (S. cerevisiae) [Source:ZFIN;Acc:ZDB-GENE-040426-2490]	groupVII	26760863	26768254	1	1.37008	0.626688	7.375	0.00661369	0.037512
ENSGACG00000002825	trim13	tripartite motif-containing 13 [Source:ZFIN;Acc:ZDB-GENE-050522-516]	groupXVI	6987525	6989553	-1	-0.676857	5.05037	7.35544	0.00668603	0.0379052
ENSGACG00000010333			groupX	15437665	15438786	-1	0.367627	3.89096	7.32888	0.00678552	0.0384434
ENSGACG00000003816	uba5	ubiquitin-like modifier activating enzyme 5 [Source:ZFIN;Acc:ZDB-GENE-031112-2]	groupXXI	8697712	8700369	1	0.362315	4.96966	7.21578	0.00722655	0.0408482
ENSGACG00000003185	plekho1b	pleckstrin homology domain containing, family O member 1b [Source:ZFIN;Acc:ZDB-GENE-100609-2]	groupXX	493566	512998	-1	0.882908	0.922311	7.18673	0.00734445	0.0414799
ENSGACG00000011598	GRM1 (1 of 2)	glutamate receptor, metabotropic 1 [Source:HGNC Symbol;Acc:HGNC:4593]	groupXV	11313611	11328034	1	0.44424	4.58015	7.17561	0.00739014	0.0417286
ENSGACG00000020387	srrt	serrate RNA effector molecule homolog (Arabidopsis) [Source:ZFIN;Acc:ZDB-GENE-020419-13]	groupVII	17833672	17840543	1	0.228051	6.29035	7.17097	0.00740929	0.0418251
ENSGACG00000014611	il1b	interleukin 1, beta [Source:ZFIN;Acc:ZDB-GENE-040702-2]	groupXIII	19421923	19423566	1	3.09167	0.362788	7.16875	0.00741843	0.0418743
ENSGACG00000017311	pde6b	phosphodiesterase 6B, cGMP-specific, rod, beta [Source:ZFIN;Acc:ZDB-GENE-090421-2]	groupXIV	7319722	7327313	-1	-3.25675	-0.601532	7.13745	0.00754905	0.0425784
ENSGACG00000018237	si:busm1-57f23.1	si:busm1-57f23.1 [Source:ZFIN;Acc:ZDB-GENE-030616-512]	groupXIV	13008252	13011915	-1	0.567427	2.68952	7.12015	0.00762222	0.0429575
ENSGACG00000018429			groupIX	12187897	12189566	-1	1.16824	3.53876	7.10268	0.00769688	0.0433638
ENSGACG00000016274	RIN2 (2 of 2)	Ras and Rab interactor 2 [Source:HGNC Symbol;Acc:HGNC:18750]	groupIX	2261568	2267495	-1	1.08731	2.28473	7.102	0.00769981	0.0433779
ENSGACG00000014806	itga3a	integrin, alpha 3a [Source:ZFIN;Acc:ZDB-GENE-090805-3]	groupXI	16001449	16024182	-1	0.939072	2.88224	7.08637	0.00776724	0.0437431
ENSGACG00000016643			groupIII	11139076	11147173	-1	1.0266	-0.319691	7.06474	0.00786155	0.0442447
ENSGACG00000014805	pnoca	prepronociceptin a [Source:ZFIN;Acc:ZDB-GENE-101229-1]	groupII	5013464	5023141	-1	-0.486981	4.22099	7.06094	0.00787829	0.0443339
ENSGACG00000001939	C14orf159	chromosome 14 open reading frame 159 [Source:HGNC Symbol;Acc:HGNC:20498]	scaffold_128	80257	89042	-1	-0.629803	5.29466	7.02687	0.00802958	0.0451476
ENSGACG00000000866			scaffold_197	109482	111364	1	1.24563	-0.308413	7.01638	0.00807672	0.0454051
ENSGACG00000001398	RHO (1 of 2)	rhodopsin [Source:HGNC Symbol;Acc:HGNC:10012]	scaffold_27	4146139	4148235	-1	-3.97462	1.4044	7.01547	0.00808086	0.0454259
ENSGACG00000000753	mtm1	myotubularin 1 [Source:ZFIN;Acc:ZDB-GENE-051113-128]	scaffold_47	288717	296739	-1	0.500721	3.65451	7.0019	0.00814231	0.0457637
ENSGACG00000002247	SLC9A1 (1 of 2)	solute carrier family 9, subfamily A (NHE1, cation proton antiporter 1), member 1 [Source:HGNC Symbol;Acc:HGNC:11071]	groupX	1598669	1606704	-1	-0.282456	4.359	6.84325	0.00889769	0.0498099
ENSGACG00000005970			groupXI	2515096	2516105	1	2.93781	1.52599	6.83538	0.00893697	0.0500187
ENSGACG00000001785	zgc:153932	zgc:153932 [Source:ZFIN;Acc:ZDB-GENE-070209-223]	scaffold_593	9963	12056	1	1.04739	0.478129	6.82635	0.00898228	0.050264
ENSGACG00000002457	cyb5r2	cytochrome b5 reductase 2 [Source:ZFIN;Acc:ZDB-GENE-060825-83]	groupXIX	1262591	1267022	-1	0.883727	0.673115	6.82598	0.00898414	0.0502716
ENSGACG00000003168	zgc:112285	zgc:112285 [Source:ZFIN;Acc:ZDB-GENE-050913-132]	groupV	2517084	2519085	1	-5.54816	1.20998	6.77028	0.00926883	0.0517987
ENSGACG00000004437			groupVIII	3003041	3003756	-1	2.87694	-0.607601	6.7673	0.00928434	0.0518825
ENSGACG00000000095			scaffold_527	10528	11476	-1	3.25269	-1.54156	6.71649	0.00955256	0.053293
ENSGACG00000011655	scml4	sex comb on midleg-like 4 (Drosophila) [Source:ZFIN;Acc:ZDB-GENE-041210-338]	groupXV	11423644	11426835	1	-0.373612	5.19403	6.69593	0.00966332	0.0538901
ENSGACG00000011607	rab32b	RAB32b, member RAS oncogene family [Source:ZFIN;Acc:ZDB-GENE-090821-4]	groupXV	11328654	11331498	1	0.685494	1.37068	6.63492	0.0099999	0.0556658
ENSGACG00000012980			groupXI	12605649	12606908	-1	0.557704	2.55075	6.61494	0.0101127	0.0562658
ENSGACG00000016345			groupXIV	3598290	3603335	-1	1.38184	3.34331	6.61297	0.0101239	0.056325
ENSGACG00000002672	tfap2e	transcription factor AP-2 epsilon [Source:ZFIN;Acc:ZDB-GENE-040426-1455]	groupX	2650823	2657474	1	2.11939	-1.01569	6.60386	0.0101758	0.0565919
ENSGACG00000020714	hmp19	HMP19 protein [Source:ZFIN;Acc:ZDB-GENE-030131-3694]	groupVII	22791029	22813599	1	-0.262638	8.54583	6.60052	0.0101949	0.0566889
ENSGACG00000006047	cad	carbamoyl-phosphate synthetase 2, aspartate transcarbamylase, and dihydroorotase [Source:ZFIN;Acc:ZDB-GENE-021030-4]	groupXVIII	3262716	3282550	1	0.530238	4.60646	6.59118	0.0102485	0.0569809
ENSGACG00000006572	irx1a	iroquois homeobox protein 1, a [Source:ZFIN;Acc:ZDB-GENE-040707-1]	groupXX	6753538	6757529	-1	2.87656	-1.13639	6.55476	0.0104604	0.0581236
ENSGACG00000012376	chmp7	CHMP family, member 7 [Source:ZFIN;Acc:ZDB-GENE-040426-1750]	groupXIII	14423967	14427196	-1	0.298582	5.5665	6.55422	0.0104636	0.058138
ENSGACG00000001123			scaffold_129	47228	50569	-1	1.26754	4.68487	6.5391	0.0105529	0.0586021
ENSGACG00000001674	NEBL	nebulette [Source:HGNC Symbol;Acc:HGNC:16932]	scaffold_213	321	11585	-1	0.38089	6.68207	6.51689	0.0106855	0.0593155
ENSGACG00000006789	tbc1d32	TBC1 domain family, member 32 [Source:ZFIN;Acc:ZDB-GENE-061106-5]	groupXVIII	5378340	5429005	-1	0.454401	6.16736	6.51299	0.0107089	0.0594294
ENSGACG00000009762			groupX	15033533	15042028	1	0.953798	0.269076	6.50155	0.0107781	0.0597935
ENSGACG00000004958	mms22l	MMS22-like, DNA repair protein [Source:ZFIN;Acc:ZDB-GENE-030131-3869]	groupXX	3059511	3073533	-1	0.746123	0.558918	6.46899	0.0109773	0.0608452
ENSGACG00000009325			groupX	14405021	14405560	1	5.90242	-2.6192	6.44611	0.0111196	0.0616036
ENSGACG00000006555	dusp3b	dual specificity phosphatase 3b [Source:ZFIN;Acc:ZDB-GENE-030616-38]	groupXI	3121114	3125754	-1	0.494874	4.46614	6.43868	0.0111662	0.0618481
ENSGACG00000001843	TAPBP (6 of 7)	TAP binding protein (tapasin) [Source:HGNC Symbol;Acc:HGNC:11566]	groupX	24836	26361	1	0.935664	0.89718	6.43711	0.0111761	0.0618933
ENSGACG00000018244	inab	internexin neuronal intermediate filament protein, alpha b [Source:ZFIN;Acc:ZDB-GENE-990415-83]	groupIX	10749285	10751279	-1	-0.364375	6.20433	6.42917	0.0112261	0.0621531
ENSGACG00000018014	ccnb1	cyclin B1 [Source:ZFIN;Acc:ZDB-GENE-000406-10]	groupXIV	10707199	10710238	1	1.39334	0.173148	6.42682	0.0112409	0.0622283
ENSGACG00000016350			groupXIV	3603545	3604923	-1	1.56977	1.16677	6.42239	0.011269	0.0623736
ENSGACG00000008657			groupXII	10784180	10785603	1	0.700909	2.50223	6.41821	0.0112956	0.0625137
ENSGACG00000014504	efcab2	EF-hand calcium binding domain 2 [Source:ZFIN;Acc:ZDB-GENE-070521-5]	groupII	3574592	3576200	1	0.569507	2.32603	6.39778	0.0114263	0.0632199
ENSGACG00000012635			groupXV	13199807	13202626	1	0.245238	5.87032	6.36564	0.0116351	0.0643222
ENSGACG00000016922	macrod1	MACRO domain containing 1 [Source:ZFIN;Acc:ZDB-GENE-040912-100]	groupIV	5083045	5165312	-1	-0.660344	2.8605	6.35354	0.0117147	0.0647483
ENSGACG00000020188	dscama	Down syndrome cell adhesion molecule a [Source:ZFIN;Acc:ZDB-GENE-050310-7]	groupVII	13116224	13176677	1	-0.356512	5.27147	6.33442	0.0118417	0.0654106
ENSGACG00000012327	pak4	p21 protein (Cdc42/Rac)-activated kinase 4 [Source:ZFIN;Acc:ZDB-GENE-040704-69]	groupI	15706210	15715084	1	-0.407375	2.6894	6.32987	0.0118721	0.0655752
ENSGACG00000000147	psmb9a (5 of 5)	proteasome (prosome, macropain) subunit, beta type, 9a [Source:ZFIN;Acc:ZDB-GENE-990415-140]	scaffold_58	1063341	1065352	-1	1.82117	-0.761604	6.31939	0.0119425	0.065935
ENSGACG00000006753	arhgef10 (1 of 2)	Rho guanine nucleotide exchange factor (GEF) 10 [Source:ZFIN;Acc:ZDB-GENE-030131-6210]	groupXV	3243115	3253633	-1	0.385782	2.67692	6.2858	0.0121709	0.0671337
ENSGACG00000009188			groupXVII	8810502	8815093	1	1.39779	2.78654	6.24525	0.0124527	0.068617
ENSGACG00000011569	TRPM6	transient receptor potential cation channel, subfamily M, member 6 [Source:HGNC Symbol;Acc:HGNC:17995]	groupXIII	13116394	13129794	-1	-0.482986	3.53574	6.23677	0.0125125	0.0689163
ENSGACG00000011827	cebpb	CCAAT/enhancer binding protein (C/EBP), beta [Source:ZFIN;Acc:ZDB-GENE-020111-3]	groupXII	15595557	15596471	1	1.43591	1.8355	6.23486	0.012526	0.0689869
ENSGACG00000003847	dlgap1b	discs, large (Drosophila) homolog-associated protein 1b [Source:ZFIN;Acc:ZDB-GENE-091116-98]	groupXXI	8805170	8837399	-1	0.324876	3.858	6.21994	0.0126319	0.069529
ENSGACG00000020361	scn4bb	sodium channel, voltage-gated, type IV, beta b [Source:ZFIN;Acc:ZDB-GENE-031116-71]	groupVII	17446833	17449484	1	1.9501	-1.62912	6.20803	0.0127172	0.0699714
ENSGACG00000015788			scaffold_135	85407	88235	1	2.0624	1.76645	6.2039	0.0127469	0.0701235
ENSGACG00000018855			groupVII	1441478	1444706	1	0.896121	1.39906	6.19228	0.0128309	0.0705664
ENSGACG00000018655	gpc3	glypican 3 [Source:ZFIN;Acc:ZDB-GENE-031212-1]	groupIV	15982395	16064274	1	0.404693	4.12391	6.17812	0.012934	0.0711023
ENSGACG00000013723	ppan	peter pan homolog (Drosophila) [Source:ZFIN;Acc:ZDB-GENE-030114-4]	groupXI	13416467	13420111	1	0.299656	4.4274	6.15461	0.013107	0.0720067
ENSGACG00000013988	mkl2b	MKL/myocardin-like 2b [Source:ZFIN;Acc:ZDB-GENE-030619-16]	groupXI	13726297	13732972	-1	0.665195	4.74986	6.15356	0.0131148	0.0720454
ENSGACG00000013984	snrnp25	small nuclear ribonucleoprotein 25 [Source:ZFIN;Acc:ZDB-GENE-050417-179]	groupXI	13720527	13721620	1	-0.387641	2.7788	6.13439	0.0132577	0.0727634
ENSGACG00000017588			groupII	22706044	22707298	-1	2.91262	-1.07373	6.12229	0.0133488	0.0732435
ENSGACG00000017833	sigmar1	sigma non-opioid intracellular receptor 1 [Source:ZFIN;Acc:ZDB-GENE-040426-1006]	groupXIV	9742648	9744938	-1	-0.335071	3.48458	6.11643	0.0133931	0.0734745
ENSGACG00000018780	COLGALT1 (2 of 2)	collagen beta(1-O)galactosyltransferase 1 [Source:HGNC Symbol;Acc:HGNC:26182]	groupIX	14459748	14468120	1	-0.423975	3.1427	6.11598	0.0133965	0.0734853
ENSGACG00000010328	si:dkey-27c15.3 (1 of 2)	si:dkey-27c15.3 [Source:ZFIN;Acc:ZDB-GENE-060503-728]	groupX	15434997	15437053	-1	0.337264	4.56234	6.11427	0.0134095	0.0735525
ENSGACG00000005449			groupXXI	11300455	11304049	-1	1.67848	1.86594	6.10629	0.0134702	0.0738695
ENSGACG00000002154	gabarapl2	GABA(A) receptor-associated protein-like 2 [Source:ZFIN;Acc:ZDB-GENE-040718-336]	groupXIX	642422	645940	1	-0.333294	6.08069	6.10153	0.0135065	0.0740564
ENSGACG00000011420	NUGGC (2 of 3)	nuclear GTPase, germinal center associated [Source:HGNC Symbol;Acc:HGNC:33550]	groupXI	10224053	10228506	1	0.749641	3.20019	6.0968	0.0135427	0.074243
ENSGACG00000008527	im:7148400	im:7148400 [Source:ZFIN;Acc:ZDB-GENE-050309-74]	groupXI	5661792	5665608	1	0.5459	2.18853	6.09597	0.013549	0.0742737
ENSGACG00000013326			groupXX	16113438	16115257	-1	-0.705126	3.93899	6.08817	0.013609	0.0745701
ENSGACG00000009522	tmem98	transmembrane protein 98 [Source:ZFIN;Acc:ZDB-GENE-070112-1092]	groupXI	6717035	6721090	-1	0.748838	2.26951	6.08611	0.0136249	0.0746489
ENSGACG00000015589	stat1a	signal transduction and activation of transcription 1a [Source:ZFIN;Acc:ZDB-GENE-980526-499]	groupI	27829942	27837042	1	0.54446	5.71688	6.08498	0.0136336	0.0746844
ENSGACG00000011606	postnb	periostin, osteoblast specific factor b [Source:ZFIN;Acc:ZDB-GENE-030131-9120]	groupI	13650351	13660833	-1	-1.23788	2.45557	6.05907	0.0138351	0.0757184
ENSGACG00000010014	PLEKHA5 (1 of 2)	pleckstrin homology domain containing, family A member 5 [Source:HGNC Symbol;Acc:HGNC:30036]	groupXIX	11517961	11572275	1	0.416613	4.24636	6.02559	0.0140999	0.0770679
ENSGACG00000020446	arr3a	arrestin 3a, retinal (X-arrestin) [Source:ZFIN;Acc:ZDB-GENE-040718-102]	groupVII	18670294	18676401	-1	-2.86999	1.54046	6.02027	0.0141425	0.0772964
ENSGACG00000018021	alad	aminolevulinate dehydratase [Source:ZFIN;Acc:ZDB-GENE-050417-123]	groupXIV	10781663	10786748	-1	0.342218	3.82494	6.01109	0.0142162	0.0776701
ENSGACG00000013099	dspa	desmoplakin a [Source:ZFIN;Acc:ZDB-GENE-030131-2743]	groupIII	639394	651698	-1	-0.434096	5.6931	5.99538	0.0143434	0.0783268
ENSGACG00000019370	capgb	capping protein (actin filament), gelsolin-like b [Source:ZFIN;Acc:ZDB-GENE-030131-8541]	groupVII	4306372	4313379	1	0.70783	2.3287	5.98143	0.0144573	0.0788975
ENSGACG00000007534	got1	glutamic-oxaloacetic transaminase 1, soluble [Source:ZFIN;Acc:ZDB-GENE-040426-2003]	groupVI	8807677	8811830	-1	0.82572	3.73382	5.97672	0.0144959	0.0790784
ENSGACG00000001229			scaffold_27	3529522	3534482	-1	1.00409	3.40613	5.93872	0.0148118	0.080732
ENSGACG00000015964	pde6h (1 of 2)	phosphodiesterase 6H, cGMP-specific, cone, gamma [Source:ZFIN;Acc:ZDB-GENE-040426-1754]	groupIX	580825	582033	1	-2.92774	2.01156	5.91853	0.0149825	0.0816183
ENSGACG00000019690	cacna2d4a	calcium channel, voltage-dependent, alpha 2/delta subunit 4a [Source:ZFIN;Acc:ZDB-GENE-041210-213]	groupIV	28762101	28821369	-1	1.19067	-0.144566	5.91549	0.0150083	0.0817414
ENSGACG00000020679	ZFX	zinc finger protein, X-linked [Source:HGNC Symbol;Acc:HGNC:12869]	groupVII	22234712	22238511	1	-0.320892	5.11778	5.91512	0.0150115	0.0817542
ENSGACG00000002938	b3galt4	UDP-Gal:betaGlcNAc beta 1,3-galactosyltransferase, polypeptide 4 [Source:ZFIN;Acc:ZDB-GENE-081104-482]	groupXII	1058852	1061564	-1	0.513186	2.58218	5.91431	0.0150184	0.0817874
ENSGACG00000011109	notum1a	notum pectinacetylesterase 1a [Source:ZFIN;Acc:ZDB-GENE-120807-2]	groupXI	9194615	9199529	1	1.04514	-0.292743	5.89773	0.0151604	0.0825077
ENSGACG00000002064	neurod	neurogenic differentiation [Source:ZFIN;Acc:ZDB-GENE-990415-172]	groupXVI	3540086	3541895	-1	0.57448	2.82049	5.88087	0.0153063	0.0832387
ENSGACG00000002843			groupVI	1824347	1833888	1	0.530436	2.83622	5.88016	0.0153124	0.0832676
ENSGACG00000017054	TMEM236 (2 of 2)	transmembrane protein 236 [Source:HGNC Symbol;Acc:HGNC:23473]	groupIII	12749678	12752936	-1	-1.16047	2.35047	5.87607	0.0153481	0.0834391
ENSGACG00000002887	qars	glutaminyl-tRNA synthetase [Source:ZFIN;Acc:ZDB-GENE-040426-1011]	groupXII	875642	881378	-1	0.339236	4.38227	5.85164	0.0155625	0.0845232
ENSGACG00000005229	si:dkey-21o19.6	si:dkey-21o19.6 [Source:ZFIN;Acc:ZDB-GENE-090313-245]	groupXII	5756123	5766648	-1	-0.422879	4.47918	5.84323	0.0156371	0.0849003
ENSGACG00000006669	mast1b	microtubule associated serine/threonine kinase 1b [Source:ZFIN;Acc:ZDB-GENE-131025-2]	groupXI	3344980	3360444	1	0.274169	4.389	5.82724	0.0157799	0.0856207
ENSGACG00000006962	vstm4a	V-set and transmembrane domain containing 4a [Source:ZFIN;Acc:ZDB-GENE-060810-69]	groupVI	8168140	8175474	1	-0.612647	2.85989	5.82426	0.0158066	0.085754
ENSGACG00000010375			groupXIII	10704836	10708208	-1	-0.579877	3.08302	5.8225	0.0158224	0.0858288
ENSGACG00000018774	acsl1b	acyl-CoA synthetase long-chain family member 1b [Source:ZFIN;Acc:ZDB-GENE-040801-88]	groupIV	17721289	17736396	-1	0.799604	4.32318	5.80869	0.0159472	0.0864358
ENSGACG00000018327			groupIX	10955919	10967510	-1	-0.419744	2.97054	5.77533	0.0162527	0.087988
ENSGACG00000000229	pargl	poly (ADP-ribose) glycohydrolase, like [Source:ZFIN;Acc:ZDB-GENE-090313-286]	scaffold_363	1379	3571	1	1.57714	-1.20631	5.75957	0.0163991	0.0887235
ENSGACG00000014361	SOCS1 (1 of 2)	suppressor of cytokine signaling 1 [Source:HGNC Symbol;Acc:HGNC:19383]	groupXI	14940995	14942608	1	1.71527	-0.963602	5.72581	0.0167174	0.090315
ENSGACG00000001963	enpep	glutamyl aminopeptidase [Source:ZFIN;Acc:ZDB-GENE-050309-218]	scaffold_128	111787	126232	-1	-1.47491	0.597153	5.72405	0.0167341	0.0903875
ENSGACG00000012665			groupXX	14330860	14346284	1	1.18176	3.0569	5.71035	0.0168652	0.0910797
ENSGACG00000014566	blvra	biliverdin reductase A [Source:ZFIN;Acc:ZDB-GENE-060929-312]	groupIII	5088854	5093804	-1	0.265624	5.27312	5.69788	0.0169854	0.0916749
ENSGACG00000004354	lrrc8c	leucine rich repeat containing 8 family, member C [Source:ZFIN;Acc:ZDB-GENE-030131-2965]	groupVIII	2737798	2741487	-1	-0.32849	3.3255	5.68949	0.0170668	0.0920898
ENSGACG00000006331	samsn1a	SAM domain, SH3 domain and nuclear localisation signals, 1a [Source:ZFIN;Acc:ZDB-GENE-030131-8639]	groupI	3080902	3085572	1	1.18262	2.68055	5.67952	0.0171641	0.0925996
ENSGACG00000011714	ADCK3 (1 of 2)	aarF domain containing kinase 3 [Source:HGNC Symbol;Acc:HGNC:16812]	groupXV	11493917	11501523	-1	1.07158	2.42047	5.67276	0.0172303	0.0929471
ENSGACG00000016811	pde6a	phosphodiesterase 6A, cGMP-specific, rod, alpha [Source:ZFIN;Acc:ZDB-GENE-030616-42]	groupIV	4184397	4203182	-1	-2.0788	-0.0214974	5.65931	0.017363	0.0936129
ENSGACG00000008820			groupI	7884939	7889802	-1	-0.88657	0.807742	5.65734	0.0173824	0.0937077
ENSGACG00000014302			groupXIII	18702445	18703421	1	-2.16157	-0.395098	5.63874	0.0175678	0.0946265
ENSGACG00000013555	coro1a	coronin, actin binding protein, 1A [Source:ZFIN;Acc:ZDB-GENE-030131-9512]	groupXI	13284111	13289431	-1	1.00088	4.16109	5.63482	0.0176072	0.0948081
ENSGACG00000007665	sfrp5	secreted frizzled-related protein 5 [Source:ZFIN;Acc:ZDB-GENE-011108-2]	groupVI	8943428	8955464	1	-0.951544	4.89089	5.6312	0.0176436	0.0949838
ENSGACG00000019560	C4orf29	chromosome 4 open reading frame 29 [Source:HGNC Symbol;Acc:HGNC:26111]	groupIV	26192144	26203932	-1	0.302099	5.32308	5.62864	0.0176694	0.0951026
ENSGACG00000004454	dennd2c	DENN/MADD domain containing 2C [Source:ZFIN;Acc:ZDB-GENE-081105-71]	groupXII	4036539	4046719	-1	-0.447963	2.69647	5.62801	0.0176757	0.0951314
ENSGACG00000015813	TNC (2 of 2)	tenascin C [Source:HGNC Symbol;Acc:HGNC:5318]	groupXIV	1195794	1214842	1	0.622426	1.62135	5.61986	0.017758	0.0955391
ENSGACG00000003210			groupXVII	474804	485236	-1	1.66788	-1.20162	5.5959	0.0180026	0.0967673
ENSGACG00000010115	ift80	intraflagellar transport 80 homolog (Chlamydomonas) [Source:ZFIN;Acc:ZDB-GENE-041212-50]	groupI	10082472	10129799	1	0.381194	4.98383	5.57904	0.0181767	0.0976201
ENSGACG00000017170			groupIV	5742527	5747140	-1	-2.45697	0.643768	5.56813	0.0182903	0.0981779
ENSGACG00000013327			groupXX	16118214	16120496	-1	1.05142	0.748838	5.56007	0.0183746	0.0985837
ENSGACG00000012564			groupXI	11838445	11838984	1	2.7427	-2.10351	5.5479	0.0185028	0.099203
ENSGACG00000001729			scaffold_882	1249	3529	1	2.13528	-0.00895189	5.54664	0.0185162	0.099264
ENSGACG00000016445	cplx4a	complexin 4a [Source:ZFIN;Acc:ZDB-GENE-060526-116]	groupXIV	3902066	3906382	1	-2.55106	-0.623725	5.54602	0.0185227	0.099294
ENSGACG00000010084	si:dkey-206f10.1	si:dkey-206f10.1 [Source:ZFIN;Acc:ZDB-GENE-041014-154]	groupXVIII	9873600	9881101	-1	2.71669	1.12486	5.54175	0.018568	0.0994998
