# Supplementary material for: Temporal dynamics of neurogenomic plasticity in response to social interactions in male threespined sticklebacks
Source: PLoS Genet. 2017 Jul 13;13(7):e1006840. doi: 10.1371/journal.pgen.1006840 (PMC5509087; doi:10.1371/journal.pgen.1006840)
Supplement: S2 Table — GO terms were further summarized according to their biological significance in the ‘comments’ column. (XLSX) [file pgen.1006840.s004.xlsx]

## Sheet: BP
tissue_time	region	time	direction	GO.ID	Term	Comments	Annotated	Significant	Expected	p value
T.60	T	60	DOWN	GO:0042060	wound healing	Immune Response	132	9	2.69	0.00146
D.60	D	60	DOWN	GO:0006810	transport	transport	2207	104	83.13	0.00463
T.60	T	60	UP	GO:0006810	transport	transport	2160	81	60.79	0.00181
T.120	T	120	UP	GO:0006090	pyruvate metabolic process	anaerobic energy production	30	3	0.33	0.00439
T.120	T	120	UP	GO:0006096	glycolytic process	anaerobic energy production	30	3	0.33	0.00439
T.60	T	60	DOWN	GO:0033013	tetrapyrrole metabolic process	Energy Homeostasis	21	4	0.43	0.00076
D.60	D	60	UP	GO:0048731	system development	development	1092	17	6.9	0.00025
D.120	D	120	UP	GO:0044281	small molecule metabolic process	Metabolism	670	22	10.3	0.00051
D.60	D	60	UP	GO:0001501	skeletal system development	development	156	5	0.99	0.00292
D.60	D	60	UP	GO:0044765	single-organism transport	Synaptic Transmission	1329	16	8.4	0.00633
T.60	T	60	UP	GO:0044765	single-organism transport	Synaptic Transmission	1297	55	36.5	0.00086
D.120	D	120	UP	GO:0044699	single-organism process		5997	107	92.22	0.0017
T.60	T	60	UP	GO:0044699	single-organism process		5879	189	165.44	0.00021
D.60	D	60	UP	GO:1902578	single-organism localization	Synaptic Transmission	1329	16	8.4	0.00633
T.60	T	60	UP	GO:1902578	single-organism localization	Synaptic Transmission	1297	55	36.5	0.00086
D.60	D	60	UP	GO:0044767	single-organism developmental process	Nervous System Development	1569	18	9.91	0.00591
T.60	T	60	DOWN	GO:0044763	single-organism cellular process		4681	112	95.39	0.00522
T.120	T	120	UP	GO:0050794	regulation of cellular process	biological regulation	1427	26	15.92	0.00595
D.30	D	30	DOWN	GO:0044707	single-multicellular organism process	Homeostasis	1978	19	10.85	0.0057
D.60	D	60	UP	GO:0044707	single-multicellular organism process	Homeostasis	1978	23	12.5	0.00111
T.60	T	60	DOWN	GO:0044707	single-multicellular organism process	Homeostasis	1920	57	39.13	0.00101
T.120	T	120	DOWN	GO:0044707	single-multicellular organism process	Homeostasis	1920	19	9.55	0.00097
T.60	T	60	UP	GO:0023061	signal release	Synaptic Transmission	171	11	4.81	0.00879
D.30	D	30	DOWN	GO:0007605	sensory perception of sound	Stimulus mediated neuronal signalling	77	3	0.42	0.0085
D.60	D	60	DOWN	GO:0007605	sensory perception of sound	Stimulus mediated neuronal signalling	77	8	2.9	0.00815
D.30	D	30	DOWN	GO:0050954	sensory perception of mechanical stimulu...	Stimulus mediated neuronal signalling	77	3	0.42	0.0085
D.60	D	60	DOWN	GO:0050954	sensory perception of mechanical stimulu...	Stimulus mediated neuronal signalling	77	8	2.9	0.00815
T.120	T	120	UP	GO:0016052	carbohydrate catabolic process	carbohydrate catabolism	30	3	0.33	0.00439
T.120	T	120	UP	GO:0035282	segmentation	development	75	6	0.84	0.00018
T.60	T	60	UP	GO:0032940	secretion by cell	transport	311	18	8.75	0.0029
T.60	T	60	UP	GO:0046903	secretion	transport	311	18	8.75	0.0029
T.120	T	120	UP	GO:0007379	segment specification	development	75	6	0.84	0.00018
T.120	T	120	UP	GO:0003002	regionalization	development	113	6	1.26	0.00159
T.60	T	60	DOWN	GO:0009611	response to wounding	Stress Response	132	9	2.69	0.00146
D.60	D	60	DOWN	GO:0050896	response to stimulus	Stimulus mediated neuronal signalling	1804	92	67.95	0.00073
T.60	T	60	DOWN	GO:0009605	response to external stimulus	Stimulus mediated neuronal signalling	164	10	3.34	0.00187
D.60	D	60	DOWN	GO:0009607	response to biotic stimulus	Stimulus mediated neuronal signalling	16	4	0.6	0.00251
T.60	T	60	DOWN	GO:0009607	response to biotic stimulus	Stimulus mediated neuronal signalling	15	3	0.31	0.00316
D.60	D	60	DOWN	GO:0009628	response to abiotic stimulus	Stimulus mediated neuronal signalling	21	5	0.79	0.00091
D.120	D	120	UP	GO:0009628	response to abiotic stimulus	Stimulus mediated neuronal signalling	21	3	0.32	0.00386
T.60	T	60	DOWN	GO:0009628	response to abiotic stimulus	Stimulus mediated neuronal signalling	21	4	0.43	0.00076
T.120	T	120	UP	GO:0007389	pattern specification process	development	123	6	1.37	0.00245
T.120	T	120	UP	GO:0007398	ectoderm development	development	580	14	6.47	0.00473
T.120	T	120	UP	GO:0009185	ribonucleoside diphosphate metabolic pro...	Energy Metabolism	30	3	0.33	0.00439
T.120	T	120	UP	GO:0072524	pyridine-containing compound metabolic p...	Energy Metabolism	36	3	0.4	0.00736
T.120	T	120	UP	GO:0019362	pyridine nucleotide metabolic process	Energy Metabolism	36	3	0.4	0.00736
T.120	T	120	UP	GO:0009179	purine ribonucleoside diphosphate metabo...	Energy Metabolism	30	3	0.33	0.00439
T.120	T	120	UP	GO:0009135	purine nucleoside diphosphate metabolic ...	Energy Metabolism	30	3	0.33	0.00439
T.120	T	120	UP	GO:1901362	organic cyclic compound biosynthetic pro...	Energy Metabolism	1251	23	13.96	0.00911
T.60	T	60	UP	GO:0001505	regulation of neurotransmitter levels	regulation of neurotransmitter levels	171	11	4.81	0.00879
T.120	T	120	UP	GO:0046939	nucleotide phosphorylation	Energy Metabolism	30	3	0.33	0.00439
T.120	T	120	UP	GO:0006165	nucleoside diphosphate phosphorylation	Energy Metabolism	30	3	0.33	0.00439
D.120	D	120	UP	GO:0050828	regulation of liquid surface tension	Homeostasis, biological regulation	54	5	0.83	0.00138
T.120	T	120	UP	GO:0009132	nucleoside diphosphate metabolic process	Energy Metabolism	30	3	0.33	0.00439
T.120	T	120	UP	GO:0034654	nucleobase-containing compound biosynthe...	Energy Metabolism	1251	23	13.96	0.00911
T.120	T	120	UP	GO:0046496	nicotinamide nucleotide metabolic proces...	Energy Metabolism	36	3	0.4	0.00736
T.120	T	120	UP	GO:0006757	ATP generation from ADP	Energy Metabolism	30	3	0.33	0.00439
T.120	T	120	UP	GO:0019438	aromatic compound biosynthetic process	Energy Metabolism	1251	23	13.96	0.00911
T.60	T	60	DOWN	GO:0050878	regulation of body fluid levels	biological regulation	132	9	2.69	0.00146
T.120	T	120	UP	GO:0046031	ADP metabolic process	Energy Metabolism	30	3	0.33	0.00439
D.60	D	60	UP	GO:0065008	regulation of biological quality	biological regulation	541	9	3.42	0.00624
D.120	D	120	UP	GO:0065008	regulation of biological quality	biological regulation	541	16	8.32	0.00858
T.60	T	60	UP	GO:0065008	regulation of biological quality	biological regulation	539	30	15.17	0.00024
T.120	T	120	UP	GO:0006733	oxidoreduction coenzyme metabolic proces...	Enzyme Metabolic processes	36	3	0.4	0.00736
T.120	T	120	UP	GO:0030101	natural killer cell activation	Immune Response	11	2	0.12	0.00635
T.120	T	120	UP	GO:0046649	lymphocyte activation	Immune Response	11	2	0.12	0.00635
T.120	T	120	UP	GO:0044724	single-organism carbohydrate catabolic p...	Metabolism	30	3	0.33	0.00439
T.120	T	120	UP	GO:0032787	monocarboxylic acid metabolic process	Metabolism	152	7	1.7	0.00149
T.120	T	120	UP	GO:0051171	regulation of nitrogen compound metaboli...	Nitrogen Metabolism	1327	24	14.81	0.00931
T.60	T	60	DOWN	GO:0006778	porphyrin-containing compound metabolic ...	Metabolism	21	4	0.43	0.00076
T.120	T	120	UP	GO:0080090	regulation of primary metabolic process	regulation of cellular metabolism	1330	24	14.84	0.00957
T.60	T	60	DOWN	GO:0043436	oxoacid metabolic process	Metabolism	352	17	7.17	0.0008
T.120	T	120	UP	GO:0019219	regulation of nucleobase-containing comp...	regulation of cellular metabolism	1171	23	13.07	0.00405
T.120	T	120	UP	GO:0031323	regulation of cellular metabolic process	regulation of cellular metabolism	1364	26	15.22	0.0032
T.60	T	60	DOWN	GO:0006082	organic acid metabolic process	Metabolism	352	17	7.17	0.0008
T.120	T	120	UP	GO:2000112	regulation of cellular macromolecule bio...	regulation of cellular metabolism	1087	24	12.13	0.00064
D.120	D	120	UP	GO:0009117	nucleotide metabolic process	Energy Metabolism	165	8	2.54	0.00384
D.120	D	120	UP	GO:0006753	nucleoside phosphate metabolic process	Energy Metabolism	165	8	2.54	0.00384
T.120	T	120	UP	GO:0031326	regulation of cellular biosynthetic proc...	regulation of cellular metabolism	1087	24	12.13	0.00064
T.120	T	120	UP	GO:0009889	regulation of biosynthetic process	regulation of cellular metabolism	1087	24	12.13	0.00064
T.120	T	120	UP	GO:1903506	regulation of nucleic acid-templated tra...	regulation of gene expression	941	23	10.5	0.0002
T.120	T	120	UP	GO:0010468	regulation of gene expression	regulation of gene expression	1093	24	12.2	0.00069
T.120	T	120	UP	GO:0051252	regulation of RNA metabolic process	Regulation of RNA metabolism	941	23	10.5	0.0002
T.60	T	60	UP	GO:0006836	neurotransmitter transport	Synaptic Transmission	171	11	4.81	0.00879
T.60	T	60	UP	GO:0007269	neurotransmitter secretion	Synaptic Transmission	171	11	4.81	0.00879
D.60	D	60	DOWN	GO:0030101	natural killer cell activation	Immune Response	11	3	0.41	0.00697
T.120	T	120	UP	GO:2001141	regulation of RNA biosynthetic process	Regulation of RNA metabolism	941	23	10.5	0.0002
D.60	D	60	DOWN	GO:0002274	myeloid leukocyte activation	Immune Response	104	10	3.92	0.00566
D.120	D	120	DOWN	GO:0003012	muscle system process	actin/myosin related processes	201	5	0.96	0.0025
D.120	D	120	DOWN	GO:0061061	muscle structure development	actin/myosin related processes	228	5	1.09	0.0043
D.120	D	120	DOWN	GO:0007517	muscle organ development	actin/myosin related processes	228	5	1.09	0.0043
D.120	D	120	DOWN	GO:0006936	muscle contraction	actin/myosin related processes	201	5	0.96	0.0025
D.30	D	30	DOWN	GO:0032501	multicellular organismal process		2073	19	11.37	0.0096
D.60	D	60	UP	GO:0032501	multicellular organismal process		2073	23	13.1	0.00217
T.60	T	60	DOWN	GO:0032501	multicellular organismal process		2015	57	41.06	0.0033
T.120	T	120	DOWN	GO:0032501	multicellular organismal process	Homeostasis	2015	19	10.02	0.0018
D.60	D	60	UP	GO:0007275	multicellular organismal development		1205	18	7.61	0.00026
D.60	D	60	DOWN	GO:0006928	movement of cell or subcellular componen...		422	31	15.9	0.00026
T.60	T	60	UP	GO:0006928	movement of cell or subcellular componen...		415	21	11.68	0.00647
T.120	T	120	UP	GO:0032774	RNA biosynthetic process	RNA metabolism	1251	23	13.96	0.00911
T.60	T	60	UP	GO:0055065	metal ion homeostasis	cellular ion homeostasis	32	6	0.9	0.00023
D.30	D	30	DOWN	GO:0007498	mesoderm development	development	594	10	3.26	0.0012
D.60	D	60	DOWN	GO:0042116	macrophage activation	Immune Response	104	10	3.92	0.00566
D.60	D	60	DOWN	GO:0002449	lymphocyte mediated immunity	Immune Response	74	8	2.79	0.00643
D.60	D	60	DOWN	GO:0046649	lymphocyte activation	Immune Response	11	3	0.41	0.00697
T.120	T	120	UP	GO:0006351	transcription, DNA-templated	Transcription	1251	23	13.96	0.00911
D.60	D	60	DOWN	GO:0051179	localization		2335	112	87.96	0.00158
T.60	T	60	UP	GO:0051179	localization		2286	82	64.33	0.00613
T.30	T	30	DOWN	GO:0006869	lipid transport	lipid transport	263	10	2.52	0.00019
T.30	T	30	DOWN	GO:0010876	lipid localization	lipid transport	263	10	2.52	0.00019
D.60	D	60	DOWN	GO:0002443	leukocyte mediated immunity	Immune Response	74	8	2.79	0.00643
D.60	D	60	DOWN	GO:0045321	leukocyte activation	Immune Response	111	11	4.18	0.00299
D.120	D	120	UP	GO:0045321	leukocyte activation	Immune Response	111	6	1.71	0.00715
T.60	T	60	DOWN	GO:0045321	leukocyte activation	Immune Response	107	7	2.18	0.00609
D.60	D	60	UP	GO:0006811	ion transport	Generation of Membrane Action Potential	650	13	4.11	0.00015
T.60	T	60	UP	GO:0006811	ion transport	Generation of Membrane Action Potential	615	32	17.31	0.00049
T.60	T	60	UP	GO:0050801	ion homeostasis	cellular ion homeostasis	32	6	0.9	0.00023
T.60	T	60	UP	GO:0098771	inorganic ion homeostasis	cellular ion homeostasis	32	6	0.9	0.00023
T.60	T	60	DOWN	GO:0002376	immune system process	Immune Response	1086	39	22.13	0.00023
D.60	D	60	DOWN	GO:0006955	immune response	Immune Response	295	22	11.11	0.00169
D.60	D	60	UP	GO:0042592	homeostatic process	Homeostasis	193	6	1.22	0.00128
D.120	D	120	UP	GO:0042592	homeostatic process	Homeostasis	193	8	2.97	0.00968
T.60	T	60	UP	GO:0042592	homeostatic process	Homeostasis	191	14	5.38	0.00096
T.120	T	120	UP	GO:0006366	transcription from RNA polymerase II pro...	Transcription	1191	23	13.29	0.00501
T.60	T	60	DOWN	GO:0007599	hemostasis		132	9	2.69	0.00146
T.60	T	60	UP	GO:0007507	heart development	development	168	13	4.73	0.00088
T.120	T	120	UP	GO:0097659	nucleic acid-templated transcription	Transcription	1251	23	13.96	0.00911
D.60	D	60	UP	GO:0042593	glucose homeostasis	Energy Homeostasis	56	4	0.35	0.00041
T.60	T	60	UP	GO:0006887	exocytosis		251	15	7.06	0.00476
D.60	D	60	DOWN	GO:0051234	establishment of localization	Generation of Membrane Action Potential	2207	104	83.13	0.00463
T.60	T	60	UP	GO:0051234	establishment of localization	Generation of Membrane Action Potential	2160	81	60.79	0.00181
T.120	T	120	UP	GO:0006355	regulation of transcription, DNA-templat...	Transcription regulation	941	23	10.5	0.0002
T.60	T	60	UP	GO:0072507	divalent inorganic cation homeostasis		32	6	0.9	0.00023
D.60	D	60	UP	GO:0032502	developmental process	development	1851	21	11.69	0.00289
T.30	T	30	DOWN	GO:0032502	developmental process	development	1817	27	17.41	0.0087
D.60	D	60	DOWN	GO:0006952	defense response	Stress Response	274	22	10.32	0.00064
D.60	D	60	DOWN	GO:0000910	cytokinesis	Immune Response	116	11	4.37	0.00421
D.120	D	120	UP	GO:0009187	cyclic nucleotide metabolic process	cAMP, cGMP metabolic processes	76	5	1.17	0.00615
T.60	T	60	DOWN	GO:0009187	cyclic nucleotide metabolic process	cAMP, cGMP metabolic processes	72	6	1.47	0.00337
T.60	T	60	DOWN	GO:0050817	coagulation		132	9	2.69	0.00146
T.60	T	60	UP	GO:0006875	cellular metal ion homeostasis	cellular ion homeostasis	32	6	0.9	0.00023
T.60	T	60	UP	GO:0006873	cellular ion homeostasis	cellular ion homeostasis	32	6	0.9	0.00023
D.60	D	60	UP	GO:0001678	cellular glucose homeostasis	Energy Homeostasis	56	4	0.35	0.00041
T.60	T	60	UP	GO:0072503	cellular divalent inorganic cation homeo...	cellular ion homeostasis	32	6	0.9	0.00023
D.60	D	60	DOWN	GO:0006968	cellular defense response	Stress Response	248	19	9.34	0.00255
T.60	T	60	UP	GO:0030003	cellular cation homeostasis	cellular ion homeostasis	32	6	0.9	0.00023
T.60	T	60	UP	GO:0006874	cellular calcium ion homeostasis	cellular ion homeostasis	32	6	0.9	0.00023
T.60	T	60	DOWN	GO:0006520	cellular amino acid metabolic process	Energy Metabolism	214	13	4.36	0.00041
T.120	T	120	UP	GO:0006357	regulation of transcription from RNA pol...	Transcription regulation	935	23	10.43	0.00018
D.60	D	60	DOWN	GO:0051301	cell division		116	11	4.37	0.00421
T.60	T	60	DOWN	GO:0007154	cell communication	cell communication	2648	74	53.96	0.00071
D.60	D	60	DOWN	GO:0001775	cell activation	Immune Response	111	11	4.18	0.00299
D.120	D	120	UP	GO:0001775	cell activation	Immune Response	111	6	1.71	0.00715
T.60	T	60	DOWN	GO:0001775	cell activation	Immune Response	107	7	2.18	0.00609
D.30	D	30	UP	GO:0006812	cation transport	Generation of Membrane Action Potential	510	6	1.88	0.0098
D.60	D	60	UP	GO:0006812	cation transport	Generation of Membrane Action Potential	510	11	3.22	0.00028
T.60	T	60	UP	GO:0006812	cation transport	synaptic Transmission	477	26	13.42	0.00087
T.60	T	60	UP	GO:0055080	cation homeostasis	cellular ion homeostasis	32	6	0.9	0.00023
T.60	T	60	DOWN	GO:0019752	carboxylic acid metabolic process		352	17	7.17	0.0008
D.60	D	60	UP	GO:0033500	carbohydrate homeostasis	Energy Homeostasis	56	4	0.35	0.00041
T.120	T	120	UP	GO:0060255	regulation of macromolecule metabolic pr...	Transcription regulation	1093	24	12.2	0.00069
T.60	T	60	UP	GO:0055074	calcium ion homeostasis		32	6	0.9	0.00023
T.60	T	60	DOWN	GO:0007596	blood coagulation	Immune Response	132	9	2.69	0.00146
T.60	T	60	UP	GO:0065007	biological regulation		3264	114	91.85	0.00174
T.60	T	60	DOWN	GO:0007610	behavior		7	2	0.14	0.00811
D.60	D	60	DOWN	GO:0019724	B cell mediated immunity	Immune Response	74	8	2.79	0.00643
T.120	T	120	UP	GO:0010556	regulation of macromolecule biosynthetic...	Transcription regulation	1087	24	12.13	0.00064
T.120	T	120	UP	GO:0018130	heterocycle biosynthetic process		1251	23	13.96	0.00911
D.60	D	60	DOWN	GO:0002504	antigen processing and presentation of p...	Immune Response	94	9	3.54	0.00872
T.60	T	60	UP	GO:0009653	anatomical structure morphogenesis	Nervous System Development	752	37	21.16	0.00051
D.60	D	60	UP	GO:0048856	anatomical structure development	Nervous System Development	1696	19	10.71	0.00586
T.120	T	120	UP	GO:0008283	cell proliferation		73	4	0.81	0.0088
D.60	D	60	DOWN	GO:0002460	adaptive immune response based on somati...	Immune Response	74	8	2.79	0.00643
D.60	D	60	DOWN	GO:0002250	adaptive immune response	Immune Response	74	8	2.79	0.00643

## Sheet: MF
tissue_time	region	time	direction	GO.ID	Term	Comments	Annotated	Significant	Expected	p value
D.120	D	120	UP	GO:0004016	adenylate cyclase activity	stimulus-induced signal transductions	74	5	1.06	0.00389
D.30	D	30	DOWN	GO:0005509	calcium ion binding	calcium mediated cell signalling	304	6	1.82	0.00824
D.30	D	30	DOWN	GO:0005516	calmodulin binding	calcium mediated cell signalling	214	6	1.28	0.00144
D.120	D	120	UP	GO:0005516	calmodulin binding	calcium mediated cell signalling	214	9	3.06	0.00317
D.30	D	30	DOWN	GO:0043169	cation binding	calcium mediated cell signalling	304	6	1.82	0.00824
D.30	D	30	UP	GO:0008324	cation transmembrane transporter activit...	calcium mediated cell signalling	284	5	1.15	0.0047
D.60	D	60	UP	GO:0005261	cation channel activity	calcium mediated cell signalling	174	5	1.21	0.00655
D.30	D	30	DOWN	GO:0005179	hormone activity	hormone activity	26	3	0.16	0.00046
D.60	D	60	UP	GO:0015267	channel activity		316	9	2.2	0.00023
D.60	D	60	DOWN	GO:0043855	cyclic nucleotide-gated ion channel acti...	stimulus-induced sensory transductions	7	3	0.26	0.0016
D.120	D	120	UP	GO:0009975	cyclase activity	cAMP generation	75	5	1.07	0.00413
D.60	D	60	DOWN	GO:0004866	endopeptidase inhibitor activity	Proteolysis	62	7	2.33	0.0082
D.60	D	60	DOWN	GO:0061135	endopeptidase regulator activity	Proteolysis	62	7	2.33	0.0082
D.120	D	120	UP	GO:0043855	cyclic nucleotide-gated ion channel acti...	stimulus-induced sensory transductions	7	2	0.1	0.00404
D.60	D	60	UP	GO:0022836	gated channel activity	stimulus-induced signal transductions	251	7	1.75	0.00144
D.60	D	60	UP	GO:0008083	growth factor activity	Neurogenesis	13	2	0.09	0.00349
D.60	D	60	DOWN	GO:0004383	guanylate cyclase activity	stimulus-induced signal transductions	32	5	1.21	0.0063
D.60	D	60	UP	GO:0005216	ion channel activity		316	9	2.2	0.00023
D.60	D	60	UP	GO:0015075	ion transmembrane transporter activity	membrane action potential	467	9	3.25	0.00376
D.60	D	60	UP	GO:0060089	molecular transducer activity	stimulus-induced signal transductions	740	12	5.14	0.00307
D.60	D	60	DOWN	GO:0003774	motor activity	axonal transport	87	9	3.28	0.0051
D.30	D	30	DOWN	GO:0043167	ion binding		304	6	1.82	0.00824
D.120	D	120	DOWN	GO:0005179	hormone activity	hormone activity	26	3	0.15	0.00042
D.30	D	30	UP	GO:0015075	ion transmembrane transporter activity	membrane action potential	467	6	1.89	0.0087
D.60	D	60	DOWN	GO:1901265	nucleoside phosphate binding	Energy Metabolism	42	6	1.58	0.0045
D.30	D	30	DOWN	GO:0046872	metal ion binding		304	6	1.82	0.00824
D.60	D	60	DOWN	GO:0000166	nucleotide binding		42	6	1.58	0.0045
D.30	D	30	DOWN	GO:0005515	protein binding		2114	20	12.66	0.00647
D.30	D	30	DOWN	GO:0005198	structural molecule activity	axonal transport	708	13	4.24	0.0001
D.30	D	30	UP	GO:0022892	substrate-specific transporter activity	membrane action potential	587	7	2.38	0.0065
D.60	D	60	UP	GO:0022803	passive transmembrane transporter activi...	Resting Potential	316	9	2.2	0.00023
D.30	D	30	UP	GO:0005215	transporter activity	Neurotransmitter	760	8	3.08	0.0072
D.60	D	60	UP	GO:0004872	receptor activity		740	12	5.14	0.00307
D.60	D	60	DOWN	GO:0004867	serine-type endopeptidase inhibitor acti...	metabolism	55	7	2.07	0.0042
D.120	D	120	UP	GO:0016829	lyase activity	cAMP generation	138	8	1.97	0.00071
T.30	T	30	DOWN	GO:0005516	calmodulin binding	calcium mediated cell signalling	201	6	1.86	0.00999
D.60	D	60	DOWN	GO:0036094	small molecule binding		42	6	1.58	0.0045
D.60	D	60	UP	GO:0022838	substrate-specific channel activity	membrane action potential	316	9	2.2	0.00023
D.60	D	60	UP	GO:0022891	substrate-specific transmembrane transpo...	membrane action potential	482	9	3.35	0.00466
T.60	T	60	UP	GO:0008324	cation transmembrane transporter activit...	calcium mediated cell signalling	269	16	8.33	0.00862
T.120	T	120	UP	GO:0001071	nucleic acid binding transcription facto...	Transcription	1158	25	13.48	0.00062
T.60	T	60	DOWN	GO:0043855	cyclic nucleotide-gated ion channel acti...	stimulus-induced sensory transductions	7	3	0.14	0.00024
T.60	T	60	DOWN	GO:0004930	G-protein coupled receptor activity	stimulus-induced signal transductions	79	6	1.54	0.0042
T.60	T	60	UP	GO:0008066	glutamate receptor activity	neural communication	27	4	0.84	0.00893
T.60	T	60	DOWN	GO:0016798	hydrolase activity, acting on glycosyl b...	complex sugar metabolism	15	3	0.29	0.00278
D.120	D	120	UP	GO:0016849	phosphorus-oxygen lyase activity	metabolism	75	5	1.07	0.00413
T.30	T	30	DOWN	GO:0005179	hormone activity	hormone activity	25	3	0.23	0.00149
T.60	T	60	DOWN	GO:0016799	hydrolase activity, hydrolyzing N-glycos...	complex sugar metabolism	12	3	0.23	0.0014
T.60	T	60	UP	GO:0015075	ion transmembrane transporter activity	membrane action potential	443	26	13.73	0.00098
T.60	T	60	DOWN	GO:0060089	molecular transducer activity	stimulus-induced signal transductions	725	24	14.17	0.00546
D.120	D	120	UP	GO:0005102	receptor binding		410	14	5.86	0.00169
T.60	T	60	UP	GO:0003774	motor activity	axonal transport	85	10	2.63	0.00026
T.60	T	60	DOWN	GO:0016491	oxidoreductase activity		233	11	4.55	0.00539
T.60	T	60	DOWN	GO:0004872	receptor activity		725	24	14.17	0.00546
T.60	T	60	DOWN	GO:0005102	receptor binding		399	18	7.8	0.0006
D.120	D	120	DOWN	GO:0005200	structural constituent of cytoskeleton	axonal transport	449	8	2.6	0.00317
T.30	T	30	UP	GO:0016798	hydrolase activity, acting on glycosyl b...	Post translational modification	15	2	0.12	0.0057
D.120	D	120	DOWN	GO:0005198	structural molecule activity	axonal transport	708	11	4.1	0.00133
T.60	T	60	UP	GO:0004871	signal transducer activity	stimulus-induced signal transductions	205	15	6.35	0.00156
T.60	T	60	UP	GO:0038023	signaling receptor activity	stimulus-induced signal transductions	205	15	6.35	0.00156
T.60	T	60	UP	GO:0022891	substrate-specific transmembrane transpo...	membrane action potential	459	27	14.22	0.00075
T.30	T	30	UP	GO:0016799	hydrolase activity, hydrolyzing N-glycos...	Post translational modification	12	2	0.09	0.0036
T.120	T	120	UP	GO:0003700	transcription factor activity, sequence-...	Transcription	1132	25	13.18	0.00043
T.60	T	60	UP	GO:0004888	transmembrane signaling receptor activit...	stimulus-induced signal transductions	205	15	6.35	0.00156
T.60	T	60	UP	GO:0022857	transmembrane transporter activity	Neurotransmitter	656	31	20.33	0.00956
D.120	D	120	UP	GO:0022857	transmembrane transporter activity	Neurotransmitter	681	18	9.73	0.00617
T.30	T	30	DOWN	GO:0019215	intermediate filament binding	axonal transport	15	3	0.14	0.00031
T.60	T	60	UP	GO:0005215	transporter activity	Neurotransmitter	734	35	22.74	0.00497
