# Supplementary material for: Temporal dynamics of neurogenomic plasticity in response to social interactions in male threespined sticklebacks
Source: PLoS Genet. 2017 Jul 13;13(7):e1006840. doi: 10.1371/journal.pgen.1006840 (PMC5509087; doi:10.1371/journal.pgen.1006840)
Supplement: S3 Table — Discordant genes at 120 min are in red. (XLSX) [file pgen.1006840.s005.xlsx]

## Sheet: D30_T30
			EdgeR Log Fold Change		Mean Counts / Trt Level				Raw Counts / Sample
ensembl_gene_id	Associated Gene Name	Description	D30	T30	D.Control.	T.Control.	D.Experiment.	T.Experiment.	Control.30.D.13	Control.30.D.15	Control.30.D.4	Control.30.D.6	Control.30.D.7	Control.30.T.14	Control.30.T.16	Control.30.T.3	Control.30.T.5	Control.30.T.8	Experiment.30.D.1	Experiment.30.D.11	Experiment.30.D.17	Experiment.30.D.19	Experiment.30.D.9	Experiment.30.T.10	Experiment.30.T.12	Experiment.30.T.18	Experiment.30.T.2	Experiment.30.T.20
ENSGACG00000000085	rpa3	replication protein A3 [Source:ZFIN;Acc:ZDB-GENE-040426-977]	0.527875	0.65239	1177.8	1164.4	1703.6	1828.6	1498	1217	1404	912	858	1420	1191	963	1428	820	1375	1616	1749	1976	1802	1807	1926	1698	1437	2275
ENSGACG00000000187			-3.44129	-3.83123	87	97.8	8	6.8	20	14	178	21	202	16	20	24	201	228	2	4	1	11	22	18	4	3	3	6
ENSGACG00000000455	gabbr1b	gamma-aminobutyric acid (GABA) B receptor, 1b [Source:ZFIN;Acc:ZDB-GENE-060503-5]	0.273879	0.275171	2626.4	4049.6	3185.6	4898.4	2920	2264	2723	2561	2664	4278	4190	3674	4131	3975	3340	2982	2715	4010	2881	5108	4650	4731	5285	4718
ENSGACG00000000464	tat	tyrosine aminotransferase [Source:ZFIN;Acc:ZDB-GENE-030131-1144]	-1.4611	-1.36406	230.6	270	83.8	104.8	444	85	89	434	101	533	75	536	109	97	74	105	68	99	73	94	136	97	94	103
ENSGACG00000000507	gnrhr1	gonadotropin releasing hormone receptor 1 [Source:ZFIN;Acc:ZDB-GENE-090128-2]	0.304165	0.555405	583.6	436.6	723	641.8	603	619	560	544	592	493	451	477	430	332	755	727	705	709	719	538	508	532	802	829
ENSGACG00000000845	slc38a3a	solute carrier family 38, member 3a [Source:ZFIN;Acc:ZDB-GENE-070615-25]	-0.252393	-0.303074	6854.6	6099.6	5773.4	4942.2	6839	6553	7350	7045	6486	6118	6817	5656	5737	6170	6611	6025	5714	4634	5883	5306	4837	5384	6112	3072
ENSGACG00000000964			-0.642179	-0.639927	466.2	457	299.2	292.8	525	501	606	407	292	569	468	443	531	274	435	311	257	298	195	174	276	226	488	300
ENSGACG00000001061	nuak2	NUAK family, SNF1-like kinase, 2 [Source:ZFIN;Acc:ZDB-GENE-050208-563]	-0.731126	-0.675311	341.4	273.4	206	170.4	369	341	510	238	249	289	228	238	358	254	202	290	200	139	199	173	216	149	192	122
ENSGACG00000001136	TMEM200C (1 of 2)	transmembrane protein 200C [Source:HGNC Symbol;Acc:HGNC:37208]	0.657569	0.858948	460	405.6	727	736	592	333	350	613	412	656	308	539	239	286	711	668	586	873	797	872	581	622	674	931
ENSGACG00000001421	eef1db (1 of 2)	eukaryotic translation elongation factor 1 delta b (guanine nucleotide exchange protein) [Source:ZFIN;Acc:ZDB-GENE-030131-6544]	1.69695	1.67683	32.6	36.8	107.4	118.4	37	31	29	41	25	27	28	54	46	29	52	206	139	126	14	14	227	146	52	153
ENSGACG00000001459	zgc:56585 (2 of 3)	zgc:56585 [Source:ZFIN;Acc:ZDB-GENE-040426-1084]	0.581137	0.945236	173.4	119.2	259.4	227.6	176	195	252	114	130	107	117	82	197	93	279	282	201	268	267	245	207	181	257	248
ENSGACG00000001756	si:ch211-114l13.9 (8 of 22)	si:ch211-114l13.9 [Source:ZFIN;Acc:ZDB-GENE-070424-116]	3.32078	3.14649	1.6	2.4	18	23.6	0	1	2	1	4	2	4	1	1	4	30	3	2	28	27	33	5	0	33	47
ENSGACG00000002011	si:ch211-218d20.15	si:ch211-218d20.15 [Source:ZFIN;Acc:ZDB-GENE-070912-193]	0.359658	0.333168	1082	1249.4	1394.6	1574.4	882	1233	1043	1171	1081	1110	1166	1502	1230	1239	1296	1449	1445	1136	1647	1728	1483	1459	1534	1668
ENSGACG00000002037	atad2 (1 of 2)	ATPase family, AAA domain containing 2 [Source:ZFIN;Acc:ZDB-GENE-030131-7003]	0.938282	0.998441	156.4	86.4	300.2	172.2	173	168	231	95	115	95	81	72	148	36	206	426	216	312	341	204	216	131	101	209
ENSGACG00000002232	LCT (1 of 2)	lactase [Source:HGNC Symbol;Acc:HGNC:6530]	1.40854	3.06635	124	35.2	332.2	296.6	84	166	83	31	256	28	70	19	15	44	511	166	284	647	53	34	44	193	468	744
ENSGACG00000002238			1.00259	1.16707	194.6	154	391	345.4	207	173	299	149	145	158	111	95	247	159	301	295	385	524	450	351	283	348	240	505
ENSGACG00000002489	galm	galactose mutarotase [Source:ZFIN;Acc:ZDB-GENE-040718-66]	0.453131	0.526645	1561.6	1578.8	2146.2	2272	1319	1615	1991	1322	1561	1497	1510	1468	1847	1572	2514	2292	2066	1885	1974	1973	2393	2326	2655	2013
ENSGACG00000002771	impg2a	interphotoreceptor matrix proteoglycan 2a [Source:ZFIN;Acc:ZDB-GENE-140106-217]	0.900505	0.924191	158.4	127.2	296.6	240.8	146	107	250	201	88	107	62	163	219	85	311	295	176	356	345	238	288	103	247	328
ENSGACG00000003186	spice1	spindle and centriole associated protein 1 [Source:ZFIN;Acc:ZDB-GENE-041212-64]	-1.01385	-1.08664	662.8	634.4	328.8	298.6	1001	721	656	630	306	1036	582	677	628	249	273	336	336	353	346	310	275	305	272	331
ENSGACG00000003346	inpp5f	inositol polyphosphate-5-phosphatase F [Source:ZFIN;Acc:ZDB-GENE-041111-194]	0.239684	0.239696	2718.6	2660.2	3221	3140.6	2772	2635	2862	2585	2739	2692	2665	2791	2598	2555	3239	3667	2940	3267	2992	3005	3118	2846	3468	3266
ENSGACG00000003518	fam213ab	family with sequence similarity 213, member Ab [Source:ZFIN;Acc:ZDB-GENE-060929-88]	0.765735	1.49466	63.6	66	109.4	186.2	47	46	56	91	78	60	78	49	62	81	147	85	121	118	76	83	122	425	201	100
ENSGACG00000004815			1.44446	1.57603	179.4	116	491	346.4	86	262	190	174	185	125	180	79	62	134	331	845	601	176	502	330	540	384	257	221
ENSGACG00000004902	loxl3b	lysyl oxidase-like 3b [Source:ZFIN;Acc:ZDB-GENE-030131-8210]	0.671708	0.654875	407.6	307.8	651.2	483	372	354	512	411	389	328	274	266	400	271	1080	376	767	345	688	427	356	614	692	326
ENSGACG00000005323	cacna1g	calcium channel, voltage-dependent, T type, alpha 1G subunit [Source:ZFIN;Acc:ZDB-GENE-090514-2]	0.510772	0.465232	3043	7762.2	4349.8	10713.6	3079	2760	2942	3233	3201	9301	8407	6356	7527	7220	4899	5054	3375	4291	4130	12139	12708	8502	11813	8406
ENSGACG00000005326	TMEM87B	transmembrane protein 87B [Source:HGNC Symbol;Acc:HGNC:25913]	-0.801977	-0.690617	2411.2	1916.8	1387.4	1187.6	2713	2640	1533	2611	2559	2206	1971	2255	1132	2020	1317	1403	1395	1367	1455	1149	1252	1166	1260	1111
ENSGACG00000005509			-0.81048	-0.790971	558.8	675.4	320.2	389.8	310	712	753	701	318	430	858	646	1006	437	331	315	343	284	328	388	360	452	416	333
ENSGACG00000007080	ndufa4	NADH dehydrogenase (ubiquinone) 1 alpha subcomplex, 4 [Source:ZFIN;Acc:ZDB-GENE-040426-1962]	-0.326569	-0.35473	10514	8138.8	8415.4	6362.8	10382	11760	10745	11319	8364	9166	8661	7334	8288	7245	8389	8584	9157	7899	8048	6297	6943	6662	5337	6575
ENSGACG00000007182	mylpfb	myosin light chain, phosphorylatable, fast skeletal muscle b [Source:ZFIN;Acc:ZDB-GENE-040912-115]	-3.30356	-4.02052	74.6	83.4	7.8	5	14	315	8	33	3	201	2	14	6	194	2	1	8	21	7	3	2	13	0	7
ENSGACG00000007397	atp2a1l	ATPase, Ca++ transporting, cardiac muscle, fast twitch 1 like [Source:ZFIN;Acc:ZDB-GENE-041229-2]	-3.55482	-2.84491	952.8	287.8	81.8	40.2	20	3333	1286	84	41	180	15	70	55	1119	33	45	35	217	79	10	29	67	25	70
ENSGACG00000007574	slc25a28	solute carrier family 25 (mitochondrial iron transporter), member 28 [Source:ZFIN;Acc:ZDB-GENE-040426-2125]	-0.350801	-0.32461	4511.8	4421	3549.6	3529.6	4719	4444	3785	4523	5088	4695	3716	5245	3796	4653	2672	4539	3056	3430	4051	3947	4550	3029	2794	3328
ENSGACG00000008002	fam213aa	family with sequence similarity 213, member Aa [Source:ZFIN;Acc:ZDB-GENE-030131-2459]	-0.539912	-0.356543	2190.4	1470.4	1512.4	1149.4	2163	2374	1564	2333	2518	1406	1587	1576	1163	1620	1524	1398	1669	1612	1359	1005	1133	1149	1065	1395
ENSGACG00000008124	MYOF (1 of 2)	myoferlin [Source:HGNC Symbol;Acc:HGNC:3656]	1.2605	1.12477	169	119	405.6	259.4	215	188	182	118	142	82	106	69	194	144	345	294	349	534	506	279	165	237	233	383
ENSGACG00000008250			3.92847	3.9458	21.6	19.8	333.8	306.2	0	0	1	1	106	0	1	0	0	98	14	1038	105	1	511	447	1000	73	9	2
ENSGACG00000008268	EVC2	Ellis van Creveld syndrome 2 [Source:HGNC Symbol;Acc:HGNC:19747]	-0.777212	-0.952825	708	631.4	414	325.6	763	702	1178	473	424	684	693	302	1167	311	431	403	413	325	498	348	380	413	298	189
ENSGACG00000009164	lyar	Ly1 antibody reactive homolog (mouse) [Source:ZFIN;Acc:ZDB-GENE-040426-1414]	-0.751586	-0.784354	531.2	542.4	316.4	314	528	570	911	339	308	573	511	341	961	326	325	287	272	357	341	326	311	278	312	343
ENSGACG00000009833	RING1	ring finger protein 1 [Source:HGNC Symbol;Acc:HGNC:10018]	0.376074	0.286843	2297	2455.8	2993.4	2997	2258	2529	2141	2164	2393	2388	2502	2456	2370	2563	2317	3522	2992	3181	2955	2986	3271	3112	2348	3268
ENSGACG00000010141			-0.628211	-0.797421	8337.6	6028.2	5418.2	3467.4	8637	12202	9009	6389	5451	5185	5986	6606	6693	5671	4014	4072	7271	4594	7140	4017	3018	4727	3230	2345
ENSGACG00000010244	IDH3A (1 of 2)	isocitrate dehydrogenase 3 (NAD+) alpha [Source:HGNC Symbol;Acc:HGNC:5384]	1.13991	1.10035	997.8	1002.2	2208.6	2146.2	651	720	2255	719	644	732	679	588	2274	738	2137	2045	2166	2392	2303	2265	2026	1925	2024	2491
ENSGACG00000010941	ZACN	zinc activated ligand-gated ion channel [Source:HGNC Symbol;Acc:HGNC:29504]	-2.90869	-3.06926	69.4	73.2	9.4	8.8	6	3	160	6	172	15	14	11	153	173	18	7	7	7	8	6	8	7	8	15
ENSGACG00000011156	sult6b1	sulfotransferase family, cytosolic, 6b, member 1 [Source:ZFIN;Acc:ZDB-GENE-050417-228]	-0.765886	-0.646572	307.6	440.4	181	281	433	118	385	337	265	570	200	589	544	299	161	133	228	191	192	335	254	347	245	224
ENSGACG00000011456	ada	adenosine deaminase [Source:ZFIN;Acc:ZDB-GENE-040718-393]	0.580793	0.545879	685.4	642.2	1029	936.4	589	688	798	569	783	498	700	455	833	725	981	1400	924	738	1102	854	1297	907	912	712
ENSGACG00000012427	ckmb	creatine kinase, muscle b [Source:ZFIN;Acc:ZDB-GENE-040426-2128]	-4.23559	-3.13829	919.8	208	48.8	23.6	22	2512	1974	46	45	205	12	50	84	689	25	28	25	67	99	9	10	42	22	35
ENSGACG00000012562			-3.30658	-4.76011	38.6	125.4	3.6	4.6	0	5	62	12	114	1	2	120	338	166	4	4	3	5	2	4	5	2	2	10
ENSGACG00000012954	tnnc1a	troponin C type 1a (slow) [Source:ZFIN;Acc:ZDB-GENE-030523-1]	-3.46459	-4.61803	44.2	53.2	4	2.2	6	210	1	3	1	141	0	6	1	118	0	1	9	1	9	3	0	7	1	0
ENSGACG00000013187	med23	mediator complex subunit 23 [Source:ZFIN;Acc:ZDB-GENE-040724-82]	-0.576391	-0.568991	4842.6	4836.6	3256	3259.2	6496	3444	4367	5141	4765	6313	3024	5860	4378	4608	2992	3312	3083	3778	3115	3274	3314	3102	3057	3549
ENSGACG00000013437	LPIN1 (1 of 2)	lipin 1 [Source:HGNC Symbol;Acc:HGNC:13345]	-0.529322	-0.476245	980	581.6	681	418	1031	663	1114	872	1220	598	358	617	696	639	687	618	517	806	777	453	345	290	401	601
ENSGACG00000013729	cnga3a	cyclic nucleotide gated channel alpha 3a [Source:ZFIN;Acc:ZDB-GENE-090611-2]	2.00511	0.775219	88	602.6	355.6	1031.6	61	87	127	75	90	356	665	624	579	789	384	85	527	638	144	1035	837	1514	1017	755
ENSGACG00000013845	lrrc29	leucine rich repeat containing 29 [Source:ZFIN;Acc:ZDB-GENE-030131-7165]	0.581497	0.627743	490	462.8	736.6	714.8	447	556	497	455	495	500	476	430	467	441	911	473	909	885	505	453	483	921	886	831
ENSGACG00000013876			-2.90319	-2.82388	149	105.6	20	14.8	22	37	19	16	651	10	23	11	8	476	10	20	22	21	27	20	14	19	7	14
ENSGACG00000015048	fhl2b	four and a half LIM domains 2b [Source:ZFIN;Acc:ZDB-GENE-041010-121]	1.03872	0.975243	87.8	107	180.8	210.8	137	37	41	125	99	158	51	117	72	137	239	195	199	149	122	140	240	178	333	163
ENSGACG00000016134	hsd17b7	hydroxysteroid (17-beta) dehydrogenase 7 [Source:ZFIN;Acc:ZDB-GENE-061013-378]	-0.980121	-0.861276	792.8	606.8	402	334.4	1232	432	518	1367	415	1002	389	945	358	340	401	439	386	342	442	334	359	318	245	416
ENSGACG00000016440	saraf	store-operated calcium entry-associated regulatory factor [Source:ZFIN;Acc:ZDB-GENE-060929-208]	-0.512386	-0.547891	1780.8	2182.4	1252.8	1492.2	1978	1752	2030	1848	1296	2387	2407	2075	2450	1593	1311	523	1900	1239	1291	1455	548	2394	1622	1442
ENSGACG00000016788	dcaf8	DDB1 and CUL4 associated factor 8 [Source:ZFIN;Acc:ZDB-GENE-070912-578]	-0.420285	-0.35235	2710	2494.2	2028.6	1953.8	3783	2057	2260	3380	2070	3161	2042	3250	2073	1945	1930	1944	2057	2074	2138	2030	1888	1914	1966	1971
ENSGACG00000016848	g3bp1	GTPase activating protein (SH3 domain) binding protein 1 [Source:ZFIN;Acc:ZDB-GENE-030131-7452]	-0.248132	-0.337595	1817.4	2418.4	1535.2	1913.6	1925	1581	1721	2027	1833	2461	2021	2689	2441	2480	1487	1496	1529	1559	1605	1985	1882	1989	1740	1972
ENSGACG00000018007	csf1ra	colony stimulating factor 1 receptor, a [Source:ZFIN;Acc:ZDB-GENE-001205-1]	-1.01677	-1.18325	861.4	893.6	427.4	393.2	595	602	1519	842	749	462	556	492	1872	1086	362	354	512	371	538	408	432	499	307	320
ENSGACG00000018054	serping1	serpin peptidase inhibitor, clade G (C1 inhibitor), member 1 [Source:ZFIN;Acc:ZDB-GENE-030131-1262]	1.94945	1.71491	12.8	36.8	51.2	119.6	12	4	6	34	8	64	9	16	40	55	58	56	45	54	43	109	136	160	157	36
ENSGACG00000018668			-6.50571	-7.01255	55	102.4	0.6	0.6	268	0	4	2	1	493	1	5	12	1	0	0	1	1	1	1	1	1	0	0
ENSGACG00000019649	cdca9	cell division cycle associated 9 [Source:ZFIN;Acc:ZDB-GENE-090706-4]	-1.9163	-1.89253	738.4	624.6	196	167.8	903	593	1016	450	730	790	473	564	766	530	105	112	464	3	296	266	85	402	69	17
ENSGACG00000019899	srd5a2b	steroid-5-alpha-reductase, alpha polypeptide 2b [Source:ZFIN;Acc:ZDB-GENE-050417-182]	-0.527355	-0.88487	573.6	577.6	397.8	312.8	889	338	661	570	410	1284	322	496	470	316	405	447	294	460	383	335	411	230	263	325
ENSGACG00000020168	ckma	creatine kinase, muscle a [Source:ZFIN;Acc:ZDB-GENE-980526-109]	-4.10383	-2.86331	569.2	117	33.2	15.8	9	1885	893	34	25	138	0	35	26	386	14	23	25	57	47	3	11	31	7	27
ENSGACG00000020463	pcyox1l	prenylcysteine oxidase 1 like [Source:ZFIN;Acc:ZDB-GENE-141212-302]	1.22856	1.18261	1150	1218.8	2706.2	2766.6	1089	1290	996	1141	1234	1298	1220	1214	1196	1166	4938	1064	5166	1224	1139	1151	1179	5153	4948	1402
ENSGACG00000020610	slc25a1a	solute carrier family 25 (mitochondrial carrier; citrate transporter), member 1a [Source:ZFIN;Acc:ZDB-GENE-040426-1172]	0.812265	0.843512	1909.8	1520.6	3362.2	2727.6	2079	1510	1841	2315	1804	1602	1328	1889	1326	1458	2384	5580	2064	1881	4902	4318	4262	1467	1893	1698

## Sheet: D60_T60
			EdgeR Log Fold Change		Mean Counts / Trt Level				Raw Counts / Sample
ensembl_gene_id	Associated Gene Name	Description	D60	T60	D.Control.	T.Control.	D.Experiment.	T.Experiment.	Control.60.D.21	Control.60.D.27	Control.60.D.29	Control.60.D.33	Control.60.D.35	Control.60.T.22	Control.60.T.28	Control.60.T.30	Control.60.T.34	Control.60.T.36	Experiment.60.D.23	Experiment.60.D.25	Experiment.60.D.31	Experiment.60.D.37	Experiment.60.D.39	Experiment.60.T.24	Experiment.60.T.26	Experiment.60.T.32	Experiment.60.T.38	Experiment.60.T.40
ENSGACG00000000022	matn4	matrilin 4 [Source:ZFIN;Acc:ZDB-GENE-050208-64]	-1.44643	-1.40261	153.8	87.2	57.4	32.8	132	76	126	345	90	79	41	164	108	44	94	52	60	37	44	22	36	25	46	35
ENSGACG00000000155	C3 (1 of 6)	complement component 3 [Source:HGNC Symbol;Acc:HGNC:1318]	-1.45985	-1.6817	456.2	461	168.6	144.4	532	543	96	651	459	455	675	74	636	465	524	97	115	29	78	481	101	77	12	51
ENSGACG00000000188			-1.86957	-1.81635	93	81.2	25.6	22.8	59	90	196	62	58	50	79	170	66	41	25	65	6	16	16	24	62	4	9	15
ENSGACG00000000314	cnga1	cyclic nucleotide gated channel alpha 1 [Source:ZFIN;Acc:ZDB-GENE-110408-39]	-1.63063	-2.96181	254.8	126.6	83.2	16	67	73	113	39	982	24	38	45	19	507	19	133	98	77	89	9	40	9	12	10
ENSGACG00000000391			5.82821	5.61801	0.8	0.8	53.2	42	2	1	1	0	0	2	0	2	0	0	125	1	54	1	85	108	2	39	0	61
ENSGACG00000000547			4.25406	4.94641	1.6	1.4	35.2	46	0	5	1	2	0	0	3	3	1	0	62	71	0	1	42	54	136	3	2	35
ENSGACG00000000705	gpr84	G protein-coupled receptor 84 [Source:ZFIN;Acc:ZDB-GENE-070928-33]	-5.53669	-6.59958	232.6	541	5	5.4	4	1152	1	3	3	3	2688	8	3	3	14	4	1	5	1	9	12	2	2	2
ENSGACG00000000716	opn1sw1	opsin 1 (cone pigments), short-wave-sensitive 1 [Source:ZFIN;Acc:ZDB-GENE-991109-25]	-6.45914	-4.11178	265.2	109.8	3	6.4	2	5	214	1	1104	0	64	26	1	458	0	0	0	11	4	3	8	0	18	3
ENSGACG00000000759	acox3	acyl-CoA oxidase 3, pristanoyl [Source:ZFIN;Acc:ZDB-GENE-040426-2163]	-0.601753	-0.678969	755.4	781	507.2	487.8	897	932	742	791	415	957	815	849	834	450	460	486	726	428	436	443	463	779	377	377
ENSGACG00000000790			-1.84868	-1.71094	396	396.2	113.2	121.2	122	1631	84	76	67	181	1301	180	183	136	195	97	111	70	93	142	137	175	83	69
ENSGACG00000000971			2.9871	3.33676	41	34	329.6	347.6	32	26	72	17	58	38	25	43	17	47	340	307	46	345	610	362	356	60	326	634
ENSGACG00000001371			-0.747325	-0.924674	263.8	345.4	160.4	182.4	296	417	291	151	164	352	631	358	177	209	165	149	164	166	158	201	171	189	164	187
ENSGACG00000001398			-6.23836	-4.39222	1564	748.6	21	35.8	0	6	265	7	7542	7	176	124	0	3436	3	2	1	65	34	0	42	3	125	9
ENSGACG00000001419	sagb	S-antigen; retina and pineal gland (arrestin) b [Source:ZFIN;Acc:ZDB-GENE-050913-98]	-5.60488	-5.11763	960.2	462.2	19.8	13.2	1	3	247	8	4542	17	123	150	7	2014	6	6	8	36	43	12	22	2	19	11
ENSGACG00000001509	marco	macrophage receptor with collagenous structure [Source:ZFIN;Acc:ZDB-GENE-120514-2]	-2.31375	-1.74165	833	719.6	171.8	215.8	112	3675	98	200	80	191	2606	281	376	144	506	74	82	117	80	343	206	199	254	77
ENSGACG00000001596	top1	topoisomerase (DNA) I [Source:ZFIN;Acc:ZDB-GENE-030131-5390]	0.440811	0.430344	2845.4	3231.6	3930.4	4366	2902	3233	2761	2597	2734	3246	4428	2667	3001	2816	4330	4437	3548	3601	3736	5047	4914	3379	4795	3695
ENSGACG00000001611	FAM132B	family with sequence similarity 132, member B [Source:HGNC Symbol;Acc:HGNC:26727]	-1.40964	-1.55412	280.4	279.6	108	95.6	101	662	100	357	182	111	578	104	438	167	119	138	96	73	114	79	101	114	88	96
ENSGACG00000001632	samhd1 (2 of 3)	SAM domain and HD domain 1 [Source:ZFIN;Acc:ZDB-GENE-090313-386]	-0.603206	-0.55749	808.2	959.4	542	654.2	583	1115	755	783	805	721	1201	888	1041	946	527	443	623	471	646	771	522	663	594	721
ENSGACG00000001675	lamc2	laminin, gamma 2 [Source:ZFIN;Acc:ZDB-GENE-110222-3]	1.77066	1.88026	57.4	78.2	199.2	289.8	22	43	17	52	153	33	67	38	57	196	209	221	203	179	184	398	250	245	291	265
ENSGACG00000001729			-3.21498	-3.80145	74.8	231.4	8.2	16.6	6	346	5	11	6	16	1095	6	27	13	25	4	8	0	4	43	14	9	9	8
ENSGACG00000001742			-1.49842	-1.68611	328	323.8	118	101	354	410	60	430	386	280	508	35	421	375	351	78	73	22	66	316	65	56	26	42
ENSGACG00000001767	TRIM14 (35 of 74)	tripartite motif containing 14 [Source:HGNC Symbol;Acc:HGNC:16283]	-1.51366	-1.80141	86	81.4	30.4	23	110	122	100	70	28	87	102	132	72	14	25	36	36	15	40	24	31	34	5	21
ENSGACG00000001816	irg1	immunoresponsive 1 homolog (mouse) [Source:ZFIN;Acc:ZDB-GENE-081104-428]	-4.49039	-5.6588	1704.6	2712	78.2	53.6	66	8234	67	90	66	28	13364	48	69	51	124	60	65	80	62	79	68	54	48	19
ENSGACG00000001817			4.10861	4.39207	2.4	1.8	41	42	5	3	4	0	0	2	7	0	0	0	106	1	47	4	47	91	6	57	2	54
ENSGACG00000001959	atp1a3a	ATPase, Na+/K+ transporting, alpha 3a polypeptide [Source:ZFIN;Acc:ZDB-GENE-001212-7]	0.22045	0.217741	18288.4	22332.2	21674	26026.4	18182	17809	18283	17569	19599	22920	23629	21127	21321	22664	21154	22506	21650	19943	23117	28714	25527	24210	24170	27511
ENSGACG00000002000	abca4a	ATP-binding cassette, sub-family A (ABC1), member 4a [Source:ZFIN;Acc:ZDB-GENE-050517-3]	-1.42751	-1.43835	532.2	222	201	82	170	281	253	143	1814	113	131	175	78	613	168	226	248	237	126	79	116	107	70	38
ENSGACG00000002054			-1.9611	-1.40948	80.2	57.6	21.2	21.4	20	294	32	31	24	16	152	64	35	21	24	32	21	11	18	22	22	31	14	18
ENSGACG00000002068			6.56123	5.0444	0.4	1.6	49	59.6	1	0	0	1	0	0	3	0	3	2	46	53	1	40	105	63	66	0	63	106
ENSGACG00000002454	tmx3	thioredoxin-related transmembrane protein 3 [Source:ZFIN;Acc:ZDB-GENE-050522-396]	-1.2079	-2.28897	367.2	124.8	161	25.4	130	191	217	208	1090	15	60	77	35	437	222	138	119	169	157	34	34	18	25	16
ENSGACG00000002465	RGR (1 of 2)	retinal G protein coupled receptor [Source:HGNC Symbol;Acc:HGNC:9990]	-0.635665	-0.76765	631.4	421.2	412	247.6	367	420	436	579	1355	232	217	536	307	814	408	402	367	371	512	166	268	261	280	263
ENSGACG00000002787	inaa	internexin neuronal intermediate filament protein, alpha a [Source:ZFIN;Acc:ZDB-GENE-060531-65]	-4.59272	-3.88152	364.4	194.6	15	13	8	10	93	14	1697	19	45	58	1	850	6	24	9	10	26	1	27	5	21	11
ENSGACG00000002791			-4.60261	-3.8979	510.8	271.2	21.2	18.2	18	20	134	20	2362	15	50	80	3	1208	19	11	17	34	25	7	21	6	46	11
ENSGACG00000002806	slc12a5b	solute carrier family 12 (potassium/chloride transporter), member 5b [Source:ZFIN;Acc:ZDB-GENE-080707-1]	-0.719102	-0.912	539.2	551	333.2	293.4	400	660	381	420	835	249	714	481	533	778	151	416	352	377	370	94	287	360	358	368
ENSGACG00000002863			-7.14723	-5.66787	7481.2	3457.6	53.4	68.4	1	22	1793	5	35585	26	428	565	5	16264	0	12	0	128	127	52	79	0	180	31
ENSGACG00000002905	blnk	B-cell linker [Source:ZFIN;Acc:ZDB-GENE-040702-4]	-1.43556	-1.45599	230.4	228.2	87.4	83.6	59	833	92	95	73	93	653	112	177	106	160	58	64	93	62	97	104	86	78	53
ENSGACG00000003079	grk1a (1 of 2)	G protein-coupled receptor kinase 1 a [Source:ZFIN;Acc:ZDB-GENE-050823-1]	-3.50238	-4.14231	634.8	287.4	56.8	16.2	51	37	171	67	2848	15	63	109	25	1225	43	75	50	44	72	7	32	10	21	11
ENSGACG00000003228	stxbp1b	syntaxin binding protein 1b [Source:ZFIN;Acc:ZDB-GENE-060531-166]	-0.782867	-4.35423	1031.2	255.6	608	12.4	475	530	743	712	2696	23	41	124	8	1082	566	624	579	559	712	6	22	3	14	17
ENSGACG00000003412	gngt2b	guanine nucleotide binding protein (G protein), gamma transducing activity polypeptide 2b [Source:ZFIN;Acc:ZDB-GENE-091020-4]	-5.01026	-4.13802	455.2	272.4	14.2	15.4	2	4	101	9	2160	14	80	81	0	1187	3	5	1	25	37	4	34	0	28	11
ENSGACG00000003551			-1.95813	-1.20262	1819.2	1565.8	482	682.2	332	7392	411	542	419	600	4150	851	1243	985	627	418	368	594	403	702	732	733	868	376
ENSGACG00000003582	tnfsf13b	tumor necrosis factor (ligand) superfamily, member 13b [Source:ZFIN;Acc:ZDB-GENE-080204-44]	-2.31735	-2.06482	122.4	77.4	25.4	18.6	27	538	25	18	4	43	255	40	27	22	32	10	16	39	30	9	17	25	23	19
ENSGACG00000003833	osbpl7	oxysterol binding protein-like 7 [Source:ZFIN;Acc:ZDB-GENE-041010-212]	-4.14761	-3.47054	171	81.4	9.8	7.2	13	22	39	9	772	10	29	18	5	345	5	10	2	19	13	7	7	5	14	3
ENSGACG00000004264	glmnb	glomulin, FKBP associated protein b [Source:ZFIN;Acc:ZDB-GENE-080723-14]	-1.5929	-1.74406	106.4	54.6	35.8	16	45	35	39	50	363	16	24	31	13	189	29	36	31	44	39	10	17	22	12	19
ENSGACG00000004797	padi2	peptidyl arginine deiminase, type II [Source:ZFIN;Acc:ZDB-GENE-031116-67]	0.459411	0.631206	495	533	692.4	827.4	498	289	473	770	445	730	350	436	684	465	673	874	600	672	643	870	1041	560	921	745
ENSGACG00000004900	irbp	interphotoreceptor retinoid-binding protein [Source:ZFIN;Acc:ZDB-GENE-990415-132]	-5.93557	-2.76861	694.4	289.2	11.4	42.6	2	6	261	3	3200	21	51	109	3	1262	2	2	2	32	19	1	12	0	167	33
ENSGACG00000005303	paplna	papilin a, proteoglycan-like sulfated glycoprotein [Source:ZFIN;Acc:ZDB-GENE-070815-4]	-1.29935	-1.13178	161	160.6	67.4	73.6	58	562	60	59	66	116	386	115	102	84	105	52	51	66	63	85	73	93	72	45
ENSGACG00000005449	tlr22	toll-like receptor 22 [Source:ZFIN;Acc:ZDB-GENE-040220-5]	-2.18233	-2.06269	450.8	483.6	102	116	89	1823	176	108	58	93	1844	264	153	64	114	140	94	59	103	99	203	125	62	91
ENSGACG00000005495	ajap1	adherens junctions associated protein 1 [Source:ZFIN;Acc:ZDB-GENE-041210-353]	0.251817	0.427402	1636.2	1729.2	1981.8	2330.2	1705	1680	1808	1373	1615	2240	2036	1646	1687	1037	1809	2069	1846	2297	1888	2654	2365	1899	2294	2439
ENSGACG00000005644	nfe2l1a	nuclear factor, erythroid 2-like 1a [Source:ZFIN;Acc:ZDB-GENE-040630-5]	-0.776273	-0.905882	681.4	640.2	405.2	342.2	419	835	722	769	662	306	721	720	761	693	265	560	582	250	369	135	537	581	217	241
ENSGACG00000005895	gabbr2	gamma-aminobutyric acid (GABA) B receptor, 2 [Source:ZFIN;Acc:ZDB-GENE-060503-620]	0.206186	0.392326	3180.8	3333.6	3731	4381.8	3161	3002	3496	3091	3154	4003	3603	3689	3122	2251	3637	3642	3697	3838	3841	4332	4119	3716	4445	5297
ENSGACG00000005959	ckmt2b (2 of 2)	creatine kinase, mitochondrial 2b (sarcomeric) [Source:ZFIN;Acc:ZDB-GENE-040426-1654]	-4.77269	-4.09002	873	471.6	32.2	27.6	5	19	224	15	4102	24	91	210	8	2025	25	18	26	50	42	15	52	16	41	14
ENSGACG00000005968	ndrg1a	N-myc downstream regulated 1a [Source:ZFIN;Acc:ZDB-GENE-030826-34]	-0.489016	-0.782391	5002.6	3407.2	3620.2	1983	5952	4214	6029	3915	4903	3760	1757	5037	2232	4250	3832	3508	4396	3200	3165	1513	2414	3014	1763	1211
ENSGACG00000006241	bpifcl	BPI fold containing family C, like [Source:ZFIN;Acc:ZDB-GENE-070912-360]	-2.32032	-1.752	1143.2	644.2	235.2	191.6	246	4620	332	322	196	236	1888	505	359	233	425	198	182	197	174	249	206	245	155	103
ENSGACG00000006256	gngt1	guanine nucleotide binding protein (G protein), gamma transducing activity polypeptide 1 [Source:ZFIN;Acc:ZDB-GENE-030131-7596]	-4.44588	-4.53169	1453	767.8	67.4	33.4	38	34	399	82	6712	60	131	246	11	3391	57	22	61	92	105	18	51	13	53	32
ENSGACG00000006331	samsn1a	SAM domain, SH3 domain and nuclear localisation signals 1a [Source:ZFIN;Acc:ZDB-GENE-030131-8639]	-1.98792	-1.30779	807	611.6	209.2	247.8	152	3057	223	191	412	192	1768	332	325	441	297	202	179	195	173	341	255	274	213	156
ENSGACG00000006358	grn2	granulin 2 [Source:ZFIN;Acc:ZDB-GENE-050522-264]	-3.15641	-2.12025	585.6	459.2	67.6	106	27	2784	28	36	53	68	1933	124	93	78	168	32	47	37	54	195	133	69	76	57
ENSGACG00000006419	mmp13b	matrix metallopeptidase 13b [Source:ZFIN;Acc:ZDB-GENE-030131-6152]	2.36861	3.73799	59.8	26.2	315.8	351.4	36	51	49	107	56	19	15	28	41	28	73	85	62	682	677	6	12	24	816	899
ENSGACG00000006619	kirrel3a	kin of IRRE like 3 a [Source:ZFIN;Acc:ZDB-GENE-091117-44]	0.287507	0.453109	965.4	1331.2	1198.6	1825.4	948	1057	1082	824	916	1759	1495	1321	1253	828	1184	1201	1328	1151	1129	2079	1636	1598	1721	2093
ENSGACG00000006711			-1.8847	-2.09066	122.8	143.6	33.8	33.4	39	228	32	168	147	53	59	91	255	260	56	27	25	14	47	30	79	29	14	15
ENSGACG00000006726	pde6c	phosphodiesterase 6C, cGMP-specific, cone, alpha prime [Source:ZFIN;Acc:ZDB-GENE-040426-1664]	-3.77021	-3.89597	429.6	162	31.4	11	19	37	117	36	1939	16	48	74	7	665	36	23	21	32	45	9	16	4	16	10
ENSGACG00000006782	zgc:193593	zgc:193593 [Source:ZFIN;Acc:ZDB-GENE-080723-21]	-0.99137	-0.840307	496.4	395.4	253	221.4	238	228	331	233	1452	239	286	301	221	930	273	269	242	212	269	207	280	242	178	200
ENSGACG00000006820			-2.31374	-2.59757	74.2	70.8	15	11.2	18	65	139	122	27	14	56	112	142	30	19	12	14	7	23	6	13	13	7	17
ENSGACG00000006984	ndrg1b	N-myc downstream regulated 1b [Source:ZFIN;Acc:ZDB-GENE-040426-1648]	-1.2298	-4.36129	1422	347.2	615.8	17	945	593	759	863	3950	14	70	121	8	1523	517	746	555	687	574	1	31	3	39	11
ENSGACG00000007054	rlbp1b	retinaldehyde binding protein 1b [Source:ZFIN;Acc:ZDB-GENE-040426-1870]	-2.22962	-2.55079	647	354.8	139.4	61	116	110	226	224	2559	55	17	408	11	1283	238	69	139	122	129	7	36	25	185	52
ENSGACG00000007162	PDE6H (1 of 3)	phosphodiesterase 6H, cGMP-specific, cone, gamma [Source:HGNC Symbol;Acc:HGNC:8790]	-5.57842	-4.42879	1002	523.4	21.2	24.4	2	11	218	12	4767	29	138	112	0	2338	11	12	8	34	41	9	45	1	46	21
ENSGACG00000007225	gpn2	GPN-loop GTPase 2 [Source:ZFIN;Acc:ZDB-GENE-041010-86]	-0.445714	-0.343814	717.8	672.4	536	529.6	626	773	778	739	673	573	624	772	716	677	508	508	519	523	622	482	538	532	507	589
ENSGACG00000007435	pdcb	phosducin b [Source:ZFIN;Acc:ZDB-GENE-031023-2]	-4.36124	-3.90475	269.8	117.6	13	7.8	5	10	89	16	1229	2	33	63	1	489	11	10	9	17	18	3	13	7	11	5
ENSGACG00000007444	dner	delta/notch-like EGF repeat containing [Source:ZFIN;Acc:ZDB-GENE-130502-1]	0.191438	0.251694	14477.6	21104	16819.6	25180.2	14206	13261	14397	15158	15366	23082	22235	18660	21673	19870	15777	17603	16143	17858	16717	27828	24134	21710	26127	26102
ENSGACG00000007591	cabp5a	calcium binding protein 5a [Source:ZFIN;Acc:ZDB-GENE-040426-1655]	-2.90965	-3.15432	431	383	58.2	43.4	26	27	119	51	1932	44	24	138	48	1661	56	62	40	50	83	61	51	28	53	24
ENSGACG00000007600	lin37	lin-37 DREAM MuvB core complex component [Source:ZFIN;Acc:ZDB-GENE-050417-446]	-1.32866	-0.891064	5529	3922	2236	2118.6	5356	4327	7126	6619	4217	3088	3768	4621	4487	3646	1953	1580	1796	1698	4153	2001	1626	1940	1744	3282
ENSGACG00000007705	gnat2	guanine nucleotide binding protein (G protein), alpha transducing activity polypeptide 2 [Source:ZFIN;Acc:ZDB-GENE-011128-10]	-4.61084	-4.01001	1461.4	734.4	60.6	45.6	29	80	379	48	6771	33	198	266	28	3147	40	44	45	77	97	28	74	19	79	28
ENSGACG00000007718	npc2	Niemann-Pick disease, type C2 [Source:ZFIN;Acc:ZDB-GENE-021206-13]	-0.658464	-0.517709	2194.6	2099.4	1421.2	1469.6	2154	4179	1470	1654	1516	2350	2587	1775	1791	1994	1382	1652	1256	1543	1273	1548	1826	1355	1455	1164
ENSGACG00000008019	syt5b	synaptotagmin Vb [Source:ZFIN;Acc:ZDB-GENE-050522-134]	-2.41521	-2.19647	291.6	210.6	55.6	46.4	54	279	68	44	1013	47	227	81	40	658	78	40	45	54	61	51	44	35	69	33
ENSGACG00000008090			-0.652802	-0.853263	1258.8	752.6	818.2	418.2	910	2281	920	1294	889	471	966	766	719	841	1195	792	627	888	589	550	437	469	395	240
ENSGACG00000008327	snx10b	sorting nexin 10b [Source:ZFIN;Acc:ZDB-GENE-070628-1]	-3.57941	-2.47778	536	350.6	46	63	33	2595	12	20	20	43	1616	31	29	34	121	23	21	41	24	108	84	39	72	12
ENSGACG00000008553	atp6v0a1a	ATPase, H+ transporting, lysosomal V0 subunit a1a [Source:ZFIN;Acc:ZDB-GENE-030131-3027]	-0.335819	-0.452763	1874.6	2075	1509.8	1519.8	1578	1719	1928	1906	2242	1725	1878	2141	2273	2358	1588	1487	1309	1550	1615	1577	1400	1569	1645	1408
ENSGACG00000008609	tysnd1	trypsin domain containing 1 [Source:ZFIN;Acc:ZDB-GENE-030131-8525]	-0.76415	-1.01401	589.6	723	353.6	359.4	356	821	375	345	1051	464	964	465	452	1270	340	296	409	380	343	364	351	439	352	291
ENSGACG00000008675			-2.14083	-1.53819	597.8	346.8	139.4	119.6	173	2487	156	114	59	168	1068	327	98	73	165	140	69	133	190	124	147	87	99	141
ENSGACG00000008686			-2.07335	-1.73312	188.8	114	46.2	34.2	65	744	56	54	25	48	358	95	46	23	103	44	12	21	51	30	43	15	33	50
ENSGACG00000008819			-1.71378	-1.10989	2122	1692.2	664	785.8	674	8316	546	531	543	983	3846	1611	1059	962	1215	504	433	696	472	893	794	824	995	423
ENSGACG00000009040	si:dkey-261i16.5	si:dkey-261i16.5 [Source:ZFIN;Acc:ZDB-GENE-060503-68]	0.374174	0.339918	568	972.2	748.8	1235.6	528	575	559	562	616	1096	980	834	1011	940	722	616	654	916	836	1387	906	975	1480	1430
ENSGACG00000009087	impg1b	interphotoreceptor matrix proteoglycan 1b [Source:ZFIN;Acc:ZDB-GENE-101007-1]	-1.35029	-2.5718	112.6	49.6	44.6	8	47	56	56	48	356	15	11	28	8	186	32	33	77	31	50	4	2	20	7	7
ENSGACG00000009365	zgc:73075	zgc:73075 [Source:ZFIN;Acc:ZDB-GENE-040426-1661]	-5.476	-4.10363	683	401.6	15.4	23.2	6	3	211	2	3193	26	95	215	1	1671	5	6	0	27	39	7	57	0	41	11
ENSGACG00000009422	gnb3b	guanine nucleotide binding protein (G protein), beta polypeptide 3b [Source:ZFIN;Acc:ZDB-GENE-040426-2280]	-4.89143	-3.8578	663.4	352.2	22.6	24.2	14	11	154	11	3127	19	86	135	15	1506	5	12	11	31	54	13	24	15	51	18
ENSGACG00000009620	ctsl.1	cathepsin L.1 [Source:ZFIN;Acc:ZDB-GENE-040718-61]	-3.41422	-2.61645	1190	782.2	114.6	127.8	73	5690	56	82	49	89	3401	140	166	115	322	47	63	102	39	211	149	106	137	36
ENSGACG00000009751	fam20a	family with sequence similarity 20, member A [Source:ZFIN;Acc:ZDB-GENE-081022-117]	-0.684364	-0.584954	381	537.2	240.8	359.8	298	421	194	272	720	460	693	318	442	773	240	348	236	142	238	364	403	382	319	331
ENSGACG00000009825	si:ch211-154o6.6	si:ch211-154o6.6 [Source:ZFIN;Acc:ZDB-GENE-060503-576]	-1.14588	-1.06168	1287	1351.8	595.4	649.6	897	3499	618	857	564	1211	2536	915	1206	891	920	511	537	611	398	608	788	676	846	330
ENSGACG00000009963	ebi3	Epstein-Barr virus induced 3 [Source:ZFIN;Acc:ZDB-GENE-070912-615]	-2.4151	-3.50988	113.8	246	21.8	21.6	29	489	22	15	14	19	1147	23	19	22	22	19	29	16	23	12	33	27	28	8
ENSGACG00000010034	PCP2	Purkinje cell protein 2 [Source:HGNC Symbol;Acc:HGNC:30209]	-1.31079	-0.945722	238.2	190.6	97	99.4	174	105	146	102	664	149	105	118	130	451	129	67	131	77	81	108	73	132	102	82
ENSGACG00000010196			1.12271	1.00026	334.2	374.6	741.8	751.6	414	353	299	306	299	432	487	296	315	343	589	486	341	1321	972	521	346	334	1152	1405
ENSGACG00000010211	guk1b	guanylate kinase 1b [Source:ZFIN;Acc:ZDB-GENE-020916-1]	-3.80547	-4.21665	545.6	300.6	39.4	16.2	20	17	151	33	2507	12	69	97	1	1324	27	38	21	50	61	9	40	5	16	11
ENSGACG00000010229	opn1sw2	opsin 1 (cone pigments), short-wave-sensitive 2 [Source:ZFIN;Acc:ZDB-GENE-990604-40]	-6.20897	-5.00919	490.4	262.2	6.6	8.2	3	4	112	2	2331	7	58	46	1	1199	3	2	3	19	6	1	12	1	23	4
ENSGACG00000010251	SUCNR1	succinate receptor 1 [Source:HGNC Symbol;Acc:HGNC:4542]	-3.993	-3.4323	51.6	31.6	3.2	3	3	254	0	0	1	2	144	6	3	3	8	1	0	6	1	9	1	3	2	0
ENSGACG00000010287	opn1lw2	opsin 1 (cone pigments), long-wave-sensitive, 2 [Source:ZFIN;Acc:ZDB-GENE-040718-141]	-6.43851	-4.51112	1586.8	824	18.6	36.6	0	4	266	3	7661	8	187	98	1	3826	2	3	0	46	42	6	46	5	115	11
ENSGACG00000010601	rcv1	recoverin [Source:ZFIN;Acc:ZDB-GENE-030131-7590]	-4.13778	-1.96746	82.8	65.4	4.6	16.8	2	3	35	4	370	9	35	23	7	253	0	2	4	6	11	21	18	5	25	15
ENSGACG00000010667	abcg8	ATP-binding cassette, sub-family G (WHITE), member 8 [Source:ZFIN;Acc:ZDB-GENE-050517-41]	3.4317	3.75392	5.2	3.6	55.6	49.2	6	3	8	6	3	5	2	3	5	3	79	2	7	182	8	112	6	4	118	6
ENSGACG00000010683	shisa7a	shisa family member 7a [Source:ZFIN;Acc:ZDB-GENE-100922-37]	0.266167	0.301182	2842	7274.4	3478.2	8979	2669	3025	3164	2580	2772	9119	8414	7112	6452	5275	3392	3533	3111	4124	3231	9635	8962	7126	9127	10045
ENSGACG00000011053	ptpn5	protein tyrosine phosphatase, non-receptor type 5 [Source:ZFIN;Acc:ZDB-GENE-101028-3]	0.228246	0.25775	2077	2582.4	2473.8	3095	2121	2061	2095	1994	2114	2737	2917	2569	2487	2202	2112	2436	2624	2525	2672	3356	2996	2595	3102	3426
ENSGACG00000011155	cd40	CD40 molecule, TNF receptor superfamily member 5 [Source:ZFIN;Acc:ZDB-GENE-090313-95]	-0.766492	-0.981994	1715	1826.6	1031.8	927.4	1115	4291	1021	1277	871	1159	3830	1301	1635	1208	1346	966	853	1000	994	803	1148	1067	981	638
ENSGACG00000011520			-1.33021	-1.22316	126.6	131.8	51.8	56.8	48	419	54	66	46	54	398	81	77	49	76	49	49	42	43	45	72	67	62	38
ENSGACG00000011698	TP53I3	tumor protein p53 inducible protein 3 [Source:HGNC Symbol;Acc:HGNC:19373]	-1.4676	-1.81904	1302	1193.4	484	339.2	387	4814	442	480	387	381	4258	491	393	444	592	485	466	491	386	358	373	423	317	225
ENSGACG00000011827	cebpb	CCAAT/enhancer binding protein (C/EBP), beta [Source:ZFIN;Acc:ZDB-GENE-020111-3]	-1.50203	-1.81528	389	425.4	141.4	121.6	97	1518	100	115	115	111	1549	115	227	125	200	112	124	136	135	177	130	83	129	89
ENSGACG00000011884	MSRB1 (2 of 2)	methionine sulfoxide reductase B1 [Source:HGNC Symbol;Acc:HGNC:14133]	-0.502262	-0.695682	477.6	413.2	344.2	255.2	464	463	419	676	366	401	329	450	555	331	335	318	304	400	364	280	240	244	243	269
ENSGACG00000011977	ppdpfa	pancreatic progenitor cell differentiation and proliferation factor a [Source:ZFIN;Acc:ZDB-GENE-030219-204]	-1.22715	-1.3274	285	363.2	122.8	145.4	221	62	186	239	717	342	65	353	557	499	228	58	54	113	161	211	101	63	222	130
ENSGACG00000012097	cacna1fa	calcium channel, voltage-dependent, L type, alpha 1F subunit a [Source:ZFIN;Acc:ZDB-GENE-091204-7]	-2.26074	-1.29852	257.2	130.4	54.4	53.2	59	38	97	62	1030	66	68	75	37	406	38	38	39	85	72	51	79	42	56	38
ENSGACG00000012167	lgmn	legumain [Source:ZFIN;Acc:ZDB-GENE-021030-1]	-0.313178	-0.370611	4007.4	2914.6	3280.6	2258	3300	4032	4075	4645	3985	2468	2503	2990	3434	3178	3375	3381	2836	2823	3988	2053	2473	2410	1996	2358
ENSGACG00000012301	gnat1	guanine nucleotide binding protein (G protein), alpha transducing activity polypeptide 1 [Source:ZFIN;Acc:ZDB-GENE-011128-11]	-4.75393	-5.41929	2884.8	1339	108.2	31.2	53	34	813	133	13391	35	186	402	7	6065	84	64	60	138	195	25	65	10	28	28
ENSGACG00000012600	SIGLEC8	sialic acid binding Ig-like lectin 8 [Source:HGNC Symbol;Acc:HGNC:10877]	-2.47214	-1.98742	101.8	113.4	18.8	28.8	18	430	20	24	17	26	440	43	36	22	38	6	21	20	9	39	37	30	25	13
ENSGACG00000012662	arhgef10lb	Rho guanine nucleotide exchange factor (GEF) 10-like b [Source:ZFIN;Acc:ZDB-GENE-090313-222]	-1.38692	-1.28975	321.6	303.8	126.4	124.8	157	1054	138	144	115	164	830	193	202	130	175	117	99	121	120	91	145	152	148	88
ENSGACG00000012932	si:dkey-256h2.1	si:dkey-256h2.1 [Source:ZFIN;Acc:ZDB-GENE-030131-9466]	-0.52391	-0.428111	368	392	261.4	291.8	340	553	347	321	279	429	397	372	379	383	278	366	247	210	206	319	384	273	285	198
ENSGACG00000012977	tango2	transport and golgi organization 2 homolog (Drosophila) [Source:ZFIN;Acc:ZDB-GENE-040808-42]	-0.524555	-0.737001	890.4	921.2	631.4	553.2	1067	1098	732	932	623	1020	887	1061	988	650	724	514	640	620	659	518	486	717	557	488
ENSGACG00000013123	ncanb	neurocan b [Source:ZFIN;Acc:ZDB-GENE-050208-586]	0.276003	0.280123	1346.4	1583.6	1657.4	1926.4	1201	1310	1504	1276	1441	1761	1790	1497	1615	1255	1434	2007	1595	1769	1482	1876	2110	1777	1816	2053
ENSGACG00000013402	ctsk	cathepsin K [Source:ZFIN;Acc:ZDB-GENE-001205-4]	-0.883803	-0.92795	1541	1847.2	854.2	972.4	1008	3812	1188	1003	694	1547	2727	2085	1646	1231	933	705	907	784	942	729	1122	1445	1122	444
ENSGACG00000013472	mybpc2a	myosin binding protein C, fast type a [Source:ZFIN;Acc:ZDB-GENE-060901-1]	-0.932647	-0.832098	174.4	117.2	92.2	65.6	160	109	354	116	133	92	83	220	85	106	56	79	112	115	99	55	61	75	81	56
ENSGACG00000013631	zgc:110789 (2 of 2)	zgc:110789 [Source:ZFIN;Acc:ZDB-GENE-050306-38]	-1.98197	-1.16225	398.6	252.4	103.8	113.2	93	1623	71	133	73	124	732	167	135	104	121	81	97	118	102	120	117	139	106	84
ENSGACG00000013729	cnga3a	cyclic nucleotide gated channel alpha 3a [Source:ZFIN;Acc:ZDB-GENE-090611-2]	-1.64046	-1.08429	622.6	1100.6	203.4	520.2	113	1166	517	508	809	627	1535	924	1386	1031	235	88	103	149	442	151	636	530	682	602
ENSGACG00000013876			-4.19637	-4.35496	408.2	508.4	22.4	24.8	360	12	17	1617	35	332	7	17	2163	23	24	13	21	12	42	30	13	41	16	24
ENSGACG00000014002	RS1 (1 of 2)	retinoschisin 1 [Source:HGNC Symbol;Acc:HGNC:10457]	-2.53642	-4.31501	289.8	129.4	50.6	6.2	37	27	75	36	1274	9	35	72	4	527	59	19	77	34	64	1	13	6	2	9
ENSGACG00000014288	slc2a6	solute carrier family 2 (facilitated glucose transporter), member 6 [Source:ZFIN;Acc:ZDB-GENE-081104-301]	-4.65511	-5.29267	348	501.6	14.2	12.8	7	1708	5	12	8	11	2461	18	7	11	32	10	12	11	6	24	10	9	14	7
ENSGACG00000014312	ccl19a.1	chemokine (C-C motif) ligand 19a, tandem duplicate 1 [Source:ZFIN;Acc:ZDB-GENE-060526-181]	-2.9399	-2.73253	943.4	646	126.8	97.4	71	4439	54	80	73	114	2775	117	133	91	195	47	92	171	129	96	68	149	100	74
ENSGACG00000014432	pde6g	phosphodiesterase 6G, cGMP-specific, rod, gamma [Source:ZFIN;Acc:ZDB-GENE-030904-1]	-2.12205	-4.7689	1535.4	604.8	357.8	22.2	278	287	428	1217	5467	33	101	186	9	2695	374	482	188	253	492	9	27	8	48	19
ENSGACG00000014486	rcvrna	recoverin a [Source:ZFIN;Acc:ZDB-GENE-050913-106]	-2.65299	-5.99442	376.4	169.6	60.6	2.6	43	26	97	90	1626	16	38	51	0	743	70	46	61	57	69	0	7	1	2	3
ENSGACG00000014579	ccr12a	chemokine (C-C motif) receptor 12a [Source:ZFIN;Acc:ZDB-GENE-060503-97]	-2.24924	-1.34105	830.6	650.4	179.6	257.4	131	3560	189	179	94	237	2165	350	308	192	295	171	194	134	104	310	283	374	204	116
ENSGACG00000014599	atp8b5a	ATPase, class I, type 8B, member 5a [Source:ZFIN;Acc:ZDB-GENE-060531-48]	-2.04962	-1.29571	779.6	470.6	194	192.2	191	3117	189	214	187	198	1511	249	193	202	217	145	252	187	169	159	213	313	137	139
ENSGACG00000014611	il1b	interleukin 1, beta [Source:ZFIN;Acc:ZDB-GENE-040702-2]	-3.88438	-5.40086	147.4	322.8	10.2	7.4	5	717	5	4	6	7	1583	6	13	5	27	4	6	7	7	4	8	11	9	5
ENSGACG00000014695	PDC (2 of 2)	phosducin [Source:HGNC Symbol;Acc:HGNC:8759]	-5.22692	-4.63991	396	185.8	10.4	7.6	7	4	85	17	1867	7	41	81	1	799	6	2	3	21	20	3	10	1	18	6
ENSGACG00000014764	sv2ba	synaptic vesicle glycoprotein 2Ba [Source:ZFIN;Acc:ZDB-GENE-070209-134]	-2.93219	-2.49131	162.6	103.8	21.4	18.4	10	18	49	11	725	28	40	37	15	399	32	9	18	30	18	18	13	15	35	11
ENSGACG00000014766	dlgap1a	discs, large (Drosophila) homolog-associated protein 1a [Source:ZFIN;Acc:ZDB-GENE-030616-580]	0.286166	0.408155	1736	2810.2	2152.2	3734	1743	1642	2066	1431	1798	4065	3019	2798	2630	1539	1968	2157	2099	2473	2064	4046	3864	3009	3643	4108
ENSGACG00000014950			-1.84966	-1.32964	109.2	92.2	30.8	37	34	37	56	26	393	37	45	74	54	251	30	32	16	34	42	30	47	26	51	31
ENSGACG00000014955	pcbp3 (2 of 2)	poly(rC) binding protein 3 [Source:ZFIN;Acc:ZDB-GENE-050522-157]	-1.99642	-1.59222	159.8	112.6	40.4	37.2	18	15	81	16	669	36	19	54	17	437	33	61	46	27	35	28	67	35	37	19
ENSGACG00000014968	gabra5 (2 of 2)	gamma-aminobutyric acid (GABA) A receptor, alpha 5 [Source:ZFIN;Acc:ZDB-GENE-081104-30]	0.296208	0.289908	1754.6	2843.8	2193.6	3485	1758	1877	1714	1641	1783	3061	3261	2832	2845	2220	2004	2340	2277	2309	2038	4069	3346	2954	3522	3534
ENSGACG00000015002	MPP4 (2 of 2)	membrane protein, palmitoylated 4 (MAGUK p55 subfamily member 4) [Source:HGNC Symbol;Acc:HGNC:13680]	-1.41475	-1.79536	154.4	102.2	58.6	29.4	48	70	80	41	533	36	35	72	33	335	56	65	48	46	78	22	39	16	42	28
ENSGACG00000015025	SLC27A2 (3 of 3)	solute carrier family 27 (fatty acid transporter), member 2 [Source:HGNC Symbol;Acc:HGNC:10996]	-1.13872	-1.01143	244	261.2	112.2	129.6	242	147	324	111	396	264	105	475	129	333	184	139	89	90	59	117	194	112	171	54
ENSGACG00000015171			-2.56306	-1.5745	1356.2	790.6	232.6	266.6	391	267	479	330	5314	228	341	407	186	2791	209	183	265	232	274	274	250	348	210	251
ENSGACG00000015528			-2.21123	-2.71569	128.6	201.2	29	30.6	15	585	12	16	15	17	879	26	54	30	67	18	15	29	16	70	21	17	26	19
ENSGACG00000015537	cybb	cytochrome b-245, beta polypeptide (chronic granulomatous disease) [Source:ZFIN;Acc:ZDB-GENE-040426-1380]	-2.21465	-1.76661	2299.4	1624.6	509	478.8	772	8996	507	577	645	1024	4538	832	808	921	870	496	200	512	467	457	769	329	423	416
ENSGACG00000015763			2.97217	2.53426	7.2	14.4	59	84.6	5	12	8	3	8	8	28	11	11	14	48	72	56	55	64	93	78	97	60	95
ENSGACG00000015769	saga	S-antigen; retina and pineal gland (arrestin) a [Source:ZFIN;Acc:ZDB-GENE-040426-1538]	-3.08262	-5.04153	862.8	400	103	12	109	108	273	160	3664	28	70	161	8	1733	105	100	91	93	126	7	19	4	19	11
ENSGACG00000015784	HOMER1 (2 of 2)	homer scaffolding protein 1 [Source:HGNC Symbol;Acc:HGNC:17512]	0.402902	0.430537	1398.2	1607.4	1880.4	2171.8	1457	1535	1472	1081	1446	1589	1981	1467	1208	1792	1260	1671	2300	1794	2377	1779	1858	2364	2100	2758
ENSGACG00000015787			-3.52316	-3.01719	736	368.8	65.6	45.6	86	3441	47	64	42	110	1576	58	76	24	168	14	45	68	33	78	21	55	49	25
ENSGACG00000015788			-3.4561	-3.35118	939.8	450.4	88	44.2	132	4318	80	64	105	147	1876	100	69	60	232	13	51	102	42	82	42	36	42	19
ENSGACG00000015912	tyrp1b	tyrosinase-related protein 1b [Source:ZFIN;Acc:ZDB-GENE-040718-249]	-2.66457	-2.13961	170	120	27	27.2	36	15	72	40	687	69	13	104	44	370	49	12	38	11	25	18	27	31	23	37
ENSGACG00000015958	irf8	interferon regulatory factor 8 [Source:ZFIN;Acc:ZDB-GENE-040718-367]	-1.81931	-1.55047	1507	1411.6	439.6	483.4	285	6300	316	381	253	336	5128	518	692	384	606	380	379	483	350	548	560	505	469	335
ENSGACG00000015964	pde6h (1 of 2)	phosphodiesterase 6H, cGMP-specific, cone, gamma [Source:ZFIN;Acc:ZDB-GENE-040426-1754]	-5.39726	-4.56281	2191.8	1136.6	52.6	48.2	10	16	425	9	10499	19	59	157	3	5445	5	11	1	93	153	7	72	2	123	37
ENSGACG00000016084	hk1 (1 of 2)	hexokinase 1 [Source:ZFIN;Acc:ZDB-GENE-040426-2848]	-0.665997	-0.834585	745.2	337.4	478.8	189.8	627	1045	718	667	669	253	664	213	307	250	433	472	508	530	451	172	215	230	190	142
ENSGACG00000016145	wdr19	WD repeat domain 19 [Source:ZFIN;Acc:ZDB-GENE-090313-277]	-0.245814	-0.275803	1648.4	1711.6	1414.2	1418	1882	1572	1474	1678	1636	1782	1764	1502	1805	1705	1260	1231	1366	1574	1640	1301	1394	1416	1598	1381
ENSGACG00000016413	pstpip1b	proline-serine-threonine phosphatase interacting protein 1b [Source:ZFIN;Acc:ZDB-GENE-051127-25]	-2.72146	-2.0728	338.8	199.4	52.8	47.4	45	1554	22	39	34	47	769	89	54	38	125	16	30	56	37	66	37	39	63	32
ENSGACG00000016445	cplx4a	complexin 4a [Source:ZFIN;Acc:ZDB-GENE-060526-116]	-3.88567	-4.57635	319.6	169	21.4	6.8	12	10	104	21	1451	14	30	92	1	708	30	16	18	11	32	1	21	1	5	6
ENSGACG00000016451	ctsh	cathepsin H [Source:ZFIN;Acc:ZDB-GENE-030131-3539]	-0.651011	-0.385972	3339.4	3148	2176.8	2414.8	1971	8280	2205	2354	1887	2453	4500	3041	2936	2810	2313	2013	2223	2225	2110	2119	2626	2846	2394	2089
ENSGACG00000016707	abca4b	ATP-binding cassette, sub-family A (ABC1), member 4b [Source:ZFIN;Acc:ZDB-GENE-050517-4]	-1.67554	-1.5015	931.6	387.8	296	137.4	213	590	433	261	3161	177	253	281	122	1106	308	249	277	320	326	139	165	139	139	105
ENSGACG00000016811	pde6a	phosphodiesterase 6A, cGMP-specific, rod, alpha [Source:ZFIN;Acc:ZDB-GENE-030616-42]	-4.11831	-4.53489	538.4	235.4	31.2	10.2	25	23	177	44	2423	12	46	58	11	1050	27	31	23	27	48	12	15	5	9	10
ENSGACG00000016903	rom1b	retinal outer segment membrane protein 1b [Source:ZFIN;Acc:ZDB-GENE-040426-1073]	-6.81468	-6.17242	944.2	427.4	8.4	5.8	2	2	247	3	4467	3	71	103	0	1960	0	3	0	21	18	0	14	1	7	7
ENSGACG00000017039	prom1b	prominin 1 b [Source:ZFIN;Acc:ZDB-GENE-031003-1]	-1.53944	-2.8655	341.4	99.4	119	13.6	137	116	209	120	1125	27	30	45	9	386	84	107	149	131	124	7	16	13	21	11
ENSGACG00000017060	NR2E3 (2 of 2)	nuclear receptor subfamily 2, group E, member 3 [Source:HGNC Symbol;Acc:HGNC:7974]	-2.54907	-2.12828	88.6	58.4	15.2	13.2	12	30	45	21	335	7	63	34	32	156	5	27	4	31	9	1	35	5	23	2
ENSGACG00000017065	clul1	clusterin-like 1 (retinal) [Source:ZFIN;Acc:ZDB-GENE-031118-57]	-6.35194	-4.76601	972.6	512	11.8	19	6	10	226	4	4617	16	144	101	9	2290	6	8	4	27	14	12	30	3	44	6
ENSGACG00000017170	arr3b	arrestin 3b, retinal (X-arrestin) [Source:ZFIN;Acc:ZDB-GENE-030616-74]	-5.12068	-4.23254	807.4	430	23.4	22.8	15	10	201	7	3804	23	78	218	0	1831	8	16	14	31	48	6	70	3	26	9
ENSGACG00000017305	FYB	FYN binding protein [Source:HGNC Symbol;Acc:HGNC:4036]	-1.57259	-1.24193	2008	1505.2	693	638	691	7508	629	714	498	741	4502	800	875	608	1109	559	599	649	549	764	714	672	701	339
ENSGACG00000017311	pde6b	phosphodiesterase 6B, cGMP-specific, rod, beta [Source:ZFIN;Acc:ZDB-GENE-090421-2]	-5.49874	-4.77075	475.2	163.8	10.6	6	6	6	89	9	2266	2	33	61	0	723	6	10	7	14	16	6	11	0	7	6
ENSGACG00000017329	rbp4l	retinol binding protein 4, like [Source:ZFIN;Acc:ZDB-GENE-030131-7591]	-3.56872	-4.21262	2542.4	1360.2	217.2	73.6	141	131	897	257	11286	88	364	639	12	5698	203	177	175	274	257	12	77	7	236	36
ENSGACG00000017359			-2.99052	-2.70278	163.2	165.8	21.2	25.6	12	782	4	8	10	9	759	21	28	12	60	10	2	24	10	55	22	8	33	10
ENSGACG00000017360	CD274	CD274 molecule [Source:HGNC Symbol;Acc:HGNC:17635]	-3.35858	-2.68524	135.4	111.6	13.4	17.4	15	654	4	0	4	15	502	12	23	6	36	3	10	12	6	45	13	9	16	4
ENSGACG00000017857	rpe65a	retinal pigment epithelium-specific protein 65a [Source:ZFIN;Acc:ZDB-GENE-040426-1717]	-2.82069	-1.62879	552	315.2	78.8	102.6	91	70	207	100	2292	78	87	184	74	1153	57	62	90	83	102	43	58	56	287	69
ENSGACG00000017900	CNGA1 (2 of 2)	cyclic nucleotide gated channel alpha 1 [Source:HGNC Symbol;Acc:HGNC:2148]	-3.49106	-5.28005	315	141.8	28.2	3.4	23	18	110	42	1382	7	48	66	0	588	24	13	20	39	45	0	8	2	5	2
ENSGACG00000017982	aldob	aldolase b, fructose-bisphosphate [Source:ZFIN;Acc:ZDB-GENE-030131-383]	-0.616475	-0.835543	543	1227.2	359.6	688	709	501	515	415	575	1472	709	1999	707	1249	319	295	472	278	434	475	799	1101	606	459
ENSGACG00000018002			-1.30951	-1.13653	178.6	145.4	73.8	66.6	116	480	74	104	119	125	251	80	153	118	59	59	103	68	80	45	71	87	83	47
ENSGACG00000018033	arl3l2	ADP-ribosylation factor-like 3, like 2 [Source:ZFIN;Acc:ZDB-GENE-040426-1678]	-3.27887	-4.06295	258.8	125.8	26.6	7.4	12	22	79	29	1152	8	29	64	1	527	25	24	23	24	37	3	17	1	9	7
ENSGACG00000018416			-1.2962	-1.20813	190.2	129.8	78.4	56	69	184	83	107	508	59	68	81	108	333	73	54	91	60	114	28	41	115	28	68
ENSGACG00000018472			-2.146	-1.67569	160.2	114.8	36.4	36	18	36	59	48	640	28	68	97	32	349	79	23	33	21	26	63	33	14	23	47
ENSGACG00000018652	IL4I1 (2 of 2)	interleukin 4 induced 1 [Source:HGNC Symbol;Acc:HGNC:19094]	-4.4787	-4.03984	924.2	701.8	42.6	42.6	46	4526	17	22	10	35	3416	14	21	23	95	31	26	29	32	90	37	31	33	22
ENSGACG00000018668			5.26506	7.63145	1.4	0.4	56.8	113	1	3	0	2	1	1	0	0	0	1	281	1	1	0	1	553	11	1	0	0
ENSGACG00000018704	gc2	guanylyl cyclase 2 [Source:ZFIN;Acc:ZDB-GENE-011128-8]	-2.65259	-2.31159	187.8	98.2	30.2	19.8	19	11	76	31	802	8	28	61	27	367	24	41	28	26	32	21	14	23	19	22
ENSGACG00000018827	gpr37b	G protein-coupled receptor 37b [Source:ZFIN;Acc:ZDB-GENE-041210-264]	0.324447	0.351521	552.8	1538.2	704	1967.6	484	587	568	511	614	1990	1751	1399	1271	1280	662	637	766	730	725	1814	1934	1640	2098	2352
ENSGACG00000018866			-1.45127	-1.51266	165	149.6	61.6	52.8	232	378	98	58	59	72	484	71	62	59	90	66	51	51	50	69	61	64	42	28
ENSGACG00000018910	tfec	transcription factor EC [Source:ZFIN;Acc:ZDB-GENE-041210-21]	-1.52125	-1.81888	113.6	126.6	40.8	36	29	432	49	36	22	41	433	48	61	50	54	36	42	35	37	34	44	29	41	32
ENSGACG00000019043	pycr1b	pyrroline-5-carboxylate reductase 1b [Source:ZFIN;Acc:ZDB-GENE-050522-26]	0.380467	0.322304	685.2	697.4	906.2	874.2	732	611	759	627	697	708	642	696	658	783	920	972	949	859	831	949	769	902	886	865
ENSGACG00000019158	C16orf45	chromosome 16 open reading frame 45 [Source:HGNC Symbol;Acc:HGNC:19213]	0.268201	0.310324	1605.6	3075.2	1966.2	3820.2	1608	1396	1748	1681	1595	3800	2947	3231	2710	2688	1993	2021	1997	1948	1872	4386	3620	3327	3988	3780
ENSGACG00000019252	si:ch73-111e15.1	si:ch73-111e15.1 [Source:ZFIN;Acc:ZDB-GENE-110411-28]	-4.35371	-3.37127	399.8	247	20.2	23.8	25	1894	11	48	21	27	1056	40	70	42	35	3	18	29	16	22	19	27	37	14
ENSGACG00000019327	lygl1	lysozyme g-like 1 [Source:ZFIN;Acc:ZDB-GENE-040718-461]	-1.96091	-1.66938	60.2	91	15.6	28.8	28	112	28	61	72	51	111	61	102	130	11	2	2	31	32	22	16	10	46	50
ENSGACG00000019494			-3.77804	-3.06433	93.2	91	6.8	10.8	13	221	12	217	3	16	215	2	218	4	11	7	4	7	5	10	14	3	23	4
ENSGACG00000019503	tyrp1a	tyrosinase-related protein 1a [Source:ZFIN;Acc:ZDB-GENE-070718-2]	-1.42974	-1.81249	262.8	127.2	98.4	36.4	95	112	154	132	821	70	33	123	40	370	94	84	90	107	117	21	40	34	56	31
ENSGACG00000019509	ANO4	anoctamin 4 [Source:HGNC Symbol;Acc:HGNC:23837]	-0.679004	-0.831571	8273.2	3075.2	5270.4	1732.8	12058	10218	3154	5869	10067	4612	3546	935	2896	3387	5065	5751	3714	7967	3855	1809	2255	993	2650	957
ENSGACG00000019597			-2.21364	-2.40583	69.8	88.6	15.6	16.8	13	311	9	9	7	14	389	12	20	8	25	16	13	14	10	12	37	13	11	11
ENSGACG00000019794			-0.82642	-0.923678	228.2	270	130.6	141.6	342	267	263	78	191	413	278	324	101	234	94	150	212	70	127	84	181	223	92	128
ENSGACG00000019826	C3 (6 of 6)	complement component 3 [Source:HGNC Symbol;Acc:HGNC:1318]	-1.80201	-1.97376	891	904.4	258.8	231.2	826	1088	155	1570	816	719	1268	127	1715	693	782	172	163	22	155	746	136	117	48	109
ENSGACG00000019948	chrm2a	cholinergic receptor, muscarinic 2a [Source:ZFIN;Acc:ZDB-GENE-030314-1]	0.282369	0.481689	1651	2272	2042.2	3177.6	1654	1589	1817	1464	1731	3274	2199	2182	2070	1635	1750	2151	1992	2319	1999	3012	3467	2537	3093	3779
ENSGACG00000019960	PTGDR2 (3 of 3)	prostaglandin D2 receptor 2 [Source:HGNC Symbol;Acc:HGNC:4502]	-2.48489	-1.41461	76.6	43.8	13.8	16	26	284	30	29	14	35	77	37	40	30	8	19	18	4	20	7	26	25	4	18
ENSGACG00000019982	TIFA	TRAF-interacting protein with forkhead-associated domain [Source:HGNC Symbol;Acc:HGNC:19075]	-0.968841	-0.828237	217.8	212.4	114.2	120	147	565	121	162	94	164	364	177	170	187	122	90	123	110	126	103	87	142	132	136
ENSGACG00000019997	dock11 (2 of 2)	dedicator of cytokinesis 11 [Source:ZFIN;Acc:ZDB-GENE-060503-196]	-0.483326	-0.400265	1233.8	1098.6	898	833.4	1547	1125	1151	1371	975	1188	1268	997	1189	851	714	887	1141	792	956	779	841	944	747	856
ENSGACG00000020178	crx	cone-rod homeobox [Source:ZFIN;Acc:ZDB-GENE-010403-1]	-2.85468	-2.59002	155.4	104.2	21.4	17	13	18	67	27	652	28	27	64	7	395	16	19	26	17	29	16	23	11	19	16
ENSGACG00000020277	rom1a	retinal outer segment membrane protein 1a [Source:ZFIN;Acc:ZDB-GENE-040426-1765]	-6.21834	-5.02354	686.4	322.2	9.2	9.8	16	20	160	1	3235	16	80	72	3	1440	0	6	4	16	20	4	17	5	19	4
ENSGACG00000020315	PCDHAC2 (2 of 2)	protocadherin alpha subfamily C, 2 [Source:HGNC Symbol;Acc:HGNC:8677]	0.226367	0.331628	12909.6	13577.6	15365.4	17115.6	12861	12547	13706	12823	12611	16046	14008	13976	13960	9898	14439	14184	16190	16868	15146	16195	16092	17214	16832	19245
ENSGACG00000020434	il2rgb	interleukin 2 receptor, gamma b [Source:ZFIN;Acc:ZDB-GENE-080402-2]	-2.0189	-1.41172	794.2	527.6	201.8	198.8	177	3306	190	187	111	169	1739	307	255	168	286	195	184	179	165	198	281	260	143	112
ENSGACG00000020446	arr3a	arrestin 3a, retinal (X-arrestin) [Source:ZFIN;Acc:ZDB-GENE-040718-102]	-5.85722	-4.37437	1565.4	852	27.2	41.2	3	6	452	7	7359	56	139	788	4	3273	6	17	5	25	83	9	145	1	25	26
ENSGACG00000020605	hephl1b	hephaestin-like 1b [Source:ZFIN;Acc:ZDB-GENE-091204-388]	-0.714949	-0.64123	1742.2	1686.4	1083.2	1082.6	1291	3191	1613	1647	969	1688	1671	2167	1479	1427	1433	856	1311	961	855	891	1036	1727	997	762
ENSGACG00000020608	inpp5kb	inositol polyphosphate-5-phosphatase Kb [Source:ZFIN;Acc:ZDB-GENE-100408-3]	-1.04482	-1.2703	238.6	205	117	85.4	111	93	143	156	690	125	24	275	72	529	162	58	155	96	114	84	52	114	81	96
ENSGACG00000020876	irf1b	interferon regulatory factor 1b [Source:ZFIN;Acc:ZDB-GENE-041114-13]	-1.32498	-1.15003	1662.6	1594.4	677.8	719.2	648	4208	2562	477	418	698	2885	3206	652	531	816	556	564	731	722	839	849	768	562	578
ENSGACG00000022711	SNORD22	Small nucleolar RNA SNORD22 [Source:RFAM;Acc:RF00099]	2.43262	2.38746	30.4	29	168.6	153	2	30	3	103	14	1	38	0	96	10	197	148	87	208	203	162	142	86	218	157

## Sheet: D120_T120
			EdgeR Log Fold Change		Mean Counts / Trt Level				Raw Counts / Sample
ensembl_gene_id	Associated Gene Name	Description	D120	T120	D.Control.	T.Control.	D.Experiment.	T.Experiment.	Control.120.D.41	Control.120.D.45	Control.120.D.53	Control.120.D.55	Control.120.D.59	Control.120.T.42	Control.120.T.46	Control.120.T.54	Control.120.T.56	Control.120.T.60	Experiment.120.D.43	Experiment.120.D.47	Experiment.120.D.49	Experiment.120.D.51	Experiment.120.D.57	Experiment.120.T.44	Experiment.120.T.48	Experiment.120.T.50	Experiment.120.T.52	Experiment.120.T.58
ENSGACG00000000137	psmb9a (3 of 5)	proteasome (prosome, macropain) subunit, beta type, 9a [Source:ZFIN;Acc:ZDB-GENE-990415-140]	1.99996	1.88681	30.8	30	121.2	111	56	32	26	31	9	49	40	21	28	12	41	364	33	11	157	35	386	42	14	78
ENSGACG00000000147	psmb9a (5 of 5)	proteasome (prosome, macropain) subunit, beta type, 9a [Source:ZFIN;Acc:ZDB-GENE-990415-140]	1.97849	1.82117	14.8	17.8	58	63.2	23	12	13	23	3	31	17	12	20	9	19	191	8	6	66	13	235	10	10	48
ENSGACG00000000705	gpr84	G protein-coupled receptor 84 [Source:ZFIN;Acc:ZDB-GENE-070928-33]	3.88764	4.44827	4.6	4.4	66.4	99.8	20	0	0	2	1	15	1	1	3	2	1	288	0	4	39	0	484	1	1	13
ENSGACG00000000759	acox3	acyl-CoA oxidase 3, pristanoyl [Source:ZFIN;Acc:ZDB-GENE-040426-2163]	-0.49491	-0.580841	772.2	788	544.4	526.6	873	907	624	634	823	765	1006	599	726	844	438	600	473	646	565	434	635	384	638	542
ENSGACG00000000866	pargl (2 of 2)	poly (ADP-ribose) glycohydrolase, like [Source:ZFIN;Acc:ZDB-GENE-090313-286]	1.1298	1.24563	36.4	26.2	79.6	62	60	35	33	22	32	41	32	27	16	15	52	142	65	48	91	40	147	31	49	43
ENSGACG00000001123			1.41392	1.26754	967.4	1044.2	2546.8	2510.2	1565	647	759	814	1052	1458	856	952	995	960	1036	6738	1115	856	2989	836	8582	912	1119	1102
ENSGACG00000001398			5.0795	-3.97462	23.8	95	810.6	6	44	20	25	25	5	23	37	396	4	15	0	11	2	4040	0	0	2	9	11	8
ENSGACG00000001419	sagb	S-antigen; retina and pineal gland (arrestin) b [Source:ZFIN;Acc:ZDB-GENE-050913-98]	4.37164	-3.3495	23	54.6	476.2	5.2	21	45	22	25	2	7	36	208	3	19	1	6	8	2365	1	6	4	8	3	5
ENSGACG00000001421	eef1db (1 of 2)	eukaryotic translation elongation factor 1 delta b (guanine nucleotide exchange protein) [Source:ZFIN;Acc:ZDB-GENE-030131-6544]	2.21542	2.35811	13.6	17.8	63.2	93	17	17	1	22	11	24	17	0	26	22	85	67	14	99	51	118	130	12	154	51
ENSGACG00000001490	sfi1	SFI1 centrin binding protein [Source:ZFIN;Acc:ZDB-GENE-080206-4]	-0.591281	-0.660348	1211	1189.2	798.6	752.6	1574	1164	836	1211	1270	1535	1191	766	1250	1204	837	757	832	739	828	841	756	802	717	647
ENSGACG00000001493			-0.4757	-0.476762	980.4	996.4	700	716.6	1241	999	694	1023	945	1258	1017	666	987	1054	713	606	724	685	772	820	708	743	718	594
ENSGACG00000001785			1.56165	1.04739	58.4	51.8	170	107.6	59	46	43	84	60	72	37	46	56	48	141	66	115	147	381	172	119	69	86	92
ENSGACG00000001843	TAPBP (6 of 7)	TAP binding protein (tapasin) [Source:HGNC Symbol;Acc:HGNC:11566]	0.823861	0.935664	102	74.6	178.8	143.4	102	114	105	95	94	65	119	89	57	43	173	285	172	99	165	108	288	126	105	90
ENSGACG00000001939	C14orf159	chromosome 14 open reading frame 159 [Source:HGNC Symbol;Acc:HGNC:20498]	-0.594436	-0.629803	2754.8	2666.4	1807	1723.4	2625	3755	2675	2026	2693	2691	3753	2453	1711	2724	2628	2277	1311	1375	1444	2737	2290	1340	1093	1157
ENSGACG00000002054			1.49387	1.64314	22.4	16	62.6	50.2	29	19	32	11	21	20	20	20	5	15	54	124	22	21	92	41	119	24	27	40
ENSGACG00000002247	SLC9A1 (1 of 2)	solute carrier family 9, subfamily A (NHE1, cation proton antiporter 1), member 1 [Source:HGNC Symbol;Acc:HGNC:11071]	-0.231384	-0.282456	1291.2	1321.6	1091.2	1087.6	1375	1283	1217	1283	1298	1363	1356	1230	1378	1281	1148	1068	1096	989	1155	1227	1068	1082	1018	1043
ENSGACG00000002618	nop16 (1 of 4)	NOP16 nucleolar protein homolog (yeast) [Source:ZFIN;Acc:ZDB-GENE-040718-267]	-0.62094	-0.608526	623.4	714.6	402.8	468	738	741	402	453	783	853	898	450	482	890	437	416	339	426	396	457	494	474	481	434
ENSGACG00000002863			5.02675	-5.47478	98.2	497.4	3222	11	113	106	113	141	18	45	180	2167	18	77	4	26	5	16072	3	0	5	12	16	22
ENSGACG00000002887	qars	glutaminyl-tRNA synthetase [Source:ZFIN;Acc:ZDB-GENE-040426-1011]	0.364815	0.339236	1069.4	1129.4	1366.6	1428.2	1207	999	1064	913	1164	1360	1098	1094	912	1183	1323	1666	1185	1230	1429	1416	1778	1223	1349	1375
ENSGACG00000003079	grk1a (1 of 2)	G protein-coupled receptor kinase 1 a [Source:ZFIN;Acc:ZDB-GENE-050823-1]	2.45705	-2.1983	50.2	51.2	276.2	11.2	68	84	20	61	18	18	42	160	19	17	30	14	65	1264	8	11	10	12	15	8
ENSGACG00000003168	zgc:112285	zgc:112285 [Source:ZFIN;Acc:ZDB-GENE-050913-132]	-4.02599	-5.54816	68.2	66.2	4	1.2	6	8	314	8	5	0	0	328	0	3	2	2	9	4	3	1	2	1	0	2
ENSGACG00000003412	gngt2b	guanine nucleotide binding protein (G protein), gamma transducing activity polypeptide 2b [Source:ZFIN;Acc:ZDB-GENE-091020-4]	3.95703	-3.5028	16	44.8	247.8	3.6	20	21	22	16	1	8	32	165	5	14	5	3	3	1228	0	1	1	6	5	5
ENSGACG00000004322			1.63217	1.52479	15	18.2	47.2	52.2	8	18	14	0	35	4	29	22	10	26	36	63	66	13	58	34	96	44	19	68
ENSGACG00000004454	dennd2c	DENN/MADD domain containing 2C [Source:ZFIN;Acc:ZDB-GENE-081105-71]	-0.531709	-0.447963	577.2	468.8	395.6	345.2	679	444	594	734	435	518	480	479	594	273	439	327	353	409	450	397	305	332	353	339
ENSGACG00000005970			3.41338	2.93781	26.8	36	283.6	276.4	22	15	33	8	56	5	96	35	0	44	375	327	54	403	259	175	355	40	502	310
ENSGACG00000006047	cad	carbamoyl-phosphate synthetase 2, aspartate transcarbamylase, and dihydroorotase [Source:ZFIN;Acc:ZDB-GENE-021030-4]	0.398188	0.530238	1246.4	1172.4	1630.4	1692.6	1351	1246	1338	1073	1224	1323	1061	1313	1050	1115	1334	1633	1780	1213	2192	1322	1449	1961	1123	2608
ENSGACG00000006358	grn2	granulin 2 [Source:ZFIN;Acc:ZDB-GENE-050522-264]	2.60408	2.83653	70	78.2	420.6	559.2	173	12	29	65	71	141	49	61	84	56	102	1636	96	10	259	91	2481	91	35	98
ENSGACG00000006606	cpt1cb	carnitine palmitoyltransferase 1Cb [Source:ZFIN;Acc:ZDB-GENE-050417-155]	-0.34933	-0.309907	1002.6	1143.8	782.6	922	1026	1151	974	891	971	1104	1198	1093	1062	1262	760	728	794	876	755	943	809	999	921	938
ENSGACG00000006693	nt5c1ab	5'-nucleotidase, cytosolic IAb [Source:ZFIN;Acc:ZDB-GENE-131120-153]	0.425718	0.373766	1145.2	1663.4	1523.6	2154.2	1213	1181	1022	1155	1155	1843	1557	1489	1744	1684	1358	1717	1182	1245	2116	2114	1967	1711	1884	3095
ENSGACG00000007162	PDE6H (1 of 3)	phosphodiesterase 6H, cGMP-specific, cone, gamma [Source:HGNC Symbol;Acc:HGNC:8790]	3.82928	-3.54515	32.6	58.8	468	4.8	39	41	46	23	14	18	33	225	1	17	5	9	3	2320	3	4	6	8	4	2
ENSGACG00000007315	mpeg1.2	macrophage expressed 1, tandem duplicate 2 [Source:ZFIN;Acc:ZDB-GENE-050522-305]	2.04793	1.96988	415.8	477.2	1697.6	1865.2	1277	197	104	188	313	1131	314	230	322	389	294	6615	147	183	1249	386	7790	196	259	695
ENSGACG00000008172	cpvl (1 of 2)	carboxypeptidase, vitellogenic-like [Source:ZFIN;Acc:ZDB-GENE-031219-2]	1.61065	1.76309	145.8	126	439.2	427.2	166	107	152	123	181	167	98	145	77	143	131	1582	114	202	167	106	1687	84	139	120
ENSGACG00000008327	snx10b	sorting nexin 10b [Source:ZFIN;Acc:ZDB-GENE-070628-1]	2.86267	3.1449	54.8	53.6	395.2	475.2	199	26	9	26	14	127	41	17	39	44	34	1675	30	17	220	37	2200	25	30	84
ENSGACG00000009422	gnb3b	guanine nucleotide binding protein (G protein), beta polypeptide 3b [Source:ZFIN;Acc:ZDB-GENE-040426-2280]	3.80208	-2.35931	26.2	63	367.6	12.4	27	39	19	36	10	19	33	237	7	19	9	15	13	1791	10	16	4	10	14	18
ENSGACG00000009620	ctsl.1	cathepsin L.1 [Source:ZFIN;Acc:ZDB-GENE-040718-61]	2.79651	3.46495	150.6	124.8	1031.8	1374.4	504	62	36	95	56	304	76	62	95	87	90	4459	89	41	480	104	6405	49	82	232
ENSGACG00000009696	cidec	cell death-inducing DFFA-like effector c [Source:ZFIN;Acc:ZDB-GENE-030131-4591]	1.02972	1.01772	255.6	243.2	515.8	492.6	212	283	239	379	165	226	322	217	227	224	595	797	302	261	624	462	829	195	465	512
ENSGACG00000009762			1.25265	0.953797	29.4	42.6	69.4	82.4	35	30	14	37	31	37	41	34	48	53	71	101	38	80	57	95	113	44	102	58
ENSGACG00000009895	cmya5	cardiomyopathy associated 5 [Source:ZFIN;Acc:ZDB-GENE-070630-1]	1.52942	1.51401	56.8	42.6	163.2	123.6	53	66	49	62	54	38	54	38	61	22	64	233	33	406	80	88	186	36	256	52
ENSGACG00000010229	opn1sw2	opsin 1 (cone pigments), short-wave-sensitive 2 [Source:ZFIN;Acc:ZDB-GENE-990604-40]	4.11613	-3.84798	11.2	39	197.8	2.8	20	15	14	5	2	7	25	160	1	2	0	2	5	979	3	3	1	5	4	1
ENSGACG00000010251	SUCNR1	succinate receptor 1 [Source:HGNC Symbol;Acc:HGNC:4542]	3.88485	4.51998	1	1	17.6	30.4	3	1	0	0	1	1	0	1	3	0	2	80	3	0	3	11	133	0	0	8
ENSGACG00000010287	opn1lw2	opsin 1 (cone pigments), long-wave-sensitive, 2 [Source:ZFIN;Acc:ZDB-GENE-040718-141]	4.943	-4.02614	26.8	110.6	834.2	6.8	37	22	34	34	7	20	42	475	1	15	0	8	0	4161	2	3	6	6	14	5
ENSGACG00000010333			0.369078	0.367627	707.6	731.4	906	944	633	690	700	734	781	649	710	720	816	762	1025	854	767	836	1048	992	861	879	939	1049
ENSGACG00000010645	thyn1	thymocyte nuclear protein 1 [Source:ZFIN;Acc:ZDB-GENE-040426-1585]	0.350182	0.428748	504.8	466	639.2	628.2	469	518	502	533	502	458	497	462	455	458	631	568	668	704	625	532	551	635	815	608
ENSGACG00000011569	TRPM6	transient receptor potential cation channel, subfamily M, member 6 [Source:HGNC Symbol;Acc:HGNC:17995]	-0.477118	-0.482986	906.4	817.8	647	586.4	1005	1151	1175	584	617	915	992	970	582	630	868	525	705	676	461	709	475	743	646	359
ENSGACG00000011617			3.015	3.18677	24.2	20	194	183.4	19	28	32	42	0	12	23	22	41	2	306	26	28	34	576	288	34	30	38	527
ENSGACG00000011655	SCML4 (2 of 2)	sex comb on midleg-like 4 (Drosophila) [Source:HGNC Symbol;Acc:HGNC:21397]	-0.353919	-0.373612	1997.6	2410.6	1554.8	1861.8	1714	1974	2234	1733	2333	2251	2136	2649	2198	2819	1582	1304	2154	1478	1256	1992	1733	2663	1580	1341
ENSGACG00000011714	ADCK3 (1 of 2)	aarF domain containing kinase 3 [Source:HGNC Symbol;Acc:HGNC:16812]	1.48814	1.07158	221.8	198.6	620.4	418.2	232	145	217	275	240	203	176	196	228	190	212	207	196	1556	931	180	156	172	1122	461
ENSGACG00000012327	pak4	p21 protein (Cdc42/Rac)-activated kinase 4 [Source:ZFIN;Acc:ZDB-GENE-040704-69]	-0.406488	-0.407375	399.8	417.8	300	315.2	406	362	422	401	408	411	363	427	394	494	326	314	225	377	258	352	364	280	292	288
ENSGACG00000012665	si:ch211-215k15.4	si:ch211-215k15.4 [Source:ZFIN;Acc:ZDB-GENE-131127-215]	1.13745	1.18176	284.8	290.6	623	659	261	291	162	525	185	395	365	292	176	225	1012	272	702	499	630	804	251	299	987	954
ENSGACG00000013054	tap1	transporter 1, ATP-binding cassette, sub-family B (MDR/TAP) [Source:ZFIN;Acc:ZDB-GENE-050517-43]	0.431079	0.525366	1165.2	1035.6	1558.6	1490.4	1377	1131	1059	1101	1158	1208	1041	938	1045	946	1423	2093	1392	1316	1569	1179	2098	1295	1404	1476
ENSGACG00000013171	OTUD7B	OTU deubiquitinase 7B [Source:HGNC Symbol;Acc:HGNC:16683]	0.582262	0.73348	154.4	175	229.8	291.6	164	179	133	129	167	168	163	138	208	198	265	158	166	291	269	382	191	224	309	352
ENSGACG00000013484			3.39191	3.88388	9	5.8	93.4	90.4	10	0	5	5	25	9	1	2	8	9	4	427	5	1	30	6	437	1	4	4
ENSGACG00000013667	lgals9l1	lectin, galactoside-binding, soluble, 9 (galectin 9)-like 1 [Source:ZFIN;Acc:ZDB-GENE-030131-9543]	1.2753	1.07101	719.4	927.4	1722.6	1946.4	1170	525	435	765	702	1177	947	726	971	816	735	4434	827	573	2044	890	5517	721	864	1740
ENSGACG00000013723	ppan	peter pan homolog (Drosophila) [Source:ZFIN;Acc:ZDB-GENE-030114-4]	0.247308	0.299656	1177.2	1125	1386.6	1385.8	1010	1154	1277	1258	1187	1059	1143	1092	1197	1134	1402	1320	1382	1385	1444	1417	1146	1478	1476	1412
ENSGACG00000013876			-4.15666	-3.54994	324.4	184.8	18.4	15.6	732	25	33	812	20	517	20	24	343	20	19	2	38	23	10	7	9	35	20	7
ENSGACG00000014288	slc2a6	solute carrier family 2 (facilitated glucose transporter), member 6 [Source:ZFIN;Acc:ZDB-GENE-081104-301]	2.96241	3.94228	22.4	15.4	174.2	236.4	68	7	15	11	11	30	8	12	18	9	6	773	9	8	75	10	1133	7	16	16
ENSGACG00000014535	cyp2n13	cytochrome P450, family 2, subfamily N, polypeptide 13 [Source:ZFIN;Acc:ZDB-GENE-041001-158]	1.73065	1.46203	59	33.8	193.6	94	25	104	46	59	61	18	69	19	36	27	122	324	65	109	348	131	123	42	116	58
ENSGACG00000014695	PDC (2 of 2)	phosducin [Source:HGNC Symbol;Acc:HGNC:8759]	3.3067	-3.5175	15.6	26.6	156.2	2	9	21	17	25	6	4	23	97	0	9	10	0	3	757	11	0	4	2	1	3
ENSGACG00000014776			0.695682	0.758758	477.6	359.6	767.8	611	339	446	555	837	211	241	370	434	586	167	786	826	739	708	780	658	689	598	543	567
ENSGACG00000014777	SOCS7	suppressor of cytokine signaling 7 [Source:HGNC Symbol;Acc:HGNC:29846]	0.696092	0.699391	867.2	695.4	1395	1132	669	902	945	1435	385	560	768	700	1092	357	1343	1509	1435	1320	1368	1263	1242	1153	1060	942
ENSGACG00000014806	itga3a	integrin, alpha 3a [Source:ZFIN;Acc:ZDB-GENE-090805-3]	0.80835	0.939072	844.2	326.8	1475	627.8	766	644	1012	925	874	426	298	325	322	263	984	611	2532	2227	1021	441	390	1245	773	290
ENSGACG00000014845	olfml2bb	olfactomedin-like 2Bb [Source:ZFIN;Acc:ZDB-GENE-070912-266]	-0.636601	-1.07311	584.6	413	373.8	196.6	413	640	467	675	728	212	527	181	571	574	423	353	361	441	291	294	197	172	204	116
ENSGACG00000014881			0.99378	1.05529	99	91.4	195	191	108	103	104	76	104	108	103	83	78	85	313	70	123	151	318	321	88	97	153	296
ENSGACG00000015437			3.98201	4.3514	16	9.4	246	196	28	3	5	16	28	26	1	6	4	10	13	1117	13	0	87	6	941	16	10	7
ENSGACG00000015964	pde6h (1 of 2)	phosphodiesterase 6H, cGMP-specific, cone, gamma [Source:ZFIN;Acc:ZDB-GENE-040426-1754]	4.50195	-2.92774	41.6	128	943.8	16.6	15	55	63	57	18	9	98	486	11	36	0	14	13	4687	5	3	3	32	27	18
ENSGACG00000016274	RIN2 (2 of 2)	Ras and Rab interactor 2 [Source:HGNC Symbol;Acc:HGNC:18750]	0.961983	1.08731	382.2	179.4	743.4	381.4	346	314	443	380	428	187	168	158	153	231	477	335	1319	1217	369	182	195	726	598	206
ENSGACG00000016413	pstpip1b	proline-serine-threonine phosphatase interacting protein 1b [Source:ZFIN;Acc:ZDB-GENE-051127-25]	2.10866	2.09194	68	69.6	290.2	297	206	35	27	34	38	161	58	42	46	41	51	1030	28	28	314	60	1220	14	57	134
ENSGACG00000016445	cplx4a	complexin 4a [Source:ZFIN;Acc:ZDB-GENE-060526-116]	2.73665	-2.55106	24.4	21.8	162.8	3.6	20	35	36	19	12	9	11	78	4	7	19	3	9	766	17	3	8	5	1	1
ENSGACG00000016479	zgc:63568	zgc:63568 [Source:ZFIN;Acc:ZDB-GENE-040426-1165]	1.25125	1.24862	119.8	98.6	283	233.6	170	113	110	101	105	144	84	101	72	92	191	655	215	185	169	132	628	146	173	89
ENSGACG00000016771	MTFP1	mitochondrial fission process 1 [Source:HGNC Symbol;Acc:HGNC:26945]	-0.914215	-1.03027	1176.2	662.2	619.6	324.4	969	1322	1262	714	1614	557	872	658	287	937	698	555	595	676	574	491	331	281	270	249
ENSGACG00000016811	pde6a	phosphodiesterase 6A, cGMP-specific, rod, alpha [Source:ZFIN;Acc:ZDB-GENE-030616-42]	2.87091	-2.07879	37.8	46.2	277.4	11	42	31	50	48	18	16	17	181	8	9	21	18	33	1295	20	14	25	3	7	6
ENSGACG00000016903	rom1b	retinal outer segment membrane protein 1b [Source:ZFIN;Acc:ZDB-GENE-040426-1073]	4.94767	-4.91731	14	62	440.2	2	17	16	17	16	4	7	29	256	1	17	1	5	5	2189	1	0	0	3	4	3
ENSGACG00000017054	TMEM236 (2 of 2)	transmembrane protein 236 [Source:HGNC Symbol;Acc:HGNC:23473]	-1.23951	-1.16047	745.8	590.6	315.4	264	2884	193	232	137	283	2239	187	186	126	215	279	292	400	330	276	240	251	339	259	231
ENSGACG00000017065	clul1	clusterin-like 1 (retinal) [Source:ZFIN;Acc:ZDB-GENE-031118-57]	4.05713	-2.95907	24	61	403.6	7.6	24	28	24	36	8	14	44	227	15	5	6	8	2	2000	2	3	8	7	12	8
ENSGACG00000017170	arr3b	arrestin 3b, retinal (X-arrestin) [Source:ZFIN;Acc:ZDB-GENE-030616-74]	4.21907	-2.45697	25.8	42.4	489.4	7.4	25	35	38	23	8	26	36	135	3	12	7	2	8	2423	7	11	5	11	5	5
ENSGACG00000017311	pde6b	phosphodiesterase 6B, cGMP-specific, rod, beta [Source:ZFIN;Acc:ZDB-GENE-090421-2]	4.44667	-3.25675	11.8	31.2	263.2	3	17	12	13	11	6	3	12	136	0	5	6	6	5	1292	7	1	5	3	5	1
ENSGACG00000017359			2.50325	2.70679	15.8	16.8	87.2	110	28	4	13	16	18	26	11	14	28	5	17	335	11	8	65	16	469	6	19	40
ENSGACG00000017360	CD274	CD274 molecule [Source:HGNC Symbol;Acc:HGNC:17635]	2.75944	3.00295	11.2	11.2	75	91	19	9	10	12	6	16	11	1	18	10	6	311	8	3	47	13	379	5	10	48
ENSGACG00000017588			3.53483	2.91262	8.2	7	94.8	54.6	8	10	10	5	8	3	1	22	4	5	4	12	5	138	315	3	8	4	5	253
ENSGACG00000017833	sigmar1	sigma non-opioid intracellular receptor 1 [Source:ZFIN;Acc:ZDB-GENE-040426-1006]	-0.379974	-0.335071	547.2	724.2	417.6	573.4	580	629	563	415	549	831	803	742	564	681	413	415	448	361	451	585	510	636	530	606
ENSGACG00000018021	alad	aminolevulinate dehydratase [Source:ZFIN;Acc:ZDB-GENE-050417-123]	0.502381	0.342218	571.6	706.6	803.6	897.6	585	670	508	640	455	692	817	642	800	582	956	820	813	719	710	952	985	817	927	807
ENSGACG00000018113	MAMDC4	MAM domain containing 4 [Source:HGNC Symbol;Acc:HGNC:24083]	2.77454	3.12555	99.4	107.2	675	940.2	85	186	67	75	84	81	224	69	107	55	907	494	902	845	227	1169	628	1327	1270	307
ENSGACG00000018117	phpt1	phosphohistidine phosphatase 1 [Source:ZFIN;Acc:ZDB-GENE-040801-85]	-0.459932	-0.526597	1802	1755.6	1298.6	1218	1640	1864	1823	2101	1582	1650	1933	1669	2035	1491	1163	1584	1090	1003	1653	1121	1338	974	1056	1601
ENSGACG00000018429			1.64338	1.16824	232	485.8	716.6	1091	474	197	124	230	135	594	409	330	690	406	371	1966	315	178	753	579	2723	270	502	1381
ENSGACG00000018668			6.33705	7.05988	0.8	0.6	65.8	122.4	0	0	1	2	1	1	1	1	0	0	9	0	320	0	0	21	1	586	3	1
ENSGACG00000019176	pfkfb3	6-phosphofructo-2-kinase/fructose-2,6-biphosphatase 3 [Source:ZFIN;Acc:ZDB-GENE-040426-2724]	1.02948	1.42994	548.4	261.2	1112.4	703.4	519	624	413	767	419	217	283	221	319	266	418	906	373	1951	1914	277	316	217	1180	1527
ENSGACG00000019377			0.739919	0.721786	329	228.6	546	377.2	296	246	523	312	268	235	196	277	230	205	512	494	756	419	549	328	400	445	348	365
ENSGACG00000020188	dscama	Down syndrome cell adhesion molecule a [Source:ZFIN;Acc:ZDB-GENE-050310-7]	-0.299058	-0.356512	4594.4	2629.2	3708.6	2054.8	4775	5034	4996	3317	4850	2725	2787	3068	2252	2314	3633	3762	3909	3804	3435	2080	2118	2402	2001	1673
ENSGACG00000020231	si:ch1073-189o9.1	si:ch1073-189o9.1 [Source:ZFIN;Acc:ZDB-GENE-100922-66]	-1.3007	-1.60943	477.8	390	192.2	127.8	651	493	463	207	575	576	454	374	107	439	180	139	180	207	255	182	88	107	151	111
ENSGACG00000020446	arr3a	arrestin 3a, retinal (X-arrestin) [Source:ZFIN;Acc:ZDB-GENE-040718-102]	4.95607	-2.86999	36	58.4	1133	7.8	47	27	42	51	13	30	23	213	6	20	7	14	13	5623	8	1	4	16	12	6
ENSGACG00000020463	pcyox1l	prenylcysteine oxidase 1 like [Source:ZFIN;Acc:ZDB-GENE-141212-302]	-1.48424	-1.23708	3330.2	3358.4	1181.6	1424.8	4839	1079	4776	1202	4755	4792	1149	4571	1295	4985	1341	995	1099	1293	1180	1922	1162	1238	1332	1470
ENSGACG00000020679	ZFX	zinc finger protein, X-linked [Source:HGNC Symbol;Acc:HGNC:12869]	-0.319784	-0.320892	2239.6	2418.4	1782.6	1939	1795	1892	1961	3691	1859	1931	1966	2116	3962	2117	1750	1723	1803	1882	1755	1841	1883	2143	1994	1834
ENSGACG00000020845	rad51d	RAD51 paralog D [Source:ZFIN;Acc:ZDB-GENE-040426-2490]	1.08289	1.37008	60.2	49.4	126.6	128.2	45	107	29	56	64	31	82	38	55	41	35	162	119	131	186	41	155	180	106	159
