# Supplementary material for: Temporal dynamics of neurogenomic plasticity in response to social interactions in male threespined sticklebacks
Source: PLoS Genet. 2017 Jul 13;13(7):e1006840. doi: 10.1371/journal.pgen.1006840 (PMC5509087; doi:10.1371/journal.pgen.1006840)
Supplement: S6 Table — Numbers indicate p-values. (XLSX) [file pgen.1006840.s008.xlsx]

## Sheet: Sheet1
TFs	Associated.Gene.Name	Description	D2	D4	D5	D6	D8	D9	D10	D11	D12	D13	T2	T3	T4	T5	T6	T9	T10	T11	T12
ENSGACG00000000028	zbtb44	zinc finger and BTB domain containing 44 [Source:ZFIN;Acc:ZDB-GENE-060526-201]	1	1	1	1	0.836869	1	1	1	1	1	1	1	1	1	1	1	1	0.000705866	1
ENSGACG00000000628	TCF4	transcription factor 4 [Source:HGNC Symbol;Acc:HGNC:11634]	1	1	1	1	1	1	1	1	1	1	1	1	1	1	1	1	1	7.13632e-09	1
ENSGACG00000000702	neurod4 (1 of 2)	neurogenic differentiation 4 [Source:ZFIN;Acc:ZDB-GENE-030730-1]	1	1.69959e-08	0.0145957	1	0.836869	1	1	1	1	1	1	0.00498504	0.00218286	1	1	1	1	1	1
ENSGACG00000000801	gata2b	GATA-binding protein 2b [Source:ZFIN;Acc:ZDB-GENE-040718-440]	1	1	1	1	1	1	1	1	1	1	0.00101041	1	1	1	1	1	1	1	0.253581
ENSGACG00000001508	eng1b	engrailed 1b [Source:ZFIN;Acc:ZDB-GENE-980526-6]	1	1	1	1	1	1	1	0.186631	1	0.000881451	1	1	1	1	1	1	1	1	1
ENSGACG00000001665	pparg	peroxisome proliferator activated receptor gamma [Source:ZFIN;Acc:ZDB-GENE-990415-213]	1	1	1	1	1	2.83166e-14	1	1	1	1	1	1	1	1	1	1	1	1	0.835807
ENSGACG00000001703	pax7b	paired box gene 7b [Source:ZFIN;Acc:ZDB-GENE-080917-54]	1	1	1	1	1	1	1	1	1	1	1.26868e-08	1	1	1	1	1	1	1	1
ENSGACG00000001883	klf12b	Kruppel-like factor 12b [Source:ZFIN;Acc:ZDB-GENE-071004-22]	1	1	1	1	1	1	1	1	1	1	1	1	1	1	1	1	1	0.020689	1
ENSGACG00000001998	shox	short stature homeobox [Source:ZFIN;Acc:ZDB-GENE-051030-21]	1	1	1	1	1	1	1	1	1	1	0.00146812	1	1	1	1	1	1	1	0.322016
ENSGACG00000002064	neurod	neurogenic differentiation [Source:ZFIN;Acc:ZDB-GENE-990415-172]	1	1	1	1	1	1	1	1	1	8.60986e-29	0.505018	1	1	1	1	1	1	1	1
ENSGACG00000002124	klf7b	Kruppel-like factor 7b [Source:ZFIN;Acc:ZDB-GENE-041014-171]	1	1	1	1	1	1	1	1	1	1	1	1	1	1	1	1	1	0.00175257	1
ENSGACG00000002334	tfap2a	transcription factor AP-2 alpha [Source:ZFIN;Acc:ZDB-GENE-011212-6]	1	1	1	1	1	1	1	1	1	1	0.0195817	1	1	1	1	1	1	1	1
ENSGACG00000002672	tfap2e	transcription factor AP-2 epsilon [Source:ZFIN;Acc:ZDB-GENE-040426-1455]	1	1	1	1	1	1	1	1	1	1	0.0195817	1	1	1	1	1	1	1	1
ENSGACG00000003033	ikzf1	IKAROS family zinc finger 1 (Ikaros) [Source:ZFIN;Acc:ZDB-GENE-980526-304]	1	0.372375	0.446631	0.561409	1	2.33635e-08	1	1	1	1	1	1	0.000485987	1	1	1	1	1	1
ENSGACG00000003199	emx2	empty spiracles homeobox 2 [Source:ZFIN;Acc:ZDB-GENE-990415-54]	1	1	1	1	1	1	1	1	1	1	8.15016e-06	1	1	1	1	1	1	1	1
ENSGACG00000003678	zic1	zic family member 1 (odd-paired homolog, Drosophila) [Source:ZFIN;Acc:ZDB-GENE-000208-4]	1	1	1	1	1	1	1	1	1	8.1044e-05	1	1	1	1	1	1	1	1	1
ENSGACG00000003839	bcl6a	B-cell CLL/lymphoma 6a (zinc finger protein 51) [Source:ZFIN;Acc:ZDB-GENE-040426-1696]	1	1	1	1	1	1	1	1	1	1	0.00101041	1	1	1	1	1	1	1	1
ENSGACG00000003888	eng2b	engrailed 2b [Source:ZFIN;Acc:ZDB-GENE-980526-40]	1	1	1	1	1	1	1	0.15589	1	0.000662336	1	1	1	1	0.131063	1	1	1	1
ENSGACG00000004124	sox21b	SRY-box containing gene 21 b [Source:ZFIN;Acc:ZDB-GENE-040429-1]	1	1	1	1	1	1	1	1	1	1	0.00238269	1	1	1	1	1	1	1	1
ENSGACG00000004470	nfe2l2a	nuclear factor (erythroid-derived 2)-like 2a [Source:ZFIN;Acc:ZDB-GENE-030723-2]	1	1	1	1	1	0.00871472	1	1	1	1	1	1	1	1	1	1	1	1	1
ENSGACG00000004579	evx2	even-skipped homeobox 2 [Source:ZFIN;Acc:ZDB-GENE-980526-215]	1	1	1	1	1	1	1	1	1	1	0.0140052	1	1	1	1	1	1	1	1
ENSGACG00000004966	irf4b	interferon regulatory factor 4b [Source:ZFIN;Acc:ZDB-GENE-041001-131]	1	1	1	0.198813	1	4.47145e-06	1	1	1	1	1	1	1	1	1	0.288153	1	1	1
ENSGACG00000005058	sp5a	Sp5 transcription factor a [Source:ZFIN;Acc:ZDB-GENE-030430-2]	1	1	1	1	1	1	1	1	1	1	2.46294e-06	1	1	1	1	1	1	1	1
ENSGACG00000005793	otx5	orthodenticle homolog 5 [Source:ZFIN;Acc:ZDB-GENE-030508-1]	1	3.00084e-24	2.05563e-16	1.823e-09	1	1	1	1	1	1	1	5.23781e-19	5.81528e-13	1	1	1	1	1	1
ENSGACG00000005950	spi1a	spleen focus forming virus (SFFV) proviral integration oncogene spi1a [Source:ZFIN;Acc:ZDB-GENE-060825-351]	1	1	1	0.106511	1	2.46999e-29	1	1	0.0394004	1	1	1	1	1	1	1	1	1	4.67326e-06
ENSGACG00000006572	irx1a	iroquois homeobox protein 1, a [Source:ZFIN;Acc:ZDB-GENE-040707-1]	1	1	1	1	1	1	1	1	1	1	4.36593e-07	1	1	1	1	1	1	1	1
ENSGACG00000006780	dlx6a	distal-less homeobox gene 6a [Source:ZFIN;Acc:ZDB-GENE-980526-448]	1	1	1	1	0.0278603	1	1	1	1	1	1	1	1	1	1	1	1	1	1
ENSGACG00000007277	tfap2b	transcription factor AP-2 beta [Source:ZFIN;Acc:ZDB-GENE-050417-394]	1	1	1	1	1	1	1	1	1	1	0.00101041	1	1	1	1	1	1	1	0.00357898
ENSGACG00000007319	tfap2d	transcription factor AP-2 delta (activating enhancer binding protein 2 delta) [Source:ZFIN;Acc:ZDB-GENE-050913-99]	1	1	1	1	1	1	1	1	1	1	0.0140052	1	1	1	1	1	1	1	1
ENSGACG00000007542	ESRRB (1 of 2)	estrogen-related receptor beta [Source:HGNC Symbol;Acc:HGNC:3473]	1	1	1	1	1	1	1	1	1	1	1	1	1	1	0.0296558	1	1	1	1
ENSGACG00000007829	ENSGACG00000007829		1	1	1	1	1	1	1	0.22005	1	0.00114373	1	1	1	1	1	1	1	1	1
ENSGACG00000008062	sp8a	sp8 transcription factor a [Source:ZFIN;Acc:ZDB-GENE-030131-9849]	1	1	1	1	0.00823005	1	1	1	1	1	1	1	1	1	1	1	1	1	1
ENSGACG00000008212	creb5b	cAMP responsive element binding protein 5b [Source:ZFIN;Acc:ZDB-GENE-091020-6]	1	1	1	1	1	1	1	1	1	4.77359e-13	1	1	1	1	1	1	1	1	1
ENSGACG00000009501	grhl3	grainyhead-like 3 [Source:ZFIN;Acc:ZDB-GENE-030131-9854]	1	1	1	1	1	1	1	1	1	1	1	1	1	5.94542e-18	1	1	1.97969e-07	1	1
ENSGACG00000009548	ebf3	early B-cell factor 3 [Source:ZFIN;Acc:ZDB-GENE-070112-292]	1	1	1	1	1	1	1	1	1	1	0.011494	1	1	1	1	1	1	1	1
ENSGACG00000009831	ETV7	ets variant 7 [Source:HGNC Symbol;Acc:HGNC:18160]	1	1	1	0.561409	1	8.32647e-05	1	1	1	1	1	1	1	1	1	1	1	1	1
ENSGACG00000010155	ENSGACG00000010155		1	1	1	1	1	1	0.501939	1	1	1	0.033481	1	1	1	1	1	1	1	1
ENSGACG00000010185	mafbb	v-maf musculoaponeurotic fibrosarcoma oncogene family, protein B, duplicate b [Source:ZFIN;Acc:ZDB-GENE-010605-4]	1	1	1	1	1	0.0013694	1	1	0.00718984	1	1	1	0.199312	1	1	1	1	1	1
ENSGACG00000011250	znf831	zinc finger protein 831 [Source:ZFIN;Acc:ZDB-GENE-081022-210]	1	1	1	1	1	1	1	1	1	1	1	1	1	1	1	1	1	4.89104e-05	1
ENSGACG00000011673	elf3	E74-like factor 3 (ets domain transcription factor, epithelial-specific ) [Source:ZFIN;Acc:ZDB-GENE-030131-8760]	1	1	1	1	1	1	1	1	1	1	1	1	1	2.51736e-17	1	1	0.00462164	1	1
ENSGACG00000011743	ENSGACG00000011743		1	1	1	1	1	1	1	1	1	1	1	1	1	1	1	1	1	0.00204605	1
ENSGACG00000011827	cebpb	CCAAT/enhancer binding protein (C/EBP), beta [Source:ZFIN;Acc:ZDB-GENE-020111-3]	1	0.000701317	0.000927105	0.00131729	1	0.580453	1	1	1	1	7.26584e-07	1	0.0162939	1	1	1.75963e-05	1	1	0.0962496
ENSGACG00000011864	dmbx1b	diencephalon/mesencephalon homeobox 1b [Source:ZFIN;Acc:ZDB-GENE-050417-97]	1	1	1	1	1	1	1	1	1	1	0.00065864	1	1	1	1	1	1	1	1
ENSGACG00000012138	vsx1	visual system homeobox 1 homolog, chx10-like [Source:ZFIN;Acc:ZDB-GENE-990415-205]	2.95553e-08	0.000117896	1	0.0458443	1	1	1	1	1	1	1	4.0807e-08	1	1	1	0.0666492	1	1	1
ENSGACG00000012340	fli1b	friend leukemia integration 1b [Source:ZFIN;Acc:ZDB-GENE-031114-3]	1	1	1	1	1	0.142206	1	1	0.0482079	1	1	1	1	1	1	1	1	1	1
ENSGACG00000013094	mef2b	myocyte enhancer factor 2b [Source:ZFIN;Acc:ZDB-GENE-050208-357]	1	1	1	1	1	1	0.0039321	1	1	1	1	1	1	1	1	1	1	1	1
ENSGACG00000014188	homez	homeodomain leucine zipper gene [Source:ZFIN;Acc:ZDB-GENE-030616-592]	1	1	1	1	1	1	1	0.00665843	1	2.68887e-12	1	1	1	1	1	1	1	1	1
ENSGACG00000014234	znf536	zinc finger protein 536 [Source:ZFIN;Acc:ZDB-GENE-030616-624]	1	1	1	1	1	1	1	1	1	1	1	1	1	1	1	1	1	0.00657366	1
ENSGACG00000014295	si:ch211-157c3.4	si:ch211-157c3.4 [Source:ZFIN;Acc:ZDB-GENE-030131-8454]	1	1	1	1	0.0459442	1	1	1	1	1	1	1	1	5.73936e-24	1	1	1.50094e-06	1	1
ENSGACG00000014956	EN1 (2 of 2)	engrailed homeobox 1 [Source:HGNC Symbol;Acc:HGNC:3342]	1	1	1	1	1	1	1	0.186631	1	4.99194e-06	1	1	1	1	1	1	1	1	1
ENSGACG00000015232	baz2a	bromodomain adjacent to zinc finger domain, 2A [Source:ZFIN;Acc:ZDB-GENE-041010-202]	1	1	1	1	1	1	1	1	1	1	1	1	1	1	1	1	1	5.56085e-05	1
ENSGACG00000015525	spi1b	spleen focus forming virus (SFFV) proviral integration oncogene spi1b [Source:ZFIN;Acc:ZDB-GENE-980526-164]	1	1	0.751608	0.000235366	1	4.94574e-25	1	1	1	1	0.1908	1	1	1	1	0.162995	1	1	0.0408436
ENSGACG00000015618	DMBX1 (2 of 2)	diencephalon/mesencephalon homeobox 1 [Source:HGNC Symbol;Acc:HGNC:19026]	1	1	1	1	1	1	1	1	1	1	0.00934898	1	1	1	1	1	1	1	1
ENSGACG00000015958	irf8	interferon regulatory factor 8 [Source:ZFIN;Acc:ZDB-GENE-040718-367]	1	0.00382191	0.000160635	3.06501e-09	1	1.27499e-21	1	1	1	1	1.92706e-07	1	0.00864804	1	1	0.000730426	1	1	9.98765e-14
ENSGACG00000016275	esrrga	estrogen-related receptor gamma a [Source:ZFIN;Acc:ZDB-GENE-030821-2]	1	1	1	1	1	1	1	0.0170744	1	1	1	1	1	1	0.587664	1	1	1	1
ENSGACG00000016365	NFATC3	nuclear factor of activated T-cells, cytoplasmic, calcineurin-dependent 3 [Source:HGNC Symbol;Acc:HGNC:7777]	1	1	1	1	1	1	1	1	1	4.39119e-12	0.140633	1	1	1	1	1	1	1	1
ENSGACG00000016516	ZBTB7C	zinc finger and BTB domain containing 7C [Source:HGNC Symbol;Acc:HGNC:31700]	1	1	1	1	1	1	0.00747485	1	1	1	1	1	1	1	1	1	1	1	1
ENSGACG00000016678	irx6a	iroquois homeobox protein 6a [Source:ZFIN;Acc:ZDB-GENE-040712-5]	1	1	1	1	1	1	1	1	1	1	0.0195817	1	1	1	1	1	1	1	1
ENSGACG00000016681	irx5a	iroquois homeobox protein 5a [Source:ZFIN;Acc:ZDB-GENE-010716-2]	1	1	1	1	1	1	1	1	1	1	0.00101041	1	1	1	1	1	1	1	1
ENSGACG00000016682	irx3a	iroquois homeobox protein 3a [Source:ZFIN;Acc:ZDB-GENE-991119-5]	1	1	1	1	1	1	1	1	1	1	0.0195817	1	1	1	1	1	1	1	1
ENSGACG00000016904	rx2	retinal homeobox gene 2 [Source:ZFIN;Acc:ZDB-GENE-990415-237]	4.20283e-05	0.0422118	0.0507574	1	1	1	1	1	1	1	1	5.33416e-05	1	1	1	1	1	1	1
ENSGACG00000017221	pou4f2	POU domain, class 4, transcription factor 2 [Source:ZFIN;Acc:ZDB-GENE-040401-1]	1	1	1	1	1	1	1	1	1	1	6.24166e-06	1	1	1	1	1	1	1	0.253581
ENSGACG00000017882	TLX2	T-cell leukemia homeobox 2 [Source:HGNC Symbol;Acc:HGNC:5057]	1	1	1	1	1	1	1	1	1	9.5459e-16	1	1	1	1	1	1	1	1	1
ENSGACG00000018794	ovol1	ovo-like 1 (Drosophila) [Source:ZFIN;Acc:ZDB-GENE-031010-37]	1	1	1	1	1	1	1	1	1	1	1	1	1	3.14098e-16	1	1	0.00163724	1	1
ENSGACG00000018910	tfec	transcription factor EC [Source:ZFIN;Acc:ZDB-GENE-041210-21]	1	0.180441	1	0.272802	1	1.11624e-05	1	1	1	1	1	1	0.0328457	1	1	7.08921e-07	1	1	0.193075
ENSGACG00000019075	sox5	SRY-box containing gene 5 [Source:ZFIN;Acc:ZDB-GENE-000607-13]	1	1	1	1	1	1	1	1	1	1	1	1	1	1	1	1	1	0.000509256	1
ENSGACG00000019462	nfixa	nuclear factor I/Xa [Source:ZFIN;Acc:ZDB-GENE-080722-15]	1	1	1	1	1	1	1	1	1	1	1	1	1	1	1	1	1	0.00011041	1
ENSGACG00000019476	LYL1	lymphoblastic leukemia associated hematopoiesis regulator 1 [Source:HGNC Symbol;Acc:HGNC:6734]	1	1	0.0363331	1	1	1	1	1	1	1	1	1	0.00544851	1	1	1	1	1	1
ENSGACG00000020127	pknox2	pbx/knotted 1 homeobox 2 [Source:ZFIN;Acc:ZDB-GENE-031118-112]	1	1	1	1	1	1	1	1	1	1	1	1	1	1	1	1	1	0.00605029	1
ENSGACG00000020178	crx	cone-rod homeobox [Source:ZFIN;Acc:ZDB-GENE-010403-1]	9.37898e-06	4.37815e-24	0.00860143	0.000184766	1	1	1	1	1	1	1	4.7439e-18	0.0682543	1	1	0.810385	1	1	1
