# Supplementary material for: Temporal dynamics of neurogenomic plasticity in response to social interactions in male threespined sticklebacks
Source: PLoS Genet. 2017 Jul 13;13(7):e1006840. doi: 10.1371/journal.pgen.1006840 (PMC5509087; doi:10.1371/journal.pgen.1006840)
Supplement: S7 Table — (XLSX) [file pgen.1006840.s009.xlsx]

## Sheet: E120
#PeakID	chr	start	end	strand	Normalized Tag Count	focus ratio	findPeaks Score	Total Tags (normalized to Control Experiment)	Control Tags	Fold Change vs Control	p-value vs Control	Clonal Fold Change	Annotation	Distance to TSS	Nearest PromoterID
groupI-1	groupI	15794719	15794929	+	303.8	0.521	310	139.7	3	46.57	1.11e-174	0.69	Intergenic	-2022	ENSGACG00000012342
groupI-10	groupI	1368586	1368796	+	211.9	0.711	216	96.6	9	10.73	5.55e-63	0.78	promoter-TSS (ENSGACG00000005457)	-755	ENSGACG00000005457
groupI-1000	groupI	13632335	13632545	+	34.7	0.694	38	15.8	1	15.81	3e-13	0.92	promoter-TSS (ENSGACG00000011596)	-737	ENSGACG00000011596
groupI-1002	groupI	15393920	15394130	+	34.7	0.576	38	15.8	2	7.9	3.87e-09	0.92	Intergenic	-1226	ENSGACG00000012279
groupI-1004	groupI	16836067	16836277	+	34.7	0.611	38	15.8	0.5	31.61	1.42e-17	0.87	promoter-TSS (ENSGACG00000013085)	-64	ENSGACG00000013085
groupI-1005	groupI	17232365	17232575	+	34.7	0.712	38	15.8	3	5.27	6.7e-07	0.95	intron (ENSGACG00000013263, intron 12 of 14)	11676	ENSGACG00000013263
groupI-1007	groupI	21911366	21911576	+	35.6	0.727	38	16.2	1	16.23	1.87e-14	0.95	Intergenic	-2271	ENSGACG00000014367
groupI-1009	groupI	22200000	22200210	+	34.7	0.75	38	15.8	2	7.9	3.87e-09	0.95	5' UTR (ENSGACG00000014546, exon 1 of 11)	1384	ENSGACG00000014546
groupI-1010	groupI	22405272	22405482	+	35.6	0.63	38	16.2	0.5	32.47	4.42e-19	0.9	promoter-TSS (ENSGACG00000014627)	-757	ENSGACG00000014627
groupI-1013	groupI	27162835	27163045	+	34.7	0.516	38	15.8	1	15.81	3e-13	0.9	Intergenic	-2876	ENSGACG00000015352
groupI-1017	groupI	2244833	2245043	+	34.7	0.579	37	15.8	0.5	31.61	1.42e-17	0.98	intron (ENSGACG00000006079, intron 2 of 25)	539	ENSGACG00000006079
groupI-102	groupI	16896976	16897186	+	103.2	0.72	109	47	13	3.61	9.87e-13	0.86	5' UTR (ENSGACG00000013115, exon 1 of 22)	-9005	ENSGACG00000021796
groupI-1023	groupI	4066038	4066248	+	31.9	0.655	37	14.5	3	4.84	3.4e-06	0.93	promoter-TSS (ENSGACG00000006697)	-790	ENSGACG00000006697
groupI-1024	groupI	4131008	4131218	+	33.8	0.684	37	15.4	2	7.69	3.87e-09	0.93	promoter-TSS (ENSGACG00000006839)	2841	ENSGACG00000006839
groupI-1025	groupI	4274428	4274638	+	33.8	0.679	37	15.4	1	15.38	3e-13	0.93	promoter-TSS (ENSGACG00000006915)	-140	ENSGACG00000006915
groupI-1026	groupI	4756676	4756886	+	33.8	0.667	37	15.4	1	15.38	3e-13	0.93	intron (ENSGACG00000007117, intron 2 of 17)	1345	ENSGACG00000007117
groupI-1027	groupI	5713793	5714003	+	34.7	0.6	37	15.8	1	15.81	3e-13	0.95	Intergenic	-2547	ENSGACG00000007444
groupI-1028	groupI	8652275	8652485	+	33.8	0.654	37	15.4	3	5.13	6.7e-07	0.95	Intergenic	12167	ENSGACG00000009193
groupI-1029	groupI	9172026	9172236	+	32.8	0.62	37	15	1	14.95	4.52e-12	0.9	intron (ENSGACG00000009469, intron 2 of 4)	1725	ENSGACG00000009469
groupI-103	groupI	18123277	18123487	+	101.3	0.66	109	46.1	8	5.77	2.56e-20	0.91	Intergenic	-19439	ENSGACG00000013456
groupI-1030	groupI	10504225	10504435	+	33.8	0.627	37	15.4	0.5	30.76	1.42e-17	0.9	Intergenic	-5751	ENSGACG00000010268
groupI-1031	groupI	11165683	11165893	+	33.8	0.517	37	15.4	1	15.38	3e-13	0.9	intron (ENSGACG00000010684, intron 1 of 19)	2659	ENSGACG00000010684
groupI-1032	groupI	11593777	11593987	+	32.8	0.685	37	15	3	4.98	3.4e-06	0.93	Intergenic	-1809	ENSGACG00000010797
groupI-1033	groupI	12109351	12109561	+	34.7	0.66	37	15.8	1	15.81	3e-13	0.93	promoter-TSS (ENSGACG00000011002)	26	ENSGACG00000011002
groupI-1034	groupI	15693592	15693802	+	34.7	0.766	37	15.8	3	5.27	6.7e-07	0.98	Intergenic	12461	ENSGACG00000012321
groupI-1037	groupI	17111282	17111492	+	34.7	0.711	37	15.8	0.5	31.61	1.42e-17	0.95	promoter-TSS (ENSGACG00000021179)	238	ENSGACG00000021718
groupI-1038	groupI	19656157	19656367	+	33.8	0.647	37	15.8	1	15.81	3e-13	0.9	intron (ENSGACG00000013682, intron 1 of 41)	14882	ENSGACG00000013682
groupI-104	groupI	25491714	25491924	+	104.1	0.77	109	47.8	13	3.68	2.71e-13	0.94	promoter-TSS (ENSGACG00000015143)	29	ENSGACG00000015143
groupI-1041	groupI	21699908	21700118	+	33.8	0.698	37	15.4	1	15.38	3e-13	0.87	promoter-TSS (ENSGACG00000014324)	-99	ENSGACG00000014324
groupI-1043	groupI	23149485	23149695	+	33.8	0.608	37	15.4	4	3.84	1.99e-05	0.9	Intergenic	-9442	ENSGACG00000014889
groupI-1044	groupI	23341627	23341837	+	32.8	0.635	37	15	1	14.95	4.52e-12	0.96	intron (ENSGACG00000014926, intron 26 of 26)	-13200	ENSGACG00000014931
groupI-105	groupI	27641180	27641390	+	97.5	0.632	109	44.4	4	11.11	2.34e-30	0.86	promoter-TSS (ENSGACG00000015506)	-240	ENSGACG00000015516
groupI-1051	groupI	27064909	27065119	+	32.8	0.603	37	15	0.5	29.91	4.25e-16	0.93	intron (ENSGACG00000015339, intron 30 of 36)	29997	ENSGACG00000015339
groupI-1052	groupI	28036188	28036398	+	32.8	0.683	37	15	0.5	29.91	4.25e-16	0.87	Intergenic	-46275	ENSGACG00000015659
groupI-1053	groupI	755764	755974	+	32.8	0.75	36	15	1	14.95	4.52e-12	0.9	intron (ENSGACG00000004964, intron 42 of 54)	9670	ENSGACG00000004963
groupI-1054	groupI	850683	850893	+	31.9	0.528	36	14.5	2	7.26	2.93e-08	0.99	promoter-TSS (ENSGACG00000005051)	298	ENSGACG00000005051
groupI-1055	groupI	2412312	2412522	+	32.8	0.596	36	15	0.5	29.91	4.25e-16	0.96	Intergenic	-47410	ENSGACG00000006150
groupI-1056	groupI	2640250	2640460	+	32.8	0.776	36	15	0.5	29.91	4.25e-16	0.87	intron (ENSGACG00000006157, intron 2 of 9)	6569	ENSGACG00000006157
groupI-1059	groupI	5550385	5550595	+	32.8	0.642	36	15	1	14.95	4.52e-12	0.87	intron (ENSGACG00000007374, intron 1 of 12)	2146	ENSGACG00000007374
groupI-1060	groupI	5721057	5721267	+	33.8	0.757	36	15.4	2	7.69	3.87e-09	0.9	Intergenic	-9811	ENSGACG00000007444
groupI-1062	groupI	6136875	6137085	+	32.8	0.527	36	15	0.5	29.91	4.25e-16	0.9	intron (ENSGACG00000007728, intron 15 of 33)	13633	ENSGACG00000007728
groupI-1064	groupI	7706970	7707180	+	32.8	0.814	36	15	0.5	29.91	4.25e-16	0.9	Intergenic	11901	ENSGACG00000008738
groupI-1065	groupI	8903777	8903987	+	33.8	0.795	36	15.4	0.5	30.76	1.42e-17	0.95	intron (ENSGACG00000009257, intron 6 of 32)	12926	ENSGACG00000009257
groupI-1066	groupI	10335637	10335847	+	32.8	0.617	36	15	0.5	29.91	4.25e-16	0.93	intron (ENSGACG00000010226, intron 2 of 2)	572	ENSGACG00000010226
groupI-1069	groupI	10524801	10525011	+	32.8	0.596	36	15	3	4.98	3.4e-06	0.93	intron (ENSGACG00000010268, intron 14 of 16)	14825	ENSGACG00000010268
groupI-107	groupI	16985158	16985368	+	99.4	0.729	108	45.3	3	15.1	1.32e-36	0.86	promoter-TSS (ENSGACG00000013140)	22	ENSGACG00000013140
groupI-1070	groupI	11336126	11336336	+	33.8	0.673	36	15.4	3	5.13	6.7e-07	0.9	Intergenic	-8669	ENSGACG00000010697
groupI-1071	groupI	11603775	11603985	+	33.8	0.586	36	15.4	3	5.13	6.7e-07	0.93	Intergenic	-2133	ENSGACG00000010818
groupI-1073	groupI	13901264	13901474	+	32.8	0.58	36	15	2	7.48	2.93e-08	0.9	Intergenic	-1636	ENSGACG00000011727
groupI-1074	groupI	16209319	16209529	+	32.8	0.688	36	15	1	14.95	4.52e-12	0.93	Intergenic	-17808	ENSGACG00000012627
groupI-1075	groupI	16602095	16602305	+	31.9	0.923	36	14.5	2	7.26	2.93e-08	0.96	Intergenic	-3419	ENSGACG00000012904
groupI-1076	groupI	18923486	18923696	+	32.8	0.875	36	15	2	7.48	2.93e-08	0.93	Intergenic	-34952	ENSGACG00000022494
groupI-1077	groupI	19689866	19690076	+	32.8	0.63	36	15	3	4.98	3.4e-06	0.93	intron (ENSGACG00000013682, intron 19 of 41)	48591	ENSGACG00000013682
groupI-1078	groupI	21111257	21111467	+	30.9	0.566	36	14.5	3	4.84	3.4e-06	0.93	Intergenic	-1770	ENSGACG00000014201
groupI-108	groupI	18480030	18480240	+	98.5	0.704	108	45.3	8	5.66	1.48e-19	0.86	promoter-TSS (ENSGACG00000013540)	-583	ENSGACG00000013540
groupI-1081	groupI	24964313	24964523	+	31.9	0.767	36	14.5	0.5	29.05	4.25e-16	0.88	promoter-TSS (ENSGACG00000015061)	-607	ENSGACG00000015061
groupI-1083	groupI	26533472	26533682	+	31.9	0.733	36	14.5	3	4.84	3.4e-06	0.93	intron (ENSGACG00000015229, intron 1 of 15)	155	ENSGACG00000015229
groupI-1084	groupI	27930221	27930431	+	31.9	0.696	36	14.5	1	14.53	4.52e-12	0.96	Intergenic	-5208	ENSGACG00000015617
groupI-1085	groupI	1926435	1926645	+	30.9	0.818	35	14.1	0.5	28.2	4.25e-16	0.88	promoter-TSS (ENSGACG00000005762)	-151	ENSGACG00000005762
groupI-1086	groupI	3048150	3048360	+	30.9	0.805	35	14.1	1	14.1	4.52e-12	0.9	TTS (ENSGACG00000006300)	-2405	ENSGACG00000006296
groupI-1087	groupI	3199142	3199352	+	31.9	0.574	35	14.5	4	3.63	7.63e-05	0.9	Intergenic	-7106	ENSGACG00000006472
groupI-1089	groupI	4656917	4657127	+	32.8	0.75	35	15	1	14.95	4.52e-12	0.93	Intergenic	39519	ENSGACG00000007095
groupI-109	groupI	21975706	21975916	+	95.7	0.642	108	43.6	2	21.79	2.06e-41	0.95	intron (ENSGACG00000014407, intron 1 of 20)	653	ENSGACG00000014407
groupI-1091	groupI	6152864	6153074	+	30.9	0.542	35	15	0.5	29.91	4.25e-16	0.88	Intergenic	-2356	ENSGACG00000007728
groupI-1092	groupI	6728681	6728891	+	31.9	0.627	35	14.5	0.5	29.05	4.25e-16	0.93	promoter-TSS (ENSGACG00000008154)	-686	ENSGACG00000008154
groupI-1093	groupI	6771457	6771667	+	32.8	0.872	35	15	3	4.98	3.4e-06	0.93	promoter-TSS (ENSGACG00000008161)	-755	ENSGACG00000008161
groupI-1097	groupI	9202079	9202289	+	32.8	0.769	35	15	3	4.98	3.4e-06	0.87	intron (ENSGACG00000009494, intron 1 of 8)	8164	ENSGACG00000009494
groupI-1098	groupI	9244214	9244424	+	30.9	0.717	35	14.1	4	3.52	7.63e-05	0.96	Intergenic	19269	ENSGACG00000009502
groupI-1099	groupI	9544237	9544447	+	30	0.75	35	13.7	3	4.56	1.61e-05	0.88	promoter-TSS (ENSGACG00000009641)	107	ENSGACG00000009641
groupI-11	groupI	23205807	23206017	+	204.4	0.81	213	93.6	1	93.56	3.21e-145	0.82	promoter-TSS (ENSGACG00000014909)	-124	ENSGACG00000014909
groupI-1100	groupI	9556405	9556615	+	31.9	0.735	35	14.5	2	7.26	2.93e-08	0.88	intron (ENSGACG00000009656, intron 2 of 7)	1559	ENSGACG00000009656
groupI-1101	groupI	9643484	9643694	+	31.9	0.596	35	14.5	1	14.53	4.52e-12	0.93	Intergenic	-10686	ENSGACG00000009773
groupI-1102	groupI	9801810	9802020	+	31.9	0.7	35	14.5	0.5	29.05	4.25e-16	0.96	intron (ENSGACG00000009838, intron 1 of 6)	122	ENSGACG00000009838
groupI-1103	groupI	9955925	9956135	+	31.9	0.5	35	15	2	7.48	2.93e-08	0.9	intron (ENSGACG00000009957, intron 1 of 9)	486	ENSGACG00000009957
groupI-1104	groupI	10063437	10063647	+	31.9	0.62	35	15	1	14.95	4.52e-12	0.9	intron (ENSGACG00000010092, intron 3 of 3)	-4568	ENSGACG00000010096
groupI-1106	groupI	10490015	10490225	+	32.8	0.551	35	15	0.5	29.91	4.25e-16	0.9	Intergenic	7573	ENSGACG00000010261
groupI-1107	groupI	10503767	10503977	+	30.9	0.517	35	14.5	2	7.26	2.93e-08	0.88	Intergenic	-6209	ENSGACG00000010268
groupI-1108	groupI	11403870	11404080	+	31.9	0.647	35	14.5	3	4.84	3.4e-06	0.88	Intergenic	-3030	ENSGACG00000010730
groupI-1109	groupI	13567817	13568027	+	32.8	0.56	35	15	1	14.95	4.52e-12	0.93	intron (ENSGACG00000011555, intron 40 of 56)	51164	ENSGACG00000011579
groupI-111	groupI	938921	939131	+	96.6	0.702	107	44	0.5	88.01	1.3e-68	0.85	Intergenic	-1611	ENSGACG00000005183
groupI-1111	groupI	16540481	16540691	+	31.9	0.822	35	14.5	1	14.53	4.52e-12	0.93	exon (ENSGACG00000012756, exon 1 of 3)	159	ENSGACG00000012756
groupI-1112	groupI	17381421	17381631	+	32.8	0.972	35	15	1	14.95	4.52e-12	0.93	promoter-TSS (ENSGACG00000022077)	257	ENSGACG00000022118
groupI-1117	groupI	22828039	22828249	+	32.8	0.681	35	15	1	14.95	4.52e-12	0.96	promoter-TSS (ENSGACG00000014790)	-404	ENSGACG00000014790
groupI-1118	groupI	22928346	22928556	+	30.9	0.857	35	14.1	0.5	28.2	4.25e-16	0.88	promoter-TSS (ENSGACG00000014838)	-804	ENSGACG00000014838
groupI-1119	groupI	23063982	23064192	+	32.8	0.767	35	15	2	7.48	2.93e-08	0.9	Intergenic	16576	ENSGACG00000014853
groupI-112	groupI	4123239	4123449	+	98.5	0.662	107	44.9	3	14.95	1.98e-35	0.84	promoter-TSS (ENSGACG00000006818)	102	ENSGACG00000006808
groupI-1121	groupI	23134423	23134633	+	31.9	0.537	35	14.5	1	14.53	4.52e-12	0.93	intron (ENSGACG00000014889, intron 3 of 29)	5620	ENSGACG00000014889
groupI-1123	groupI	23382073	23382283	+	31.9	0.604	35	14.5	4	3.63	7.63e-05	0.88	intron (ENSGACG00000014934, intron 10 of 17)	13534	ENSGACG00000014933
groupI-1124	groupI	23462406	23462616	+	31.9	0.76	35	15	2	7.48	2.93e-08	0.93	Intergenic	3887	ENSGACG00000014951
groupI-1125	groupI	23745083	23745293	+	31.9	0.708	35	14.5	2	7.26	2.93e-08	0.9	Intergenic	14578	ENSGACG00000015007
groupI-1127	groupI	25547179	25547389	+	31.9	0.574	35	14.5	3	4.84	3.4e-06	0.9	promoter-TSS (ENSGACG00000015159)	233	ENSGACG00000015159
groupI-1129	groupI	1017780	1017990	+	28.1	0.638	34	12.8	0.5	25.63	3.09e-13	0.91	Intergenic	-3875	ENSGACG00000005256
groupI-113	groupI	13754551	13754761	+	100.3	0.703	107	45.7	7	6.53	9.61e-22	0.87	5' UTR (ENSGACG00000011689, exon 1 of 8)	114	ENSGACG00000011689
groupI-1130	groupI	1186968	1187178	+	31.9	0.659	34	14.5	2	7.26	2.93e-08	0.9	promoter-TSS (ENSGACG00000005321)	-801	ENSGACG00000005321
groupI-1133	groupI	2011657	2011867	+	31.9	0.6	34	14.5	4	3.63	7.63e-05	0.88	Intergenic	-1235	ENSGACG00000005818
groupI-1136	groupI	4760178	4760388	+	30.9	0.646	34	14.1	2	7.05	2.93e-08	0.93	Intergenic	-2157	ENSGACG00000007117
groupI-1138	groupI	5237341	5237551	+	30.9	0.638	34	14.1	4	3.52	7.63e-05	0.9	Intergenic	-45235	ENSGACG00000007230
groupI-1139	groupI	5609388	5609598	+	30.9	0.609	34	14.1	4	3.52	7.63e-05	0.9	Intergenic	-11943	ENSGACG00000007428
groupI-114	groupI	20608795	20609005	+	102.2	0.688	107	46.6	9	5.17	2.18e-18	0.94	promoter-TSS (ENSGACG00000013952)	9	ENSGACG00000013952
groupI-1140	groupI	5622137	5622347	+	30	0.636	34	13.7	3	4.56	1.61e-05	0.88	Intergenic	-24692	ENSGACG00000007428
groupI-1142	groupI	5921023	5921233	+	31.9	0.638	34	14.5	1	14.53	4.52e-12	0.99	intron (ENSGACG00000007672, intron 11 of 11)	-5444	ENSGACG00000007670
groupI-1144	groupI	6385054	6385264	+	30.9	0.571	34	14.1	4	3.52	7.63e-05	0.9	Intergenic	10016	ENSGACG00000008046
groupI-1145	groupI	6828027	6828237	+	30	0.612	34	13.7	3	4.56	1.61e-05	0.97	Intergenic	10704	ENSGACG00000008193
groupI-1146	groupI	7162105	7162315	+	30	0.627	34	13.7	3	4.56	1.61e-05	0.88	Intergenic	-74303	ENSGACG00000008351
groupI-1147	groupI	7606842	7607052	+	30.9	0.653	34	14.1	2	7.05	2.93e-08	0.93	intron (ENSGACG00000008624, intron 1 of 4)	1852	ENSGACG00000008624
groupI-1148	groupI	7812102	7812312	+	30.9	0.643	34	14.1	1	14.1	4.52e-12	0.9	intron (ENSGACG00000008790, intron 6 of 7)	7828	ENSGACG00000008790
groupI-115	groupI	21665168	21665378	+	99.4	0.701	107	45.7	2	22.86	4.16e-44	0.88	promoter-TSS (ENSGACG00000014313)	-665	ENSGACG00000014313
groupI-1150	groupI	10444810	10445020	+	30	0.646	34	13.7	0.5	27.34	1.19e-14	0.9	intron (ENSGACG00000010253, intron 3 of 7)	-23026	ENSGACG00000010259
groupI-1155	groupI	15558388	15558598	+	28.1	0.589	34	12.8	1	12.82	8.32e-10	0.88	Intergenic	-34290	ENSGACG00000012297
groupI-1158	groupI	16188078	16188288	+	31.9	0.721	34	14.5	0.5	29.05	4.25e-16	0.96	promoter-TSS (ENSGACG00000012622)	146	ENSGACG00000012623
groupI-1160	groupI	19540398	19540608	+	30.9	0.577	34	14.1	0.5	28.2	4.25e-16	0.93	Intergenic	-4809	ENSGACG00000013633
groupI-1162	groupI	19927826	19928036	+	31.9	0.64	34	14.5	0.5	29.05	4.25e-16	0.93	promoter-TSS (ENSGACG00000013707)	-383	ENSGACG00000013707
groupI-1166	groupI	21168330	21168540	+	30	0.735	34	13.7	0.5	27.34	1.19e-14	0.94	intron (ENSGACG00000014216, intron 5 of 30)	13163	ENSGACG00000014216
groupI-1167	groupI	21337219	21337429	+	29.1	0.558	34	13.2	3	4.41	1.61e-05	0.88	intron (ENSGACG00000014230, intron 1 of 1)	-51443	ENSGACG00000014231
groupI-1168	groupI	21694312	21694522	+	29.1	0.612	34	13.7	0.5	27.34	1.19e-14	0.94	Intergenic	-5695	ENSGACG00000014324
groupI-117	groupI	13317473	13317683	+	99.4	0.581	106	45.7	0.5	91.43	1.44e-70	0.86	intron (ENSGACG00000011469, intron 1 of 60)	-3302	ENSGACG00000011469
groupI-1171	groupI	23367025	23367235	+	31.9	0.775	34	14.5	3	4.84	3.4e-06	0.93	Intergenic	-1514	ENSGACG00000014933
groupI-1172	groupI	23705695	23705905	+	30.9	0.696	34	14.1	2	7.05	2.93e-08	0.9	intron (ENSGACG00000014983, intron 2 of 8)	8293	ENSGACG00000014983
groupI-1174	groupI	25018131	25018341	+	31.9	0.6	34	14.5	0.5	29.05	4.25e-16	0.88	Intergenic	-13335	ENSGACG00000022197
groupI-1175	groupI	27063920	27064130	+	30.9	0.605	34	14.1	0.5	28.2	4.25e-16	0.9	intron (ENSGACG00000015339, intron 30 of 36)	29008	ENSGACG00000015339
groupI-1177	groupI	1098462	1098672	+	30	0.58	33	13.7	1	13.67	6.36e-11	0.88	Intergenic	22479	ENSGACG00000005271
groupI-118	groupI	13375401	13375611	+	95.7	0.682	106	43.6	5	8.72	1.43e-25	0.84	intron (ENSGACG00000011506, intron 1 of 3)	1560	ENSGACG00000011506
groupI-1180	groupI	2878762	2878972	+	29.1	0.588	33	13.2	1	13.24	6.36e-11	0.91	Intergenic	16631	ENSGACG00000006236
groupI-1183	groupI	4160305	4160515	+	30	0.681	33	13.7	0.5	27.34	1.19e-14	0.9	Intergenic	-1163	ENSGACG00000006866
groupI-1185	groupI	4369766	4369976	+	30	0.58	33	13.7	3	4.56	1.61e-05	0.97	intron (ENSGACG00000006917, intron 3 of 34)	27697	ENSGACG00000006917
groupI-1187	groupI	5722623	5722833	+	30.9	0.667	33	14.1	1	14.1	4.52e-12	0.93	Intergenic	-11377	ENSGACG00000007444
groupI-1188	groupI	6870358	6870568	+	30	0.588	33	13.7	2	6.84	2.07e-07	0.93	intron (ENSGACG00000008207, intron 8 of 32)	-22035	ENSGACG00000008224
groupI-119	groupI	16056014	16056224	+	98.5	0.664	106	44.9	9	4.98	5.62e-17	0.82	Intergenic	-2109	ENSGACG00000012552
groupI-1191	groupI	8001778	8001988	+	30.9	0.625	33	14.1	1	14.1	4.52e-12	0.9	intron (ENSGACG00000009009, intron 1 of 40)	6948	ENSGACG00000009009
groupI-1193	groupI	9350861	9351071	+	30	0.636	33	14.1	1	14.1	4.52e-12	0.91	intron (ENSGACG00000009589, intron 1 of 6)	1748	ENSGACG00000009589
groupI-1194	groupI	9555694	9555904	+	27.2	0.592	33	12.4	0.5	24.78	3.09e-13	0.94	intron (ENSGACG00000009656, intron 2 of 7)	2270	ENSGACG00000009656
groupI-1199	groupI	10496242	10496452	+	30.9	0.554	33	14.1	0.5	28.2	4.25e-16	0.88	Intergenic	-13734	ENSGACG00000010268
groupI-12	groupI	1321735	1321945	+	197.9	0.748	205	90.6	10	9.06	3.43e-53	0.83	exon (ENSGACG00000005434, exon 1 of 6)	208	ENSGACG00000005434
groupI-1200	groupI	10496607	10496817	+	30	0.474	33	13.7	2	6.84	2.07e-07	1.04	Intergenic	-13369	ENSGACG00000010268
groupI-1201	groupI	10807245	10807455	+	30.9	0.723	33	14.5	1	14.53	4.52e-12	0.9	Intergenic	12742	ENSGACG00000010386
groupI-1202	groupI	11471883	11472093	+	30.9	0.578	33	14.1	2	7.05	2.93e-08	0.93	intron (ENSGACG00000010793, intron 2 of 2)	-30250	ENSGACG00000010789
groupI-1208	groupI	13320952	13321162	+	30.9	0.554	33	14.1	2	7.05	2.93e-08	1.07	intron (ENSGACG00000011469, intron 1 of 20)	177	ENSGACG00000011469
groupI-1209	groupI	13567226	13567436	+	30.9	0.491	33	14.1	4	3.52	7.63e-05	0.9	intron (ENSGACG00000011555, intron 40 of 56)	51755	ENSGACG00000011579
groupI-121	groupI	11113286	11113496	+	97.5	0.699	105	44.9	9	4.98	5.62e-17	0.82	Intergenic	-7891	ENSGACG00000010665
groupI-1211	groupI	14322605	14322815	+	30	0.644	33	13.7	1	13.67	6.36e-11	0.88	exon (ENSGACG00000011936, exon 2 of 13)	490	ENSGACG00000011936
groupI-1212	groupI	16372444	16372654	+	30.9	0.789	33	14.1	2	7.05	2.93e-08	0.93	intron (ENSGACG00000012646, intron 2 of 22)	-2621	ENSGACG00000012684
groupI-1214	groupI	20841737	20841947	+	30	0.795	33	13.7	2	6.84	2.07e-07	0.94	TTS (ENSGACG00000014077)	145	ENSGACG00000014087
groupI-1215	groupI	20923020	20923230	+	30.9	0.625	33	14.1	3	4.7	3.4e-06	0.88	intron (ENSGACG00000014119, intron 9 of 10)	4391	ENSGACG00000014119
groupI-1216	groupI	21735382	21735592	+	30.9	0.667	33	14.1	4	3.52	7.63e-05	0.9	Intergenic	35375	ENSGACG00000014324
groupI-1217	groupI	21937639	21937849	+	29.1	0.775	33	13.7	1	13.67	6.36e-11	1.01	promoter-TSS (ENSGACG00000014376)	-575	ENSGACG00000014376
groupI-1219	groupI	22729902	22730112	+	28.1	0.76	33	12.8	0.5	25.63	3.09e-13	0.91	TTS (ENSGACG00000014754)	3798	ENSGACG00000014754
groupI-122	groupI	20072502	20072712	+	96.6	0.808	105	44	11	4	5.5e-14	0.94	Intergenic	-2271	ENSGACG00000013815
groupI-1220	groupI	22778674	22778884	+	30	0.708	33	13.7	2	6.84	2.07e-07	0.93	intron (ENSGACG00000014773, intron 2 of 36)	2215	ENSGACG00000014773
groupI-1221	groupI	24813099	24813309	+	28.1	0.775	33	12.8	3	4.27	7.14e-05	0.91	Intergenic	-16191	ENSGACG00000015056
groupI-1223	groupI	25188444	25188654	+	28.1	0.698	33	12.8	3	4.27	7.14e-05	0.94	promoter-TSS (ENSGACG00000015081)	-234	ENSGACG00000015081
groupI-1226	groupI	27099719	27099929	+	30.9	0.518	33	14.5	0.5	29.05	4.25e-16	1	intron (ENSGACG00000015348, intron 1 of 4)	2654	ENSGACG00000015348
groupI-1227	groupI	27711962	27712172	+	29.1	0.8	33	13.2	2	6.62	2.07e-07	0.97	promoter-TSS (ENSGACG00000015556)	33	ENSGACG00000015556
groupI-123	groupI	27481640	27481850	+	99.4	0.697	105	45.3	7	6.47	9.61e-22	0.91	promoter-TSS (ENSGACG00000015457)	150	ENSGACG00000015457
groupI-1231	groupI	1754431	1754641	+	29.1	0.791	32	13.2	3	4.41	1.61e-05	0.94	promoter-TSS (ENSGACG00000005621)	-590	ENSGACG00000005621
groupI-1232	groupI	1875428	1875638	+	30	0.618	32	13.7	1	13.67	6.36e-11	0.97	promoter-TSS (ENSGACG00000005684)	73	ENSGACG00000005684
groupI-1233	groupI	1954039	1954249	+	29.1	0.705	32	13.2	2	6.62	2.07e-07	0.97	intron (ENSGACG00000005764, intron 1 of 3)	7339	ENSGACG00000005764
groupI-1238	groupI	5598315	5598525	+	30	0.638	32	13.7	0.5	27.34	1.19e-14	0.91	promoter-TSS (ENSGACG00000007428)	-870	ENSGACG00000007428
groupI-124	groupI	167099	167309	+	91	0.706	104	41.4	3	13.81	5.85e-32	0.88	Intergenic	-2065	ENSGACG00000004487
groupI-1240	groupI	5718164	5718374	+	30	0.523	32	13.7	2	6.84	2.07e-07	0.93	Intergenic	-6918	ENSGACG00000007444
groupI-1241	groupI	5721991	5722201	+	28.1	0.481	32	13.2	1	13.24	6.36e-11	0.91	Intergenic	-10745	ENSGACG00000007444
groupI-1244	groupI	10169402	10169612	+	30	0.596	32	13.7	2	6.84	2.07e-07	0.93	intron (ENSGACG00000010173, intron 3 of 8)	-15674	ENSGACG00000010170
groupI-1245	groupI	10337719	10337929	+	28.1	0.548	32	12.8	0.5	25.63	3.09e-13	0.97	Intergenic	-1510	ENSGACG00000010226
groupI-1246	groupI	10527424	10527634	+	30	0.571	32	13.7	1	13.67	6.36e-11	0.88	intron (ENSGACG00000010268, intron 14 of 16)	17448	ENSGACG00000010268
groupI-1247	groupI	11391183	11391393	+	29.1	0.653	32	13.2	1	13.24	6.36e-11	0.91	intron (ENSGACG00000010711, intron 3 of 5)	8682	ENSGACG00000010711
groupI-1248	groupI	11429253	11429463	+	30	0.857	32	13.7	1	13.67	6.36e-11	0.9	promoter-TSS (ENSGACG00000010778)	79	ENSGACG00000010778
groupI-1249	groupI	11455346	11455556	+	29.1	0.673	32	13.2	2	6.62	2.07e-07	0.94	Intergenic	-13713	ENSGACG00000010789
groupI-125	groupI	26898680	26898890	+	98.5	0.85	103	44.9	9	4.98	5.62e-17	0.91	promoter-TSS (ENSGACG00000015287)	61	ENSGACG00000015286
groupI-1250	groupI	12233444	12233654	+	29.1	0.527	32	13.2	0.5	26.49	1.19e-14	0.94	intron (ENSGACG00000011119, intron 9 of 14)	5108	ENSGACG00000011119
groupI-1252	groupI	12481632	12481842	+	30	0.659	32	13.7	0.5	27.34	1.19e-14	0.93	intron (ENSGACG00000011337, intron 1 of 7)	11526	ENSGACG00000011337
groupI-1253	groupI	12526297	12526507	+	28.1	0.78	32	12.8	1	12.82	8.32e-10	0.91	promoter-TSS (ENSGACG00000011346)	-698	ENSGACG00000011346
groupI-1254	groupI	13320285	13320495	+	29.1	0.617	32	13.7	1	13.67	6.36e-11	0.88	promoter-TSS (ENSGACG00000011469)	-490	ENSGACG00000011469
groupI-1255	groupI	14092645	14092855	+	30	0.717	32	13.7	1	13.67	6.36e-11	0.9	Intergenic	-29310	ENSGACG00000011821
groupI-1256	groupI	14272820	14273030	+	30	0.682	32	13.7	1	13.67	6.36e-11	0.93	intron (ENSGACG00000011922, intron 4 of 19)	6214	ENSGACG00000011922
groupI-1257	groupI	14297232	14297442	+	28.1	0.566	32	12.8	2	6.41	1.36e-06	0.91	intron (ENSGACG00000011929, intron 1 of 3)	15657	ENSGACG00000011929
groupI-1258	groupI	14321298	14321508	+	28.1	0.711	32	12.8	1	12.82	8.32e-10	0.97	promoter-TSS (ENSGACG00000011936)	-817	ENSGACG00000011936
groupI-1261	groupI	16608413	16608623	+	29.1	0.638	32	13.2	1	13.24	6.36e-11	0.88	intron (ENSGACG00000012909, intron 3 of 18)	1972	ENSGACG00000012909
groupI-1262	groupI	18006507	18006717	+	29.1	0.537	32	13.2	3	4.41	1.61e-05	0.88	Intergenic	10564	ENSGACG00000013418
groupI-1263	groupI	18168761	18168971	+	29.1	0.784	32	13.2	2	6.62	2.07e-07	0.91	Intergenic	-3283	ENSGACG00000013461
groupI-1264	groupI	18506022	18506232	+	30	0.688	32	13.7	3	4.56	1.61e-05	0.97	promoter-TSS (ENSGACG00000013556)	10	ENSGACG00000013556
groupI-1268	groupI	22264676	22264886	+	28.1	0.641	32	12.8	3	4.27	7.14e-05	0.88	promoter-TSS (ENSGACG00000014578)	-491	ENSGACG00000014578
groupI-1269	groupI	22280800	22281010	+	29.1	0.698	32	13.7	1	13.67	6.36e-11	1.01	promoter-TSS (ENSGACG00000014580)	3914	ENSGACG00000014580
groupI-127	groupI	554586	554796	+	95.7	0.621	102	43.6	11	3.96	2.22e-13	0.93	Intergenic	-1255	ENSGACG00000004875
groupI-1270	groupI	23166617	23166827	+	29.1	0.62	32	13.2	1	13.24	6.36e-11	0.91	intron (ENSGACG00000014895, intron 6 of 12)	3235	ENSGACG00000014895
groupI-1272	groupI	23255230	23255440	+	28.1	0.853	32	12.8	0.5	25.63	3.09e-13	0.91	Intergenic	-9892	ENSGACG00000014917
groupI-1275	groupI	23359693	23359903	+	29.1	0.549	32	13.2	1	13.24	6.36e-11	0.91	intron (ENSGACG00000014932, intron 1 of 9)	239	ENSGACG00000014932
groupI-1277	groupI	23807719	23807929	+	29.1	0.674	32	13.2	1	13.24	6.36e-11	0.91	Intergenic	-45951	ENSGACG00000015024
groupI-128	groupI	5335900	5336110	+	93.8	0.847	102	42.7	7	6.1	2.42e-19	0.87	promoter-TSS (ENSGACG00000007267)	92	ENSGACG00000007267
groupI-1281	groupI	25203565	25203775	+	29.1	0.609	32	13.2	0.5	26.49	1.19e-14	0.94	Intergenic	-1142	ENSGACG00000015085
groupI-1284	groupI	27787911	27788121	+	30	0.698	32	13.7	1	13.67	6.36e-11	0.9	Intergenic	4268	ENSGACG00000015577
groupI-1285	groupI	27884207	27884417	+	30	0.848	32	13.7	2	6.84	2.07e-07	0.9	Intergenic	-9380	ENSGACG00000015610
groupI-129	groupI	12541168	12541378	+	95.7	0.746	102	43.6	1	43.58	6.23e-54	0.91	promoter-TSS (ENSGACG00000011369)	-788	ENSGACG00000011369
groupI-1291	groupI	3052497	3052707	+	29.1	0.66	31	13.2	1	13.24	6.36e-11	0.94	promoter-TSS (ENSGACG00000006300)	-113	ENSGACG00000006300
groupI-1292	groupI	3092754	3092964	+	29.1	0.708	31	13.2	1	13.24	6.36e-11	0.91	intron (ENSGACG00000006348, intron 14 of 16)	6006	ENSGACG00000006344
groupI-1293	groupI	3093395	3093605	+	28.1	0.705	31	12.8	0.5	25.63	3.09e-13	0.97	intron (ENSGACG00000006348, intron 13 of 16)	6647	ENSGACG00000006344
groupI-1294	groupI	3370443	3370653	+	29.1	0.619	31	13.2	2	6.62	2.07e-07	0.94	Intergenic	18110	ENSGACG00000006559
groupI-1299	groupI	6236627	6236837	+	28.1	0.763	31	12.8	3	4.27	7.14e-05	0.94	promoter-TSS (ENSGACG00000007825)	-177	ENSGACG00000007825
groupI-13	groupI	17112081	17112291	+	186.6	0.826	191	85	0.5	170.03	5.57e-155	0.83	promoter-TSS (ENSGACG00000021179)	-198	ENSGACG00000021179
groupI-130	groupI	16089428	16089638	+	95.7	0.642	102	43.6	10	4.36	9.71e-15	0.88	Intergenic	-6139	ENSGACG00000012586
groupI-1300	groupI	7077437	7077647	+	28.1	0.587	31	12.8	2	6.41	1.36e-06	0.94	Intergenic	-9439	ENSGACG00000008344
groupI-1301	groupI	7079639	7079849	+	25.3	0.735	31	11.5	0.5	23.07	7.42e-12	0.98	Intergenic	-7783	ENSGACG00000008353
groupI-1302	groupI	7302851	7303061	+	28.1	0.608	31	12.8	2	6.41	1.36e-06	0.91	Intergenic	-55289	ENSGACG00000008355
groupI-1303	groupI	7877134	7877344	+	28.1	0.569	31	12.8	2	6.41	1.36e-06	0.88	intron (ENSGACG00000008799, intron 2 of 15)	5860	ENSGACG00000008799
groupI-1304	groupI	8620342	8620552	+	27.2	0.596	31	12.4	3	4.13	7.14e-05	0.91	intron (ENSGACG00000009184, intron 2 of 15)	8198	ENSGACG00000009184
groupI-1306	groupI	8879428	8879638	+	29.1	0.692	31	13.2	1	13.24	6.36e-11	0.97	Intergenic	-11423	ENSGACG00000009257
groupI-1308	groupI	10115951	10116161	+	28.1	0.652	31	12.8	3	4.27	7.14e-05	0.94	intron (ENSGACG00000010115, intron 3 of 14)	9231	ENSGACG00000010115
groupI-1309	groupI	10168020	10168230	+	27.2	0.723	31	12.4	0.5	24.78	3.09e-13	0.94	intron (ENSGACG00000010173, intron 3 of 8)	-14292	ENSGACG00000010170
groupI-131	groupI	22065477	22065687	+	93.8	0.729	102	43.1	13	3.32	4.2e-11	0.86	promoter-TSS (ENSGACG00000014429)	-174	ENSGACG00000014429
groupI-1311	groupI	10390799	10391009	+	29.1	0.549	31	13.2	1	13.24	6.36e-11	0.94	Intergenic	-7437	ENSGACG00000010251
groupI-1312	groupI	10454312	10454522	+	29.1	0.795	31	13.2	2	6.62	2.07e-07	0.91	Intergenic	-13524	ENSGACG00000010259
groupI-1314	groupI	11788510	11788720	+	27.2	0.66	31	13.2	3	4.41	1.61e-05	0.91	Intergenic	-14662	ENSGACG00000010850
groupI-1317	groupI	14308255	14308465	+	28.1	0.705	31	12.8	2	6.41	1.36e-06	0.94	intron (ENSGACG00000011929, intron 1 of 3)	-13860	ENSGACG00000011936
groupI-1319	groupI	15938612	15938822	+	28.1	0.722	31	12.8	1	12.82	8.32e-10	0.91	intron (ENSGACG00000012485, intron 2 of 15)	13670	ENSGACG00000012485
groupI-1321	groupI	17058278	17058488	+	28.1	0.721	31	12.8	0.5	25.63	3.09e-13	0.94	intron (ENSGACG00000013185, intron 1 of 13)	2020	ENSGACG00000013185
groupI-1323	groupI	18054038	18054248	+	29.1	0.725	31	13.2	1	13.24	6.36e-11	0.97	promoter-TSS (ENSGACG00000013438)	-370	ENSGACG00000013438
groupI-1332	groupI	22066717	22066927	+	28.1	0.571	31	12.8	2	6.41	1.36e-06	0.91	Intergenic	-1035	ENSGACG00000014436
groupI-1336	groupI	23158738	23158948	+	27.2	0.569	31	12.4	3	4.13	7.14e-05	0.94	Intergenic	-4644	ENSGACG00000014895
groupI-1339	groupI	24059929	24060139	+	28.1	0.738	31	12.8	2	6.41	1.36e-06	0.88	Intergenic	95175	ENSGACG00000015026
groupI-134	groupI	2270882	2271092	+	91.9	0.835	101	41.9	10	4.19	1.78e-13	0.87	promoter-TSS (ENSGACG00000006128)	-257	ENSGACG00000006128
groupI-1341	groupI	25523510	25523720	+	29.1	0.542	31	13.2	1	13.24	6.36e-11	0.91	Intergenic	-3244	ENSGACG00000015152
groupI-1343	groupI	26657187	26657397	+	27.2	0.725	31	12.4	3	4.13	7.14e-05	0.91	Intergenic	25865	ENSGACG00000015252
groupI-1344	groupI	1291666	1291876	+	28.1	0.871	30	12.8	2	6.41	1.36e-06	0.94	intron (ENSGACG00000005426, intron 1 of 4)	1147	ENSGACG00000005426
groupI-1348	groupI	3366328	3366538	+	27.2	0.652	30	12.4	0.5	24.78	3.09e-13	0.94	intron (ENSGACG00000006559, intron 9 of 10)	13995	ENSGACG00000006559
groupI-1349	groupI	4761943	4762153	+	26.3	0.667	30	12	1	11.96	1e-08	0.91	Intergenic	-3922	ENSGACG00000007117
groupI-135	groupI	9698962	9699172	+	92.8	0.62	101	42.3	1	42.29	2.68e-52	0.89	promoter-TSS (ENSGACG00000009784)	-803	ENSGACG00000009784
groupI-1350	groupI	5337861	5338071	+	28.1	0.789	30	12.8	1	12.82	8.32e-10	0.91	intron (ENSGACG00000007267, intron 1 of 4)	2053	ENSGACG00000007267
groupI-1352	groupI	5700984	5701194	+	26.3	0.711	30	12.4	1	12.39	8.32e-10	0.94	intron (ENSGACG00000007444, intron 6 of 11)	-9082	ENSGACG00000007440
groupI-1353	groupI	6048484	6048694	+	27.2	0.73	30	12.4	0.5	24.78	3.09e-13	0.94	Intergenic	-17939	ENSGACG00000021262
groupI-1354	groupI	6221140	6221350	+	24.4	0.543	30	11.1	1	11.11	1e-08	0.95	intron (ENSGACG00000007795, intron 6 of 29)	8364	ENSGACG00000007795
groupI-1356	groupI	6750017	6750227	+	26.3	0.574	30	12	0.5	23.92	7.42e-12	0.91	intron (ENSGACG00000008161, intron 8 of 9)	20650	ENSGACG00000008154
groupI-1357	groupI	6967012	6967222	+	26.3	0.581	30	12	0.5	23.92	7.42e-12	0.98	intron (ENSGACG00000008238, intron 15 of 21)	-9094	ENSGACG00000008254
groupI-1358	groupI	7079237	7079447	+	28.1	0.571	30	12.8	2	6.41	1.36e-06	0.94	Intergenic	-8185	ENSGACG00000008353
groupI-1359	groupI	7082532	7082742	+	28.1	0.51	30	12.8	2	6.41	1.36e-06	0.91	Intergenic	-4890	ENSGACG00000008353
groupI-136	groupI	11617035	11617245	+	89.1	0.611	101	40.6	6	6.76	4.75e-20	0.88	Intergenic	-1899	ENSGACG00000010843
groupI-1360	groupI	7083351	7083561	+	26.3	0.725	30	12.4	2	6.19	1.36e-06	0.98	Intergenic	-4071	ENSGACG00000008353
groupI-1361	groupI	7747413	7747623	+	27.2	0.622	30	12.4	1	12.39	8.32e-10	0.88	intron (ENSGACG00000008742, intron 1 of 16)	4740	ENSGACG00000008742
groupI-1364	groupI	9656352	9656562	+	27.2	0.794	30	12.4	0.5	24.78	3.09e-13	0.88	intron (ENSGACG00000009773, intron 1 of 11)	2182	ENSGACG00000009773
groupI-1365	groupI	9716977	9717187	+	28.1	0.651	30	12.8	0.5	25.63	3.09e-13	0.88	Intergenic	-3347	ENSGACG00000009792
groupI-1367	groupI	10169975	10170185	+	27.2	0.737	30	12.8	1	12.82	8.32e-10	0.91	intron (ENSGACG00000010173, intron 3 of 8)	15454	ENSGACG00000010173
groupI-1368	groupI	10390078	10390288	+	26.3	0.568	30	12	1	11.96	1e-08	0.98	Intergenic	-6716	ENSGACG00000010251
groupI-1369	groupI	10470891	10471101	+	27.2	0.556	30	12.4	1	12.39	8.32e-10	0.91	Intergenic	3055	ENSGACG00000010259
groupI-137	groupI	13159565	13159775	+	93.8	0.65	101	43.1	8	5.39	4.61e-18	0.88	promoter-TSS (ENSGACG00000011416)	66	ENSGACG00000011413
groupI-1371	groupI	12463777	12463987	+	25.3	0.727	30	11.5	1	11.53	1e-08	0.98	intron (ENSGACG00000011330, intron 1 of 5)	106	ENSGACG00000011330
groupI-1373	groupI	13060913	13061123	+	27.2	0.727	30	12.4	0.5	24.78	3.09e-13	0.94	Intergenic	-68641	ENSGACG00000011383
groupI-1374	groupI	13731285	13731495	+	27.2	0.707	30	12.4	3	4.13	7.14e-05	0.91	exon (ENSGACG00000011679, exon 3 of 13)	8079	ENSGACG00000011679
groupI-1377	groupI	15136892	15137102	+	28.1	0.683	30	12.8	2	6.41	1.36e-06	0.88	intron (ENSGACG00000012236, intron 5 of 5)	13846	ENSGACG00000012236
groupI-138	groupI	24978228	24978438	+	95.7	0.577	101	44	10	4.4	2.19e-15	0.88	promoter-TSS (ENSGACG00000015058)	-3226	ENSGACG00000015062
groupI-1380	groupI	16691933	16692143	+	26.3	0.692	30	12	0.5	23.92	7.42e-12	0.98	intron (ENSGACG00000012940, intron 1 of 109)	122	ENSGACG00000012940
groupI-1382	groupI	19461527	19461737	+	28.1	0.763	30	12.8	1	12.82	8.32e-10	0.94	Intergenic	37240	ENSGACG00000013614
groupI-1384	groupI	20740590	20740800	+	26.3	0.838	30	12	2	5.98	8.31e-06	0.91	5' UTR (ENSGACG00000014013, exon 1 of 8)	169	ENSGACG00000014013
groupI-1386	groupI	21499948	21500158	+	26.3	0.592	30	12	0.5	23.92	7.42e-12	0.98	Intergenic	-3103	ENSGACG00000014256
groupI-1388	groupI	23090262	23090472	+	27.2	0.6	30	12.4	2	6.19	1.36e-06	0.91	intron (ENSGACG00000014859, intron 4 of 7)	11656	ENSGACG00000014859
groupI-1389	groupI	23091270	23091480	+	27.2	0.595	30	12.4	2	6.19	1.36e-06	0.94	intron (ENSGACG00000014859, intron 4 of 7)	10648	ENSGACG00000014859
groupI-1390	groupI	23247157	23247367	+	27.2	0.545	30	12.4	0.5	24.78	3.09e-13	0.88	Intergenic	-1819	ENSGACG00000014917
groupI-1391	groupI	23365598	23365808	+	28.1	0.7	30	12.8	2	6.41	1.36e-06	0.91	Intergenic	-2941	ENSGACG00000014933
groupI-1392	groupI	23623401	23623611	+	26.3	0.674	30	12	0.5	23.92	7.42e-12	0.91	intron (ENSGACG00000014966, intron 5 of 7)	16197	ENSGACG00000014966
groupI-1393	groupI	23743497	23743707	+	26.3	0.643	30	12	2	5.98	8.31e-06	0.91	Intergenic	12992	ENSGACG00000015007
groupI-1394	groupI	23744431	23744641	+	27.2	0.385	30	12.4	0.5	24.78	3.09e-13	0.94	Intergenic	13926	ENSGACG00000015007
groupI-1395	groupI	23936005	23936215	+	27.2	0.604	30	12.4	2	6.19	1.36e-06	0.94	Intergenic	82335	ENSGACG00000015024
groupI-1399	groupI	26643990	26644200	+	27.2	0.5	30	12.4	3	4.13	7.14e-05	0.88	Intergenic	-21468	ENSGACG00000015240
groupI-14	groupI	16924990	16925200	+	176.3	0.768	189	80.3	1	80.32	5.2e-120	0.86	promoter-TSS (ENSGACG00000021656)	-278	ENSGACG00000021656
groupI-140	groupI	7505672	7505882	+	90	0.675	100	41	7	5.86	1.46e-18	0.88	Intergenic	-15869	ENSGACG00000008439
groupI-1401	groupI	27865305	27865515	+	28.1	0.968	30	12.8	3	4.27	7.14e-05	1.05	Intergenic	-9408	ENSGACG00000015609
groupI-1402	groupI	23234	23444	+	27.2	0.763	29	12.4	2	6.19	1.36e-06	0.94	promoter-TSS (ENSGACG00000004403)	-449	ENSGACG00000004403
groupI-141	groupI	13555755	13555965	+	91	0.571	100	41.4	11	3.77	3.36e-12	0.9	intron (ENSGACG00000011555, intron 39 of 56)	63226	ENSGACG00000011579
groupI-1412	groupI	4003221	4003431	+	26.3	0.794	29	12	2	5.98	8.31e-06	0.94	intron (ENSGACG00000006638, intron 2 of 18)	19128	ENSGACG00000006638
groupI-1414	groupI	4056665	4056875	+	27.2	0.649	29	12.4	0.5	24.78	3.09e-13	0.91	promoter-TSS (ENSGACG00000006679)	89	ENSGACG00000006679
groupI-1417	groupI	4360779	4360989	+	26.3	0.692	29	12	1	11.96	1e-08	0.98	intron (ENSGACG00000006917, intron 3 of 34)	36684	ENSGACG00000006917
groupI-1418	groupI	4759011	4759221	+	26.3	0.674	29	12	0.5	23.92	7.42e-12	1.02	promoter-TSS (ENSGACG00000007117)	-990	ENSGACG00000007117
groupI-1419	groupI	4792709	4792919	+	26.3	0.512	29	12	0.5	23.92	7.42e-12	0.91	TTS (ENSGACG00000007161)	6141	ENSGACG00000007161
groupI-142	groupI	15988324	15988534	+	97.5	0.845	100	44.9	4	11.21	2.34e-30	0.95	intron (ENSGACG00000012517, intron 3 of 8)	1893	ENSGACG00000012517
groupI-1421	groupI	5690613	5690823	+	27.2	0.591	29	12.4	1	12.39	8.32e-10	0.94	intron (ENSGACG00000007440, intron 1 of 2)	1289	ENSGACG00000007440
groupI-1422	groupI	6796961	6797171	+	27.2	0.558	29	12.4	0.5	24.78	3.09e-13	0.94	exon (ENSGACG00000008185, exon 1 of 13)	136	ENSGACG00000008185
groupI-1424	groupI	7449542	7449752	+	25.3	0.732	29	11.5	2	5.77	8.31e-06	0.94	intron (ENSGACG00000008387, intron 1 of 9)	179	ENSGACG00000008387
groupI-1425	groupI	7633540	7633750	+	24.4	0.842	29	11.5	0.5	23.07	7.42e-12	0.91	promoter-TSS (ENSGACG00000008685)	-351	ENSGACG00000008685
groupI-1426	groupI	7686809	7687019	+	27.2	0.523	29	12.4	1	12.39	8.32e-10	0.88	Intergenic	-2334	ENSGACG00000022237
groupI-1427	groupI	7801555	7801765	+	26.3	0.644	29	12	1	11.96	1e-08	0.94	promoter-TSS (ENSGACG00000008772)	-144	ENSGACG00000008772
groupI-1428	groupI	8889116	8889326	+	27.2	0.659	29	12.4	2	6.19	1.36e-06	0.98	Intergenic	-1735	ENSGACG00000009257
groupI-1429	groupI	9000270	9000480	+	27.2	0.576	29	12.4	3	4.13	7.14e-05	0.91	intron (ENSGACG00000009383, intron 3 of 36)	10077	ENSGACG00000009383
groupI-143	groupI	24766519	24766729	+	91	0.574	100	41.4	5	8.29	1.04e-23	0.91	Intergenic	51445	ENSGACG00000015054
groupI-1430	groupI	9176886	9177096	+	25.3	0.614	29	11.5	2	5.77	8.31e-06	0.94	Intergenic	-3101	ENSGACG00000009491
groupI-1431	groupI	9833740	9833950	+	26.3	0.718	29	12	1	11.96	1e-08	1.02	intron (ENSGACG00000009884, intron 1 of 3)	114	ENSGACG00000009884
groupI-1432	groupI	10036950	10037160	+	27.2	0.596	29	12.4	1	12.39	8.32e-10	0.98	intron (ENSGACG00000010092, intron 1 of 3)	2194	ENSGACG00000010092
groupI-1434	groupI	11734470	11734680	+	26.3	0.722	29	12	0.5	23.92	7.42e-12	0.98	intron (ENSGACG00000010850, intron 10 of 11)	11486	ENSGACG00000021352
groupI-1435	groupI	11947010	11947220	+	27.2	0.73	29	12.4	3	4.13	7.14e-05	0.91	promoter-TSS (ENSGACG00000010876)	25	ENSGACG00000010876
groupI-1438	groupI	12278449	12278659	+	25.3	0.692	29	11.5	1	11.53	1e-08	0.94	intron (ENSGACG00000011157, intron 1 of 6)	14705	ENSGACG00000011157
groupI-1439	groupI	12341873	12342083	+	27.2	0.649	29	12.4	0.5	24.78	3.09e-13	0.98	TTS (ENSGACG00000011230)	-1728	ENSGACG00000022214
groupI-144	groupI	4213982	4214192	+	91.9	0.659	99	42.3	8	5.29	2.49e-17	0.87	Intergenic	-6097	ENSGACG00000006890
groupI-1444	groupI	13551717	13551927	+	26.3	0.667	29	12	0.5	23.92	7.42e-12	0.94	intron (ENSGACG00000011555, intron 38 of 56)	67264	ENSGACG00000011579
groupI-1449	groupI	14289855	14290065	+	26.3	0.553	29	12	1	11.96	1e-08	0.91	intron (ENSGACG00000011929, intron 1 of 3)	8280	ENSGACG00000011929
groupI-145	groupI	9998517	9998727	+	91	0.655	99	41.9	0.5	83.74	8.25e-63	0.87	promoter-TSS (ENSGACG00000009999)	207	ENSGACG00000009999
groupI-1450	groupI	14447954	14448164	+	27.2	0.595	29	12.4	1	12.39	8.32e-10	0.91	Intergenic	-2581	ENSGACG00000011976
groupI-1451	groupI	14744782	14744992	+	24.4	0.824	29	11.1	0.5	22.22	7.42e-12	0.95	intron (ENSGACG00000012128, intron 2 of 19)	7943	ENSGACG00000012128
groupI-1452	groupI	14860728	14860938	+	27.2	0.6	29	12.4	3	4.13	7.14e-05	0.94	intron (ENSGACG00000012165, intron 1 of 7)	7989	ENSGACG00000012165
groupI-1453	groupI	15628883	15629093	+	26.3	0.839	29	12	0.5	23.92	7.42e-12	0.91	Intergenic	7957	ENSGACG00000012299
groupI-1456	groupI	17108142	17108352	+	27.2	0.629	29	12.4	1	12.39	8.32e-10	0.94	TTS (ENSGACG00000022007)	341	ENSGACG00000022007
groupI-1457	groupI	18050109	18050319	+	26.3	0.675	29	12	0.5	23.92	7.42e-12	0.91	intron (ENSGACG00000013438, intron 4 of 10)	3559	ENSGACG00000013438
groupI-1458	groupI	18417381	18417591	+	25.3	0.542	29	12	0.5	23.92	7.42e-12	0.94	intron (ENSGACG00000013524, intron 3 of 26)	6428	ENSGACG00000013524
groupI-1459	groupI	19015828	19016038	+	28.1	0.968	29	12.8	3	4.27	7.14e-05	1.38	intron (ENSGACG00000013604, intron 1 of 1)	954	ENSGACG00000013604
groupI-146	groupI	14467220	14467430	+	92.8	0.74	99	42.7	7	6.1	2.42e-19	0.93	promoter-TSS (ENSGACG00000012006)	-2048	ENSGACG00000012006
groupI-147	groupI	15550838	15551048	+	93.8	0.575	99	42.7	12	3.56	1.28e-11	0.87	Intergenic	-26740	ENSGACG00000012297
groupI-1470	groupI	21711578	21711788	+	26.3	0.743	29	12	1	11.96	1e-08	0.94	intron (ENSGACG00000014324, intron 21 of 21)	11571	ENSGACG00000014324
groupI-1474	groupI	22260318	22260528	+	24.4	0.585	29	11.1	2	5.55	8.31e-06	0.95	Intergenic	-4849	ENSGACG00000014578
groupI-1477	groupI	23138913	23139123	+	26.3	0.788	29	12	2	5.98	8.31e-06	0.91	exon (ENSGACG00000014889, exon 2 of 30)	1130	ENSGACG00000014889
groupI-1484	groupI	24671756	24671966	+	27.2	0.675	29	12.4	3	4.13	7.14e-05	0.91	Intergenic	14364	ENSGACG00000015038
groupI-1487	groupI	25065294	25065504	+	25.3	0.622	29	11.5	2	5.77	8.31e-06	0.94	Intergenic	-60498	ENSGACG00000022197
groupI-1488	groupI	27046362	27046572	+	23.4	0.683	29	11.1	0.5	22.22	7.42e-12	0.95	intron (ENSGACG00000015339, intron 22 of 36)	11450	ENSGACG00000015339
groupI-149	groupI	20093721	20093931	+	89.1	0.721	99	40.6	9	4.51	2.86e-14	0.83	Intergenic	-1405	ENSGACG00000013821
groupI-1495	groupI	3245994	3246204	+	22.5	0.61	28	10.3	0.5	20.51	1.63e-10	1.09	Intergenic	-27401	ENSGACG00000006478
groupI-1498	groupI	3648562	3648772	+	23.4	0.73	28	10.7	2	5.34	4.65e-05	0.99	Intergenic	-79283	ENSGACG00000006619
groupI-15	groupI	20953198	20953408	+	174.4	0.651	185	79.5	6	13.24	8.92e-59	0.81	Intergenic	-3128	ENSGACG00000014135
groupI-1502	groupI	4128354	4128564	+	25.3	0.578	28	11.5	2	5.77	8.31e-06	0.94	intron (ENSGACG00000006839, intron 1 of 8)	187	ENSGACG00000006839
groupI-1503	groupI	4234146	4234356	+	24.4	0.692	28	11.1	1	11.11	1e-08	1.03	Intergenic	-2314	ENSGACG00000006903
groupI-1505	groupI	4760707	4760917	+	22.5	0.73	28	10.3	2	5.13	4.65e-05	0.95	Intergenic	-2686	ENSGACG00000007117
groupI-1506	groupI	4794418	4794628	+	26.3	0.724	28	12	0.5	23.92	7.42e-12	0.91	intron (ENSGACG00000007161, intron 5 of 7)	4432	ENSGACG00000007161
groupI-1507	groupI	5124219	5124429	+	26.3	0.591	28	12	1	11.96	1e-08	0.94	Intergenic	15216	ENSGACG00000007226
groupI-1508	groupI	5700553	5700763	+	25.3	0.565	28	11.5	2	5.77	8.31e-06	0.94	intron (ENSGACG00000007444, intron 6 of 11)	-8651	ENSGACG00000007440
groupI-1509	groupI	5758925	5759135	+	25.3	0.523	28	12	1	11.96	1e-08	0.91	promoter-TSS (ENSGACG00000007517)	-739	ENSGACG00000007517
groupI-151	groupI	21507330	21507540	+	93.8	0.86	99	42.7	4	10.68	2.78e-28	0.89	Intergenic	-10485	ENSGACG00000014256
groupI-1511	groupI	6226522	6226732	+	23.4	0.811	28	10.7	1	10.68	1.11e-07	0.99	intron (ENSGACG00000007795, intron 1 of 29)	2982	ENSGACG00000007795
groupI-1513	groupI	7078587	7078797	+	24.4	0.763	28	11.1	2	5.55	8.31e-06	0.91	Intergenic	-8835	ENSGACG00000008353
groupI-1515	groupI	8630385	8630595	+	24.4	0.686	28	11.1	0.5	22.22	7.42e-12	0.95	intron (ENSGACG00000009184, intron 4 of 15)	18241	ENSGACG00000009184
groupI-1516	groupI	8882482	8882692	+	26.3	0.542	28	12	0.5	23.92	7.42e-12	0.94	Intergenic	-8369	ENSGACG00000009257
groupI-1519	groupI	9716558	9716768	+	25.3	0.684	28	11.5	1	11.53	1e-08	0.91	Intergenic	-2928	ENSGACG00000009792
groupI-152	groupI	1242386	1242596	+	92.8	0.785	98	42.3	1	42.29	2.68e-52	0.93	promoter-TSS (ENSGACG00000005366)	-285	ENSGACG00000005366
groupI-1521	groupI	9868604	9868814	+	24.4	0.735	28	11.1	1	11.11	1e-08	0.98	intron (ENSGACG00000009915, intron 1 of 22)	-8523	ENSGACG00000009912
groupI-1522	groupI	9902817	9903027	+	23.4	0.658	28	10.7	1	10.68	1.11e-07	0.95	intron (ENSGACG00000009915, intron 8 of 26)	-19495	ENSGACG00000009936
groupI-1524	groupI	11379365	11379575	+	25.3	0.829	28	11.5	0.5	23.07	7.42e-12	0.98	Intergenic	-3136	ENSGACG00000010711
groupI-1525	groupI	11631827	11632037	+	24.4	0.75	28	12	2	5.98	8.31e-06	0.95	Intergenic	-8938	ENSGACG00000010848
groupI-1527	groupI	11783364	11783574	+	26.3	0.625	28	12	1	11.96	1e-08	0.94	Intergenic	-9516	ENSGACG00000010850
groupI-1529	groupI	12342753	12342963	+	25.3	0.771	28	11.5	1	11.53	1e-08	0.98	promoter-TSS (ENSGACG00000022214)	-848	ENSGACG00000022214
groupI-153	groupI	3248149	3248359	+	90	0.561	98	41	2	20.51	9.34e-39	0.84	Intergenic	-25246	ENSGACG00000006478
groupI-1530	groupI	12467107	12467317	+	26.3	0.632	28	12	2	5.98	8.31e-06	0.94	Intergenic	-2999	ENSGACG00000011337
groupI-1531	groupI	12482262	12482472	+	25.3	0.643	28	12	1	11.96	1e-08	0.94	intron (ENSGACG00000011337, intron 1 of 7)	12156	ENSGACG00000011337
groupI-1537	groupI	14198816	14199026	+	25.3	0.558	28	11.5	0.5	23.07	7.42e-12	0.94	Intergenic	-8397	ENSGACG00000011908
groupI-1538	groupI	14284854	14285064	+	26.3	0.511	28	12	1	11.96	1e-08	0.94	intron (ENSGACG00000011929, intron 1 of 3)	3279	ENSGACG00000011929
groupI-1539	groupI	14299423	14299633	+	25.3	0.722	28	11.5	2	5.77	8.31e-06	0.91	intron (ENSGACG00000011929, intron 1 of 3)	17848	ENSGACG00000011929
groupI-1540	groupI	14628721	14628931	+	24.4	0.6	28	11.5	1	11.53	1e-08	0.98	intron (ENSGACG00000012069, intron 9 of 28)	43212	ENSGACG00000012069
groupI-1543	groupI	15552980	15553190	+	26.3	0.676	28	12	2	5.98	8.31e-06	0.98	Intergenic	-28882	ENSGACG00000012297
groupI-1545	groupI	16031070	16031280	+	26.3	0.65	28	12	0.5	23.92	7.42e-12	0.94	intron (ENSGACG00000012524, intron 17 of 45)	15583	ENSGACG00000012524
groupI-1546	groupI	16236628	16236838	+	25.3	0.676	28	11.5	0.5	23.07	7.42e-12	0.91	intron (ENSGACG00000012628, intron 5 of 6)	9501	ENSGACG00000012627
groupI-1547	groupI	16694340	16694550	+	26.3	0.537	28	12	2	5.98	8.31e-06	0.91	Intergenic	-2285	ENSGACG00000012940
groupI-1548	groupI	16925718	16925928	+	26.3	0.966	28	12	0.5	23.92	7.42e-12	1.02	TTS (ENSGACG00000021914)	214	ENSGACG00000021914
groupI-1549	groupI	17107541	17107751	+	25.3	0.59	28	11.5	1	11.53	1e-08	0.94	promoter-TSS (ENSGACG00000022007)	-260	ENSGACG00000022007
groupI-1550	groupI	18920704	18920914	+	26.3	0.686	28	12	0.5	23.92	7.42e-12	0.94	Intergenic	-32170	ENSGACG00000022494
groupI-1552	groupI	21188715	21188925	+	26.3	0.61	28	12	0.5	23.92	7.42e-12	0.91	intron (ENSGACG00000014228, intron 10 of 11)	4767	ENSGACG00000014228
groupI-1557	groupI	22202955	22203165	+	24.4	0.897	28	11.1	0.5	22.22	7.42e-12	0.91	Intergenic	-1571	ENSGACG00000014546
groupI-156	groupI	10950198	10950408	+	86.3	0.671	98	39.3	5	7.86	6.86e-22	0.88	promoter-TSS (ENSGACG00000010488)	79	ENSGACG00000010488
groupI-1561	groupI	23155470	23155680	+	24.4	0.684	28	11.1	2	5.55	8.31e-06	0.91	Intergenic	-7912	ENSGACG00000014895
groupI-1563	groupI	23283539	23283749	+	26.3	0.658	28	12.4	2	6.19	1.36e-06	0.98	Intergenic	-4647	ENSGACG00000014926
groupI-1567	groupI	23598013	23598223	+	25.3	0.718	28	11.5	2	5.77	8.31e-06	0.91	Intergenic	-25510	ENSGACG00000014964
groupI-1568	groupI	23712112	23712322	+	25.3	0.629	28	11.5	1	11.53	1e-08	0.91	intron (ENSGACG00000014983, intron 5 of 8)	14710	ENSGACG00000014983
groupI-157	groupI	19525460	19525670	+	91.9	0.916	98	41.9	7	5.98	1.46e-18	0.94	Intergenic	-1792	ENSGACG00000013619
groupI-1570	groupI	24532085	24532295	+	27.2	0.628	28	12.4	2	6.19	1.36e-06	0.98	Intergenic	13980	ENSGACG00000022572
groupI-1572	groupI	24627425	24627635	+	24.4	0.55	28	11.1	1	11.11	1e-08	0.95	intron (ENSGACG00000015035, intron 1 of 15)	27713	ENSGACG00000015035
groupI-1573	groupI	24647597	24647807	+	26.3	0.641	28	12	2	5.98	8.31e-06	1.02	intron (ENSGACG00000015035, intron 1 of 15)	7541	ENSGACG00000015035
groupI-1575	groupI	25258195	25258405	+	26.3	0.643	28	12	2	5.98	8.31e-06	0.91	intron (ENSGACG00000015105, intron 1 of 5)	7671	ENSGACG00000015105
groupI-1578	groupI	26505372	26505582	+	25.3	0.5	28	11.5	1	11.53	1e-08	0.94	Intergenic	8234	ENSGACG00000015217
groupI-1579	groupI	23781	23991	+	22.5	0.757	27	10.3	1	10.25	1.11e-07	1	promoter-TSS (ENSGACG00000004403)	-996	ENSGACG00000004403
groupI-158	groupI	25526442	25526652	+	92.8	0.739	98	42.7	7	6.1	2.42e-19	0.86	promoter-TSS (ENSGACG00000015152)	-312	ENSGACG00000015152
groupI-1581	groupI	1964741	1964951	+	24.4	0.618	27	11.1	1	11.11	1e-08	0.91	3' UTR (ENSGACG00000005766, exon 13 of 13)	-3363	ENSGACG00000005764
groupI-159	groupI	26986746	26986956	+	91	0.789	98	41.4	8	5.18	1.32e-16	0.91	promoter-TSS (ENSGACG00000015321)	-314	ENSGACG00000015321
groupI-1590	groupI	4385797	4386007	+	23.4	0.6	27	10.7	2	5.34	4.65e-05	0.95	intron (ENSGACG00000006917, intron 3 of 34)	11666	ENSGACG00000006917
groupI-1594	groupI	4761380	4761590	+	25.3	0.625	27	11.5	0.5	23.07	7.42e-12	0.94	Intergenic	-3359	ENSGACG00000007117
groupI-1597	groupI	5714857	5715067	+	23.4	0.675	27	10.7	1	10.68	1.11e-07	0.95	Intergenic	-3611	ENSGACG00000007444
groupI-1598	groupI	5862570	5862780	+	24.4	0.732	27	11.1	1	11.11	1e-08	0.95	intron (ENSGACG00000007613, intron 2 of 21)	2303	ENSGACG00000007613
groupI-1599	groupI	6072142	6072352	+	25.3	0.658	27	11.5	0.5	23.07	7.42e-12	0.94	Intergenic	-41597	ENSGACG00000021262
groupI-160	groupI	843020	843230	+	91.9	0.766	97	41.9	5	8.37	1.04e-23	0.88	Intergenic	-7195	ENSGACG00000005047
groupI-1600	groupI	6079454	6079664	+	23.4	0.585	27	10.7	2	5.34	4.65e-05	0.91	Intergenic	-48909	ENSGACG00000021262
groupI-1601	groupI	6151836	6152046	+	25.3	0.538	27	11.5	2	5.77	8.31e-06	1.07	Intergenic	-1328	ENSGACG00000007728
groupI-1602	groupI	6394809	6395019	+	25.3	0.595	27	11.5	0.5	23.07	7.42e-12	1.03	Intergenic	9771	ENSGACG00000008058
groupI-1603	groupI	6836423	6836633	+	24.4	0.605	27	11.1	1	11.11	1e-08	0.91	Intergenic	-4015	ENSGACG00000008198
groupI-1606	groupI	7117337	7117547	+	24.4	0.585	27	11.1	1	11.11	1e-08	0.98	Intergenic	-29535	ENSGACG00000008351
groupI-1608	groupI	7780933	7781143	+	23.4	0.63	27	10.7	0.5	21.36	1.63e-10	0.95	intron (ENSGACG00000008749, intron 1 of 14)	1188	ENSGACG00000008749
groupI-1609	groupI	7784822	7785032	+	25.3	0.6	27	11.5	0.5	23.07	7.42e-12	0.94	intron (ENSGACG00000008749, intron 2 of 14)	5077	ENSGACG00000008749
groupI-161	groupI	3047579	3047789	+	90	0.721	97	41	9	4.56	6.24e-15	0.91	TTS (ENSGACG00000006300)	-1834	ENSGACG00000006296
groupI-1610	groupI	7829910	7830120	+	22.5	0.781	27	10.3	1	10.25	1.11e-07	0.91	Intergenic	-4530	ENSGACG00000008792
groupI-1611	groupI	7953831	7954041	+	23.4	0.788	27	10.7	1	10.68	1.11e-07	0.95	promoter-TSS (ENSGACG00000008883)	-582	ENSGACG00000022712
groupI-1612	groupI	8953189	8953399	+	25.3	0.537	27	11.5	0.5	23.07	7.42e-12	0.94	intron (ENSGACG00000009363, intron 1 of 7)	342	ENSGACG00000009363
groupI-1613	groupI	8985742	8985952	+	24.4	0.66	27	11.1	2	5.55	8.31e-06	0.95	Intergenic	-4451	ENSGACG00000009383
groupI-1617	groupI	9744782	9744992	+	24.4	0.718	27	11.1	2	5.55	8.31e-06	0.91	Intergenic	-11798	ENSGACG00000009801
groupI-1619	groupI	10172517	10172727	+	24.4	0.647	27	11.1	0.5	22.22	7.42e-12	0.95	intron (ENSGACG00000010173, intron 3 of 8)	12912	ENSGACG00000010173
groupI-162	groupI	5756803	5757013	+	90	0.571	97	41.4	3	13.81	5.85e-32	0.9	TTS (ENSGACG00000007512)	-2861	ENSGACG00000007517
groupI-1620	groupI	10338794	10339004	+	24.4	0.657	27	11.1	2	5.55	8.31e-06	0.95	Intergenic	-2585	ENSGACG00000010226
groupI-1624	groupI	11418659	11418869	+	22.5	0.578	27	10.7	2	5.34	4.65e-05	0.95	intron (ENSGACG00000010741, intron 1 of 14)	-2498	ENSGACG00000010741
groupI-1626	groupI	11696439	11696649	+	25.3	0.636	27	11.5	0.5	23.07	7.42e-12	1.02	Intergenic	-26272	ENSGACG00000022321
groupI-1628	groupI	11751393	11751603	+	24.4	0.553	27	11.1	1	11.11	1e-08	0.95	intron (ENSGACG00000010850, intron 3 of 11)	22455	ENSGACG00000010850
groupI-163	groupI	9405944	9406154	+	90	0.555	97	41	6	6.84	6.93e-21	0.86	intron (ENSGACG00000009604, intron 1 of 5)	263	ENSGACG00000009604
groupI-1630	groupI	12821058	12821268	+	24.4	0.575	27	11.1	2	5.55	8.31e-06	0.91	exon (ENSGACG00000011373, exon 18 of 33)	86228	ENSGACG00000011373
groupI-1632	groupI	13519501	13519711	+	24.4	0.743	27	11.1	1	11.11	1e-08	0.95	intron (ENSGACG00000011555, intron 31 of 56)	40598	ENSGACG00000011555
groupI-1633	groupI	13550863	13551073	+	24.4	0.705	27	11.1	0.5	22.22	7.42e-12	1.03	intron (ENSGACG00000011555, intron 38 of 56)	68118	ENSGACG00000011579
groupI-1635	groupI	13613934	13614144	+	22.5	0.59	27	10.3	0.5	20.51	1.63e-10	1.04	intron (ENSGACG00000011579, intron 2 of 14)	5047	ENSGACG00000011579
groupI-1637	groupI	13960961	13961171	+	24.4	0.65	27	11.1	0.5	22.22	7.42e-12	0.98	Intergenic	4508	ENSGACG00000011798
groupI-1639	groupI	14288571	14288781	+	24.4	0.595	27	11.1	2	5.55	8.31e-06	0.91	intron (ENSGACG00000011929, intron 1 of 3)	6996	ENSGACG00000011929
groupI-164	groupI	23156383	23156593	+	91	0.605	97	41.4	4	10.36	2.93e-27	0.89	Intergenic	-6999	ENSGACG00000014895
groupI-1640	groupI	14311453	14311663	+	25.3	0.658	27	11.5	2	5.77	8.31e-06	0.94	intron (ENSGACG00000011929, intron 1 of 3)	-10662	ENSGACG00000011936
groupI-1641	groupI	14483886	14484096	+	24.4	0.692	27	11.1	0.5	22.22	7.42e-12	0.91	Intergenic	-1723	ENSGACG00000012067
groupI-1644	groupI	15060596	15060806	+	23.4	0.647	27	10.7	1	10.68	1.11e-07	0.95	Intergenic	-37316	ENSGACG00000012229
groupI-1645	groupI	15117539	15117749	+	24.4	0.605	27	11.1	1	11.11	1e-08	0.95	Intergenic	-5507	ENSGACG00000012236
groupI-1647	groupI	15400455	15400665	+	24.4	0.571	27	11.1	0.5	22.22	7.42e-12	0.95	Intergenic	-7761	ENSGACG00000012279
groupI-1648	groupI	15405958	15406168	+	23.4	0.605	27	10.7	0.5	21.36	1.63e-10	1.03	Intergenic	-13264	ENSGACG00000012279
groupI-1649	groupI	15557081	15557291	+	25.3	0.568	27	11.5	1	11.53	1e-08	0.91	Intergenic	-32983	ENSGACG00000012297
groupI-165	groupI	9311491	9311701	+	91	0.713	96	41.4	5	8.29	1.04e-23	0.91	5' UTR (ENSGACG00000009539, exon 1 of 7)	-2687	ENSGACG00000009539
groupI-1650	groupI	15627932	15628142	+	24.4	0.8	27	11.1	2	5.55	8.31e-06	0.95	Intergenic	8908	ENSGACG00000012299
groupI-1651	groupI	15736814	15737024	+	25.3	0.778	27	11.5	1	11.53	1e-08	0.98	Intergenic	17073	ENSGACG00000012331
groupI-1653	groupI	15956688	15956898	+	24.4	0.528	27	11.5	0.5	23.07	7.42e-12	0.98	Intergenic	-4406	ENSGACG00000012485
groupI-1654	groupI	16288739	16288949	+	24.4	0.812	27	11.1	2	5.55	8.31e-06	0.98	intron (ENSGACG00000012628, intron 1 of 6)	874	ENSGACG00000012628
groupI-1656	groupI	16372966	16373176	+	25.3	0.788	27	11.5	0.5	23.07	7.42e-12	0.99	promoter-TSS (ENSGACG00000012646)	-2099	ENSGACG00000012684
groupI-1659	groupI	16617260	16617470	+	23.4	0.703	27	10.7	1	10.68	1.11e-07	0.95	intron (ENSGACG00000012909, intron 9 of 18)	10819	ENSGACG00000012909
groupI-166	groupI	11721123	11721333	+	87.2	0.712	96	39.7	1	39.73	1.85e-47	0.85	Intergenic	-1588	ENSGACG00000022321
groupI-1662	groupI	17837591	17837801	+	25.3	0.718	27	11.5	0.5	23.07	7.42e-12	0.91	Intergenic	-124168	ENSGACG00000013416
groupI-1664	groupI	19688850	19689060	+	23.4	0.61	27	11.5	0.5	23.07	7.42e-12	0.91	intron (ENSGACG00000013682, intron 19 of 41)	47575	ENSGACG00000013682
groupI-1673	groupI	22500651	22500861	+	23.4	0.75	27	10.7	0.5	21.36	1.63e-10	0.91	promoter-TSS (ENSGACG00000014720)	-628	ENSGACG00000014720
groupI-168	groupI	21508120	21508330	+	91	0.586	96	41.4	6	6.91	6.93e-21	0.92	Intergenic	-11275	ENSGACG00000014256
groupI-1680	groupI	23601129	23601339	+	23.4	0.632	27	10.7	1	10.68	1.11e-07	0.91	Intergenic	-28626	ENSGACG00000014964
groupI-1682	groupI	23878624	23878834	+	23.4	0.744	27	10.7	1	10.68	1.11e-07	0.95	Intergenic	24954	ENSGACG00000015024
groupI-1684	groupI	24098101	24098311	+	24.4	0.667	27	11.1	2	5.55	8.31e-06	0.95	Intergenic	57003	ENSGACG00000015026
groupI-1687	groupI	24971492	24971702	+	23.4	0.639	27	10.7	2	5.34	4.65e-05	0.95	intron (ENSGACG00000015058, intron 1 of 23)	6572	ENSGACG00000015061
groupI-1688	groupI	25013129	25013339	+	23.4	0.639	27	11.1	2	5.55	8.31e-06	0.91	Intergenic	-8333	ENSGACG00000022197
groupI-1689	groupI	25017533	25017743	+	24.4	0.476	27	11.1	2	5.55	8.31e-06	0.91	Intergenic	-12737	ENSGACG00000022197
groupI-169	groupI	25571355	25571565	+	90	0.659	96	41	7	5.86	1.46e-18	0.87	promoter-TSS (ENSGACG00000015177)	-109	ENSGACG00000015177
groupI-1692	groupI	26734183	26734393	+	25.3	0.568	27	11.5	1	11.53	1e-08	0.91	intron (ENSGACG00000015263, intron 2 of 4)	-7203	ENSGACG00000015263
groupI-1695	groupI	31422	31632	+	24.4	0.963	26	11.1	2	5.55	8.31e-06	0.95	Intergenic	7464	ENSGACG00000004405
groupI-1699	groupI	1899980	1900190	+	23.4	0.688	26	10.7	0.5	21.36	1.63e-10	0.95	intron (ENSGACG00000005732, intron 1 of 12)	-2973	ENSGACG00000005732
groupI-17	groupI	20929767	20929977	+	173.5	0.652	181	79.9	1	79.89	4.16e-118	0.84	promoter-TSS (ENSGACG00000014133)	-729	ENSGACG00000014133
groupI-170	groupI	9575415	9575625	+	88.1	0.64	95	40.6	2	20.29	1.92e-37	0.92	promoter-TSS (ENSGACG00000009693)	-198	ENSGACG00000009693
groupI-1700	groupI	2052483	2052693	+	22.5	0.719	26	10.3	1	10.25	1.11e-07	1.09	Intergenic	10754	ENSGACG00000005843
groupI-1701	groupI	2134329	2134539	+	24.4	0.833	26	11.1	2	5.55	8.31e-06	0.95	Intergenic	-4952	ENSGACG00000005890
groupI-1703	groupI	3332477	3332687	+	23.4	0.564	26	10.7	2	5.34	4.65e-05	0.95	promoter-TSS (ENSGACG00000006546)	-201	ENSGACG00000006546
groupI-1704	groupI	3423800	3424010	+	24.4	0.564	26	11.1	1	11.11	1e-08	0.95	intron (ENSGACG00000006586, intron 5 of 8)	9516	ENSGACG00000006583
groupI-1707	groupI	3884719	3884929	+	23.4	0.625	26	10.7	1	10.68	1.11e-07	0.91	Intergenic	-33705	ENSGACG00000006628
groupI-1708	groupI	3952367	3952577	+	24.4	0.558	26	11.1	0.5	22.22	7.42e-12	0.95	Intergenic	17379	ENSGACG00000006635
groupI-1709	groupI	4312372	4312582	+	24.4	0.647	26	11.1	1	11.11	1e-08	0.95	Intergenic	-12960	ENSGACG00000022573
groupI-171	groupI	12350134	12350344	+	91	0.652	95	41.4	2	20.72	9.34e-39	0.87	intron (ENSGACG00000011251, intron 1 of 1)	1060	ENSGACG00000011251
groupI-1710	groupI	4670191	4670401	+	24.4	0.703	26	11.1	0.5	22.22	7.42e-12	0.95	Intergenic	-36233	ENSGACG00000007101
groupI-1712	groupI	5149238	5149448	+	22.5	0.512	26	10.3	0.5	20.51	1.63e-10	0.99	Intergenic	-9803	ENSGACG00000007226
groupI-1713	groupI	5683157	5683367	+	23.4	0.667	26	10.7	1	10.68	1.11e-07	0.95	intron (ENSGACG00000007440, intron 2 of 2)	8745	ENSGACG00000007440
groupI-1716	groupI	6831612	6831822	+	24.4	0.594	26	11.1	1	11.11	1e-08	0.98	Intergenic	-8826	ENSGACG00000008198
groupI-1717	groupI	6910850	6911060	+	21.6	0.697	26	9.8	1	9.83	1.13e-06	0.91	intron (ENSGACG00000008224, intron 9 of 11)	7509	ENSGACG00000008228
groupI-172	groupI	13966127	13966337	+	87.2	0.614	95	40.2	3	13.39	8e-31	0.87	promoter-TSS (ENSGACG00000011798)	-658	ENSGACG00000011798
groupI-1720	groupI	8095459	8095669	+	21.6	0.636	26	10.3	1	10.25	1.11e-07	0.95	intron (ENSGACG00000009060, intron 2 of 18)	10558	ENSGACG00000009060
groupI-1722	groupI	8874985	8875195	+	24.4	0.579	26	11.1	1	11.11	1e-08	0.91	Intergenic	-15866	ENSGACG00000009257
groupI-1723	groupI	9591126	9591336	+	24.4	0.688	26	11.1	0.5	22.22	7.42e-12	0.98	promoter-TSS (ENSGACG00000009741)	-540	ENSGACG00000009732
groupI-1725	groupI	9856539	9856749	+	24.4	0.513	26	11.1	1	11.11	1e-08	0.95	Intergenic	3542	ENSGACG00000009912
groupI-1726	groupI	10032048	10032258	+	24.4	0.718	26	11.1	2	5.55	8.31e-06	0.98	intron (ENSGACG00000010028, intron 1 of 15)	193	ENSGACG00000010028
groupI-1728	groupI	10334662	10334872	+	22.5	0.524	26	10.3	1	10.25	1.11e-07	0.91	exon (ENSGACG00000010226, exon 4 of 4)	1547	ENSGACG00000010226
groupI-173	groupI	14322098	14322308	+	88.1	0.69	95	40.2	5	8.03	8.55e-23	0.85	promoter-TSS (ENSGACG00000011936)	-17	ENSGACG00000011936
groupI-1731	groupI	10779096	10779306	+	22.5	0.639	26	10.3	0.5	20.51	1.63e-10	0.95	exon (ENSGACG00000010371, exon 17 of 18)	-6542	ENSGACG00000010364
groupI-1732	groupI	11417906	11418116	+	23.4	0.61	26	10.7	2	5.34	4.65e-05	0.91	5' UTR (ENSGACG00000010741, exon 2 of 15)	-1745	ENSGACG00000010741
groupI-1735	groupI	12235526	12235736	+	22.5	0.657	26	10.3	0.5	20.51	1.63e-10	0.91	intron (ENSGACG00000011119, intron 8 of 14)	3026	ENSGACG00000011119
groupI-174	groupI	26906192	26906402	+	86.3	0.652	95	39.3	1	39.3	1.85e-47	0.87	promoter-TSS (ENSGACG00000015295)	106	ENSGACG00000015289
groupI-1740	groupI	12819919	12820129	+	22.5	0.585	26	10.3	2	5.13	4.65e-05	0.91	intron (ENSGACG00000011373, intron 17 of 32)	85089	ENSGACG00000011373
groupI-1741	groupI	12825422	12825632	+	22.5	0.7	26	10.3	1	10.25	1.11e-07	0.91	intron (ENSGACG00000011373, intron 20 of 32)	90592	ENSGACG00000011373
groupI-1744	groupI	13578253	13578463	+	23.4	0.7	26	10.7	2	5.34	4.65e-05	0.91	intron (ENSGACG00000011555, intron 44 of 56)	40728	ENSGACG00000011579
groupI-1747	groupI	14354214	14354424	+	23.4	0.5	26	10.7	1	10.68	1.11e-07	1.04	exon (ENSGACG00000011950, exon 9 of 12)	4433	ENSGACG00000011950
groupI-1749	groupI	14602312	14602522	+	23.4	0.657	26	10.7	2	5.34	4.65e-05	0.99	intron (ENSGACG00000012069, intron 2 of 28)	16803	ENSGACG00000012069
groupI-175	groupI	1885345	1885555	+	89.1	0.627	94	40.6	11	3.69	1.26e-11	0.9	intron (ENSGACG00000005715, intron 1 of 4)	319	ENSGACG00000005715
groupI-1751	groupI	14729628	14729838	+	24.4	0.714	26	11.1	2	5.55	8.31e-06	0.98	intron (ENSGACG00000012121, intron 5 of 10)	-7211	ENSGACG00000012128
groupI-1753	groupI	15118830	15119040	+	22.5	0.767	26	10.3	1	10.25	1.11e-07	0.95	Intergenic	-4216	ENSGACG00000012236
groupI-1754	groupI	15878923	15879133	+	22.5	0.636	26	10.3	0.5	20.51	1.63e-10	0.99	promoter-TSS (ENSGACG00000012407)	-209	ENSGACG00000012407
groupI-1755	groupI	16192446	16192656	+	23.4	0.639	26	10.7	2	5.34	4.65e-05	0.95	Intergenic	4514	ENSGACG00000012623
groupI-1756	groupI	16197717	16197927	+	24.4	0.688	26	11.1	1	11.11	1e-08	1.03	Intergenic	9785	ENSGACG00000012623
groupI-1759	groupI	17106021	17106231	+	22.5	0.5	26	10.3	0.5	20.51	1.63e-10	0.91	promoter-TSS (ENSGACG00000013226)	-75	ENSGACG00000013226
groupI-176	groupI	5599457	5599667	+	88.1	0.603	94	40.2	6	6.69	4.75e-20	0.87	Intergenic	-2012	ENSGACG00000007428
groupI-1763	groupI	20839279	20839489	+	23.4	0.703	26	10.7	0.5	21.36	1.63e-10	0.91	promoter-TSS (ENSGACG00000014077)	99	ENSGACG00000014077
groupI-1767	groupI	22063448	22063658	+	23.4	0.684	26	10.7	2	5.34	4.65e-05	0.99	intron (ENSGACG00000014429, intron 1 of 26)	1855	ENSGACG00000014429
groupI-177	groupI	9866673	9866883	+	87.2	0.643	94	39.7	11	3.61	4.63e-11	0.85	intron (ENSGACG00000009915, intron 1 of 22)	-6592	ENSGACG00000009912
groupI-1773	groupI	23305913	23306123	+	23.4	0.714	26	10.7	1	10.68	1.11e-07	0.95	intron (ENSGACG00000014926, intron 9 of 26)	17727	ENSGACG00000014926
groupI-1775	groupI	23364026	23364236	+	24.4	0.759	26	11.1	1	11.11	1e-08	0.95	Intergenic	-4094	ENSGACG00000014932
groupI-1777	groupI	23726004	23726214	+	23.4	0.692	26	10.7	2	5.34	4.65e-05	0.91	Intergenic	-4501	ENSGACG00000015007
groupI-178	groupI	11320435	11320645	+	90	0.688	94	41	5	8.2	1.04e-23	0.88	Intergenic	-24360	ENSGACG00000010697
groupI-1783	groupI	25184213	25184423	+	22.5	0.639	26	11.1	1	11.11	1e-08	0.91	Intergenic	-4465	ENSGACG00000015081
groupI-1786	groupI	25303699	25303909	+	24.4	0.686	26	11.1	2	5.55	8.31e-06	0.95	Intergenic	-14303	ENSGACG00000015107
groupI-1789	groupI	26726480	26726690	+	22.5	0.524	26	10.3	2	5.13	4.65e-05	0.91	intron (ENSGACG00000015263, intron 2 of 4)	500	ENSGACG00000015263
groupI-179	groupI	12142257	12142467	+	84.4	0.632	94	38.4	6	6.41	2.08e-18	0.89	promoter-TSS (ENSGACG00000011096)	29	ENSGACG00000011096
groupI-1791	groupI	27327876	27328086	+	24.4	0.656	26	11.1	0.5	22.22	7.42e-12	0.91	promoter-TSS (ENSGACG00000015383)	-565	ENSGACG00000015383
groupI-1796	groupI	2174851	2175061	+	23.4	0.694	25	10.7	0.5	21.36	1.63e-10	0.95	promoter-TSS (ENSGACG00000005965)	-1007	ENSGACG00000005962
groupI-18	groupI	452592	452802	+	166	0.697	175	75.6	24	3.15	7.27e-17	0.78	promoter-TSS (ENSGACG00000004731)	63	ENSGACG00000004731
groupI-1801	groupI	3397699	3397909	+	22.5	0.634	25	10.3	2	5.13	4.65e-05	0.91	intron (ENSGACG00000006573, intron 2 of 3)	9343	ENSGACG00000006573
groupI-1802	groupI	3605382	3605592	+	20.6	0.667	25	9.4	0.5	18.8	3.26e-09	0.91	Intergenic	-64374	ENSGACG00000006593
groupI-1809	groupI	4650722	4650932	+	21.6	0.667	25	9.8	0.5	19.65	3.26e-09	1	Intergenic	33324	ENSGACG00000007095
groupI-1811	groupI	5606350	5606560	+	23.4	0.657	25	10.7	1	10.68	1.11e-07	0.91	Intergenic	-8905	ENSGACG00000007428
groupI-1814	groupI	6011427	6011637	+	23.4	0.692	25	10.7	0.5	21.36	1.63e-10	0.91	intron (ENSGACG00000007721, intron 2 of 19)	10723	ENSGACG00000007721
groupI-1815	groupI	6046543	6046753	+	23.4	0.525	25	10.7	2	5.34	4.65e-05	0.91	Intergenic	-15998	ENSGACG00000021262
groupI-1816	groupI	6054697	6054907	+	22.5	0.535	25	10.3	2	5.13	4.65e-05	0.95	Intergenic	-24152	ENSGACG00000021262
groupI-182	groupI	17096969	17097179	+	85.3	0.655	93	38.9	0.5	77.75	4.22e-57	0.85	promoter-TSS (ENSGACG00000013203)	65	ENSGACG00000013203
groupI-1822	groupI	7096001	7096211	+	22.5	0.561	25	10.3	0.5	20.51	1.63e-10	0.91	Intergenic	-8199	ENSGACG00000008351
groupI-1827	groupI	8873864	8874074	+	23.4	0.647	25	10.7	1	10.68	1.11e-07	0.91	Intergenic	-16987	ENSGACG00000009257
groupI-1829	groupI	8965165	8965375	+	21.6	0.543	25	9.8	0.5	19.65	3.26e-09	0.95	TTS (ENSGACG00000009369)	5859	ENSGACG00000009369
groupI-183	groupI	17158614	17158824	+	85.3	0.88	93	38.9	2	19.44	7.5e-35	0.88	5' UTR (ENSGACG00000013233, exon 1 of 7)	101	ENSGACG00000013233
groupI-1833	groupI	10111696	10111906	+	22.5	0.6	25	10.3	0.5	20.51	1.63e-10	0.91	intron (ENSGACG00000010115, intron 3 of 14)	4976	ENSGACG00000010115
groupI-1836	groupI	10785692	10785902	+	22.5	0.595	25	10.3	0.5	20.51	1.63e-10	0.91	exon (ENSGACG00000010371, exon 7 of 18)	4925	ENSGACG00000010371
groupI-1837	groupI	11018232	11018442	+	23.4	0.5	25	10.7	1	10.68	1.11e-07	0.99	intron (ENSGACG00000010555, intron 5 of 6)	13039	ENSGACG00000010555
groupI-1838	groupI	11178714	11178924	+	23.4	0.6	25	10.7	1	10.68	1.11e-07	0.95	exon (ENSGACG00000010684, exon 15 of 20)	5307	ENSGACG00000010692
groupI-184	groupI	21036183	21036393	+	86.3	0.664	93	39.3	6	6.55	3.18e-19	0.88	promoter-TSS (ENSGACG00000014147)	79	ENSGACG00000014147
groupI-1841	groupI	12031786	12031996	+	20.6	0.595	25	9.4	1	9.4	1.13e-06	0.91	Intergenic	-7287	ENSGACG00000010940
groupI-1845	groupI	12918004	12918214	+	22.5	0.781	25	10.7	0.5	21.36	1.63e-10	0.91	intron (ENSGACG00000011383, intron 4 of 32)	74268	ENSGACG00000011383
groupI-1847	groupI	13319640	13319850	+	22.5	0.55	25	10.3	2	5.13	4.65e-05	0.99	intron (ENSGACG00000011469, intron 1 of 60)	-1135	ENSGACG00000011469
groupI-1849	groupI	13566597	13566807	+	23.4	0.727	25	10.7	1	10.68	1.11e-07	0.99	intron (ENSGACG00000011555, intron 40 of 56)	52384	ENSGACG00000011579
groupI-185	groupI	23353010	23353220	+	87.2	0.689	93	39.7	1	39.73	1.85e-47	0.85	Intergenic	-1817	ENSGACG00000014931
groupI-1850	groupI	13910058	13910268	+	21.6	0.71	25	9.8	0.5	19.65	3.26e-09	0.91	intron (ENSGACG00000011727, intron 6 of 8)	7158	ENSGACG00000011727
groupI-1854	groupI	14746035	14746245	+	23.4	0.657	25	10.7	0.5	21.36	1.63e-10	0.91	intron (ENSGACG00000012128, intron 3 of 19)	9196	ENSGACG00000012128
groupI-1856	groupI	16254337	16254547	+	20.6	0.714	25	9.4	0.5	18.8	3.26e-09	0.91	intron (ENSGACG00000012628, intron 4 of 6)	27210	ENSGACG00000012627
groupI-1857	groupI	16329535	16329745	+	23.4	0.632	25	10.7	0.5	21.36	1.63e-10	0.99	Intergenic	-14191	ENSGACG00000012634
groupI-186	groupI	24978829	24979039	+	87.2	0.66	93	40.2	5	8.03	8.55e-23	0.87	Intergenic	-2625	ENSGACG00000015062
groupI-1861	groupI	16883058	16883268	+	22.5	0.828	25	10.7	0.5	21.36	1.63e-10	0.95	intron (ENSGACG00000013115, intron 1 of 21)	-8831	ENSGACG00000013115
groupI-1864	groupI	17414908	17415118	+	23.4	0.923	25	10.7	0.5	21.36	1.63e-10	0.99	promoter-TSS (ENSGACG00000021911)	-512	ENSGACG00000021911
groupI-1865	groupI	18416810	18417020	+	23.4	0.688	25	10.7	1	10.68	1.11e-07	0.91	intron (ENSGACG00000013524, intron 3 of 26)	6999	ENSGACG00000013524
groupI-1871	groupI	20952205	20952415	+	23.4	0.7	25	10.7	2	5.34	4.65e-05	0.95	Intergenic	-4121	ENSGACG00000014135
groupI-1872	groupI	21063527	21063737	+	22.5	0.645	25	10.3	2	5.13	4.65e-05	0.95	intron (ENSGACG00000014174, intron 1 of 57)	7923	ENSGACG00000014167
groupI-1875	groupI	21743009	21743219	+	22.5	0.667	25	10.7	0.5	21.36	1.63e-10	1.04	Intergenic	40252	ENSGACG00000014345
groupI-1876	groupI	22035934	22036144	+	23.4	0.676	25	10.7	0.5	21.36	1.63e-10	1.03	promoter-TSS (ENSGACG00000014424)	-902	ENSGACG00000014424
groupI-1877	groupI	22292206	22292416	+	23.4	0.774	25	10.7	0.5	21.36	1.63e-10	0.91	5' UTR (ENSGACG00000014592, exon 1 of 2)	105	ENSGACG00000014592
groupI-188	groupI	2245841	2246051	+	86.3	0.713	92	39.3	1	39.3	1.85e-47	0.92	promoter-TSS (ENSGACG00000006079)	-469	ENSGACG00000006079
groupI-1882	groupI	22907702	22907912	+	21.6	0.706	25	9.8	1	9.83	1.13e-06	1	promoter-TSS (ENSGACG00000014831)	-122	ENSGACG00000014831
groupI-1884	groupI	23338020	23338230	+	23.4	0.727	25	10.7	2	5.34	4.65e-05	0.95	intron (ENSGACG00000014926, intron 23 of 26)	-16807	ENSGACG00000014931
groupI-1886	groupI	23370557	23370767	+	22.5	0.75	25	10.3	1	10.25	1.11e-07	0.95	Intergenic	2018	ENSGACG00000014933
groupI-1887	groupI	23476826	23477036	+	23.4	0.605	25	10.7	2	5.34	4.65e-05	0.95	Intergenic	-10533	ENSGACG00000014951
groupI-1889	groupI	24045079	24045289	+	23.4	0.686	25	10.7	0.5	21.36	1.63e-10	0.91	Intergenic	110025	ENSGACG00000015026
groupI-189	groupI	7996468	7996678	+	84.4	0.625	92	38.4	4	9.61	2.95e-24	0.9	intron (ENSGACG00000009009, intron 1 of 40)	1638	ENSGACG00000009009
groupI-1892	groupI	24973795	24974005	+	23.4	0.488	25	10.7	1	10.68	1.11e-07	0.95	intron (ENSGACG00000015058, intron 1 of 23)	-7659	ENSGACG00000015062
groupI-1895	groupI	25667265	25667475	+	21.6	0.719	25	9.8	0.5	19.65	3.26e-09	1	Intergenic	21174	ENSGACG00000015180
groupI-1899	groupI	27108809	27109019	+	22.5	0.622	25	10.3	0.5	20.51	1.63e-10	0.99	intron (ENSGACG00000015348, intron 3 of 4)	11744	ENSGACG00000015348
groupI-19	groupI	18036366	18036576	+	165	0.724	174	75.2	16	4.7	1.17e-26	0.81	promoter-TSS (ENSGACG00000013423)	-910	ENSGACG00000013423
groupI-190	groupI	17211028	17211238	+	84.4	0.653	92	38.4	5	7.69	5.37e-21	0.87	Intergenic	-9661	ENSGACG00000013263
groupI-1900	groupI	27352559	27352769	+	22.5	0.556	25	10.3	0.5	20.51	1.63e-10	0.95	Intergenic	-1336	ENSGACG00000015409
groupI-1901	groupI	27747174	27747384	+	22.5	0.778	25	10.7	0.5	21.36	1.63e-10	0.95	Intergenic	-5025	ENSGACG00000015569
groupI-1902	groupI	27790071	27790281	+	23.4	0.543	25	10.7	0.5	21.36	1.63e-10	0.99	Intergenic	2108	ENSGACG00000015577
groupI-1903	groupI	27914538	27914748	+	23.4	0.697	25	10.7	0.5	21.36	1.63e-10	0.95	intron (ENSGACG00000015617, intron 3 of 9)	10475	ENSGACG00000015617
groupI-1906	groupI	27958752	27958962	+	21.6	0.8	25	9.8	1	9.83	1.13e-06	1	intron (ENSGACG00000015642, intron 1 of 34)	152	ENSGACG00000015642
groupI-1907	groupI	28037009	28037219	+	23.4	0.719	25	10.7	0.5	21.36	1.63e-10	0.91	Intergenic	-47096	ENSGACG00000015659
groupI-1909	groupI	647127	647337	+	21.6	0.633	24	9.8	0.5	19.65	3.26e-09	0.95	Intergenic	8315	ENSGACG00000004919
groupI-191	groupI	23360508	23360718	+	87.2	0.83	92	39.7	2	19.87	3.84e-36	0.93	promoter-TSS (ENSGACG00000014932)	-576	ENSGACG00000014932
groupI-1916	groupI	2223844	2224054	+	22.5	0.576	24	10.3	0.5	20.51	1.63e-10	0.95	Intergenic	-1238	ENSGACG00000006068
groupI-1918	groupI	2366625	2366835	+	21.6	0.594	24	9.8	0.5	19.65	3.26e-09	0.95	Intergenic	-1723	ENSGACG00000006150
groupI-1926	groupI	3853247	3853457	+	22.5	0.5	24	10.3	0.5	20.51	1.63e-10	0.99	Intergenic	-2233	ENSGACG00000006628
groupI-1929	groupI	3928475	3928685	+	21.6	0.59	24	9.8	1	9.83	1.13e-06	1	Intergenic	-6513	ENSGACG00000006635
groupI-1930	groupI	3932231	3932441	+	22.5	0.875	24	10.7	1	10.68	1.11e-07	0.91	Intergenic	-2757	ENSGACG00000006635
groupI-1933	groupI	4350675	4350885	+	19.7	0.706	24	9	1	8.97	1.02e-05	0.96	intron (ENSGACG00000006917, intron 8 of 34)	46788	ENSGACG00000006917
groupI-1935	groupI	4388370	4388580	+	21.6	0.561	24	9.8	1	9.83	1.13e-06	1	intron (ENSGACG00000006917, intron 3 of 34)	9093	ENSGACG00000006917
groupI-1937	groupI	4643185	4643395	+	22.5	0.742	24	10.3	2	5.13	4.65e-05	0.91	Intergenic	25787	ENSGACG00000007095
groupI-1938	groupI	4863759	4863969	+	22.5	0.706	24	10.3	1	10.25	1.11e-07	0.95	Intergenic	45657	ENSGACG00000007177
groupI-1939	groupI	5619576	5619786	+	20.6	0.656	24	9.4	1	9.4	1.13e-06	1	Intergenic	-22131	ENSGACG00000007428
groupI-1945	groupI	6008487	6008697	+	21.6	0.706	24	9.8	1	9.83	1.13e-06	0.95	intron (ENSGACG00000007721, intron 7 of 19)	-12497	ENSGACG00000007710
groupI-195	groupI	18057108	18057318	+	88.1	0.76	91	40.6	1	40.59	4.62e-49	0.92	promoter-TSS (ENSGACG00000013443)	-138	ENSGACG00000013443
groupI-1955	groupI	7872188	7872398	+	22.5	0.594	24	10.3	1	10.25	1.11e-07	0.91	intron (ENSGACG00000008799, intron 2 of 15)	10806	ENSGACG00000008799
groupI-1957	groupI	8351293	8351503	+	22.5	0.636	24	10.3	0.5	20.51	1.63e-10	0.95	Intergenic	10302	ENSGACG00000009084
groupI-1958	groupI	8640160	8640370	+	21.6	0.828	24	9.8	1	9.83	1.13e-06	1.1	intron (ENSGACG00000009184, intron 9 of 15)	24282	ENSGACG00000009193
groupI-1959	groupI	8903343	8903553	+	21.6	0.893	24	9.8	1	9.83	1.13e-06	0.95	intron (ENSGACG00000009257, intron 6 of 32)	12492	ENSGACG00000009257
groupI-1962	groupI	9023504	9023714	+	21.6	0.84	24	9.8	1	9.83	1.13e-06	0.91	intron (ENSGACG00000009383, intron 3 of 36)	33311	ENSGACG00000009383
groupI-1963	groupI	9044018	9044228	+	21.6	0.613	24	9.8	0.5	19.65	3.26e-09	0.95	intron (ENSGACG00000009383, intron 21 of 36)	17922	ENSGACG00000009414
groupI-1965	groupI	9547454	9547664	+	19.7	0.744	24	9	0.5	17.94	5.88e-08	1.01	TTS (ENSGACG00000009641)	3324	ENSGACG00000009641
groupI-1969	groupI	9715948	9716158	+	22.5	0.786	24	10.3	2	5.13	4.65e-05	0.91	Intergenic	-2318	ENSGACG00000009792
groupI-197	groupI	535520	535730	+	81.6	0.476	90	37.6	0.5	75.19	3.21e-55	0.87	intron (ENSGACG00000004826, intron 1 of 36)	347	ENSGACG00000004826
groupI-1972	groupI	10489356	10489566	+	22.5	0.7	24	10.3	1	10.25	1.11e-07	0.91	Intergenic	6914	ENSGACG00000010261
groupI-1978	groupI	11472529	11472739	+	22.5	0.629	24	10.3	1	10.25	1.11e-07	0.91	intron (ENSGACG00000010793, intron 2 of 2)	-30896	ENSGACG00000010789
groupI-1979	groupI	11575766	11575976	+	20.6	0.595	24	9.4	1	9.4	1.13e-06	0.91	Intergenic	4927	ENSGACG00000010795
groupI-198	groupI	6245984	6246194	+	82.5	0.732	90	37.6	8	4.7	8e-14	0.88	5' UTR (ENSGACG00000007841, exon 1 of 5)	136	ENSGACG00000007841
groupI-1980	groupI	11638059	11638269	+	20.6	0.69	24	9.4	0.5	18.8	3.26e-09	1.05	Intergenic	-2706	ENSGACG00000010848
groupI-1981	groupI	11698201	11698411	+	21.6	0.576	24	9.8	0.5	19.65	3.26e-09	0.91	Intergenic	-24510	ENSGACG00000022321
groupI-1982	groupI	11732169	11732379	+	21.6	0.526	24	9.8	0.5	19.65	3.26e-09	0.95	intron (ENSGACG00000010850, intron 10 of 11)	9185	ENSGACG00000021352
groupI-1988	groupI	13565577	13565787	+	21.6	0.647	24	9.8	0.5	19.65	3.26e-09	0.95	intron (ENSGACG00000011555, intron 40 of 56)	53404	ENSGACG00000011579
groupI-1990	groupI	13917025	13917235	+	20.6	0.686	24	9.4	0.5	18.8	3.26e-09	0.95	intron (ENSGACG00000011727, intron 1 of 13)	-9520	ENSGACG00000011739
groupI-1997	groupI	15399647	15399857	+	21.6	0.556	24	9.8	0.5	19.65	3.26e-09	0.91	Intergenic	-6953	ENSGACG00000012279
groupI-1998	groupI	15541754	15541964	+	21.6	0.676	24	9.8	1	9.83	1.13e-06	0.91	Intergenic	-17656	ENSGACG00000012297
groupI-1999	groupI	15562366	15562576	+	20.6	0.667	24	9.8	1	9.83	1.13e-06	0.91	Intergenic	-38268	ENSGACG00000012297
groupI-2	groupI	15515661	15515871	+	291.6	0.675	276	132.9	9	14.76	1.08e-102	0.81	Intergenic	-1609	ENSGACG00000012293
groupI-20	groupI	13739780	13739990	+	164.1	0.687	172	74.8	2	37.38	7.94e-87	0.82	promoter-TSS (ENSGACG00000011679)	-416	ENSGACG00000011679
groupI-200	groupI	24248189	24248399	+	85.3	0.609	90	38.9	2	19.44	7.5e-35	0.9	promoter-TSS (ENSGACG00000015027)	846	ENSGACG00000015027
groupI-2001	groupI	15940433	15940643	+	22.5	0.575	24	10.3	2	5.13	4.65e-05	0.91	intron (ENSGACG00000012485, intron 2 of 15)	11849	ENSGACG00000012485
groupI-2003	groupI	16206876	16207086	+	22.5	0.657	24	10.3	2	5.13	4.65e-05	0.91	Intergenic	18944	ENSGACG00000012623
groupI-2004	groupI	16222288	16222498	+	22.5	0.515	24	10.3	0.5	20.51	1.63e-10	0.99	Intergenic	-4839	ENSGACG00000012627
groupI-2006	groupI	16579727	16579937	+	20.6	0.6	24	9.4	0.5	18.8	3.26e-09	1	intron (ENSGACG00000012821, intron 3 of 9)	2879	ENSGACG00000012821
groupI-2009	groupI	16924296	16924506	+	20.6	0.7	24	9.4	0.5	18.8	3.26e-09	0.91	TTS (ENSGACG00000021656)	416	ENSGACG00000021656
groupI-201	groupI	26016089	26016299	+	80.6	0.646	90	36.7	3	12.25	2.19e-26	0.91	promoter-TSS (ENSGACG00000015201)	68	ENSGACG00000015201
groupI-2016	groupI	19778685	19778895	+	21.6	0.657	24	9.8	0.5	19.65	3.26e-09	0.91	intron (ENSGACG00000013689, intron 7 of 7)	-22207	ENSGACG00000013700
groupI-2017	groupI	19810493	19810703	+	21.6	0.862	24	9.8	0.5	19.65	3.26e-09	0.95	Intergenic	-1511	ENSGACG00000013701
groupI-202	groupI	27792315	27792525	+	84.4	0.8	90	38.4	1	38.45	7.22e-46	0.89	promoter-TSS (ENSGACG00000015577)	-136	ENSGACG00000015577
groupI-2029	groupI	21496623	21496833	+	21.6	0.656	24	9.8	0.5	19.65	3.26e-09	0.91	intron (ENSGACG00000014256, intron 1 of 3)	222	ENSGACG00000014256
groupI-203	groupI	10101549	10101759	+	83.5	0.727	89	38	0.5	76.05	4.22e-57	0.91	intron (ENSGACG00000010115, intron 6 of 20)	-1878	ENSGACG00000010151
groupI-2031	groupI	21747053	21747263	+	22.5	0.778	24	10.3	1	10.25	1.11e-07	0.95	Intergenic	36208	ENSGACG00000014345
groupI-2034	groupI	22258365	22258575	+	22.5	0.719	24	10.3	2	5.13	4.65e-05	0.95	Intergenic	-6802	ENSGACG00000014578
groupI-204	groupI	20733073	20733283	+	83.5	0.741	89	38.4	7	5.49	2.76e-16	0.92	promoter-TSS (ENSGACG00000013999)	-373	ENSGACG00000013999
groupI-2041	groupI	23391966	23392176	+	22.5	0.606	24	10.3	1	10.25	1.11e-07	0.95	intron (ENSGACG00000014934, intron 8 of 17)	17436	ENSGACG00000014934
groupI-2043	groupI	23707940	23708150	+	21.6	0.559	24	9.8	0.5	19.65	3.26e-09	0.95	intron (ENSGACG00000014983, intron 3 of 8)	10538	ENSGACG00000014983
groupI-2049	groupI	25193672	25193882	+	22.5	0.618	24	10.3	1	10.25	1.11e-07	0.91	intron (ENSGACG00000015081, intron 11 of 20)	4994	ENSGACG00000015081
groupI-205	groupI	2013216	2013426	+	81.6	0.808	88	37.2	10	3.72	4.46e-11	0.94	TTS (ENSGACG00000005820)	-2794	ENSGACG00000005818
groupI-2051	groupI	26358634	26358844	+	22.5	0.735	24	10.3	0.5	20.51	1.63e-10	0.91	Intergenic	-92099	ENSGACG00000015210
groupI-2052	groupI	26672434	26672644	+	22.5	0.594	24	10.3	0.5	20.51	1.63e-10	0.95	Intergenic	10618	ENSGACG00000015252
groupI-2053	groupI	27056846	27057056	+	21.6	0.611	24	9.8	0.5	19.65	3.26e-09	0.95	intron (ENSGACG00000015339, intron 27 of 36)	21934	ENSGACG00000015339
groupI-2054	groupI	27115708	27115918	+	22.5	0.625	24	10.3	1	10.25	1.11e-07	0.91	Intergenic	18643	ENSGACG00000015348
groupI-206	groupI	19896492	19896702	+	83.5	0.805	88	38	1	38.02	7.22e-46	0.9	promoter-TSS (ENSGACG00000013703)	-820	ENSGACG00000013703
groupI-2061	groupI	2058025	2058235	+	20.6	0.541	23	9.4	1	9.4	1.13e-06	1	Intergenic	16296	ENSGACG00000005843
groupI-2062	groupI	2063626	2063836	+	20.6	0.667	23	9.4	1	9.4	1.13e-06	0.95	Intergenic	-12033	ENSGACG00000005869
groupI-2063	groupI	2116035	2116245	+	20.6	0.63	23	9.4	0.5	18.8	3.26e-09	0.95	intron (ENSGACG00000005880, intron 8 of 11)	5929	ENSGACG00000005880
groupI-207	groupI	22826969	22827179	+	81.6	0.618	88	37.2	2	18.58	1.43e-33	0.92	intron (ENSGACG00000014790, intron 2 of 14)	666	ENSGACG00000014790
groupI-2072	groupI	2881274	2881484	+	20.6	0.757	23	9.4	1	9.4	1.13e-06	1.05	Intergenic	14119	ENSGACG00000006236
groupI-2074	groupI	3119697	3119907	+	20.6	0.645	23	9.4	1	9.4	1.13e-06	0.91	Intergenic	-4408	ENSGACG00000006375
groupI-2076	groupI	3613851	3614061	+	20.6	0.553	23	9.4	1	9.4	1.13e-06	1.05	Intergenic	-72843	ENSGACG00000006593
groupI-2079	groupI	3979154	3979364	+	21.6	0.867	23	9.8	1	9.83	1.13e-06	0.91	Intergenic	-4939	ENSGACG00000006638
groupI-208	groupI	26889553	26889763	+	80.6	0.823	88	37.2	3	12.39	1.77e-27	0.84	intron (ENSGACG00000015284, intron 1 of 12)	156	ENSGACG00000015284
groupI-2081	groupI	4341239	4341449	+	20.6	0.655	23	9.4	0.5	18.8	3.26e-09	0.91	intron (ENSGACG00000006917, intron 11 of 34)	-41827	ENSGACG00000022573
groupI-209	groupI	18401359	18401569	+	78.8	0.678	87	36.3	2	18.16	2.64e-32	0.86	intron (ENSGACG00000013524, intron 14 of 26)	-13543	ENSGACG00000013509
groupI-2091	groupI	5878121	5878331	+	20.6	0.71	23	9.8	1	9.83	1.13e-06	0.91	intron (ENSGACG00000007649, intron 1 of 31)	6905	ENSGACG00000007649
groupI-2093	groupI	6158798	6159008	+	19.7	0.636	23	9	0.5	17.94	5.88e-08	0.96	TTS (ENSGACG00000007754)	-8290	ENSGACG00000007728
groupI-2095	groupI	6395878	6396088	+	20.6	0.758	23	9.4	0.5	18.8	3.26e-09	0.91	Intergenic	8702	ENSGACG00000008058
groupI-2098	groupI	7689484	7689694	+	21.6	0.667	23	9.8	0.5	19.65	3.26e-09	0.91	Intergenic	-5009	ENSGACG00000022237
groupI-2099	groupI	7704217	7704427	+	19.7	0.769	23	9	0.5	17.94	5.88e-08	0.96	Intergenic	14654	ENSGACG00000008738
groupI-21	groupI	1972075	1972285	+	162.2	0.779	170	74.3	3	24.78	3.18e-74	0.91	5' UTR (ENSGACG00000005779, exon 2 of 4)	988	ENSGACG00000005779
groupI-2100	groupI	7774029	7774239	+	20.6	0.633	23	9.4	1	9.4	1.13e-06	0.95	Intergenic	-5716	ENSGACG00000008749
groupI-2101	groupI	7786699	7786909	+	20.6	0.588	23	9.4	1	9.4	1.13e-06	0.91	intron (ENSGACG00000008749, intron 3 of 14)	6954	ENSGACG00000008749
groupI-2102	groupI	8656200	8656410	+	18.8	0.724	23	8.5	0.5	17.09	5.88e-08	0.96	intron (ENSGACG00000009193, intron 11 of 14)	8242	ENSGACG00000009193
groupI-2103	groupI	8796485	8796695	+	20.6	0.63	23	9.4	0.5	18.8	3.26e-09	1	promoter-TSS (ENSGACG00000009256)	-192	ENSGACG00000009256
groupI-2106	groupI	9559114	9559324	+	20.6	0.692	23	9.4	1	9.4	1.13e-06	0.95	Intergenic	-1150	ENSGACG00000009656
groupI-2109	groupI	9633353	9633563	+	18.8	0.613	23	8.5	0.5	17.09	5.88e-08	0.91	Intergenic	-15402	ENSGACG00000009761
groupI-211	groupI	27969142	27969352	+	81.6	0.705	87	37.2	5	7.43	4.1e-20	0.89	TTS (ENSGACG00000015642)	131	ENSGACG00000015646
groupI-2110	groupI	9997441	9997651	+	19.7	0.677	23	9	1	8.97	1.02e-05	0.96	promoter-TSS (ENSGACG00000009999)	-869	ENSGACG00000009999
groupI-2112	groupI	10180357	10180567	+	21.6	0.588	23	9.8	1	9.83	1.13e-06	0.91	intron (ENSGACG00000010173, intron 3 of 8)	5072	ENSGACG00000010173
groupI-2115	groupI	10491869	10492079	+	20.6	0.513	23	9.4	1	9.4	1.13e-06	0.91	Intergenic	9427	ENSGACG00000010261
groupI-2116	groupI	10522521	10522731	+	21.6	0.7	23	9.8	1	9.83	1.13e-06	0.91	intron (ENSGACG00000010268, intron 13 of 16)	12545	ENSGACG00000010268
groupI-2119	groupI	10960802	10961012	+	21.6	0.629	23	9.8	1	9.83	1.13e-06	0.95	exon (ENSGACG00000010488, exon 15 of 19)	10683	ENSGACG00000010488
groupI-212	groupI	7963129	7963339	+	80.6	0.764	86	36.7	0.5	73.48	2.37e-53	0.91	promoter-TSS (ENSGACG00000008962)	113	ENSGACG00000008962
groupI-2120	groupI	10994939	10995149	+	21.6	0.579	23	9.8	0.5	19.65	3.26e-09	0.95	promoter-TSS (ENSGACG00000010543)	-24	ENSGACG00000010543
groupI-2122	groupI	11019213	11019423	+	19.7	0.769	23	9	1	8.97	1.02e-05	0.96	exon (ENSGACG00000010555, exon 5 of 7)	12058	ENSGACG00000010555
groupI-2126	groupI	11324313	11324523	+	21.6	0.667	23	9.8	0.5	19.65	3.26e-09	1	Intergenic	-20482	ENSGACG00000010697
groupI-2127	groupI	11501825	11502035	+	20.6	0.462	23	9.4	0.5	18.8	3.26e-09	0.91	intron (ENSGACG00000010793, intron 1 of 2)	24310	ENSGACG00000010793
groupI-213	groupI	9569304	9569514	+	77.8	0.608	86	35.5	5	7.09	2.2e-18	0.88	intron (ENSGACG00000009668, intron 1 of 13)	258	ENSGACG00000009668
groupI-2131	groupI	12047618	12047828	+	21.6	0.636	23	9.8	1	9.83	1.13e-06	0.91	intron (ENSGACG00000010951, intron 17 of 18)	8894	ENSGACG00000010951
groupI-2132	groupI	12279084	12279294	+	19.7	0.778	23	9	1	8.97	1.02e-05	1.01	intron (ENSGACG00000011157, intron 1 of 6)	14070	ENSGACG00000011157
groupI-2135	groupI	12713936	12714146	+	19.7	0.625	23	9	1	8.97	1.02e-05	0.91	Intergenic	-20894	ENSGACG00000011373
groupI-2136	groupI	12875214	12875424	+	20.6	0.561	23	9.4	0.5	18.8	3.26e-09	0.91	intron (ENSGACG00000011383, intron 26 of 32)	117058	ENSGACG00000011383
groupI-214	groupI	12057353	12057563	+	79.7	0.752	86	36.3	2	18.16	2.64e-32	0.89	promoter-TSS (ENSGACG00000010951)	-202	ENSGACG00000010961
groupI-2141	groupI	14035755	14035965	+	19.7	0.677	23	9	0.5	17.94	5.88e-08	1.01	Intergenic	-28559	ENSGACG00000011816
groupI-2145	groupI	14305675	14305885	+	20.6	0.735	23	9.8	1	9.83	1.13e-06	1.05	intron (ENSGACG00000011929, intron 1 of 3)	-16440	ENSGACG00000011936
groupI-2146	groupI	14475042	14475252	+	21.6	0.676	23	9.8	0.5	19.65	3.26e-09	1	promoter-TSS (ENSGACG00000012026)	-721	ENSGACG00000012026
groupI-215	groupI	13739076	13739286	+	76.9	0.603	86	35.5	2	17.73	4.76e-31	0.89	intron (ENSGACG00000011679, intron 1 of 11)	288	ENSGACG00000011679
groupI-2150	groupI	14752694	14752904	+	19.7	0.579	23	9.4	1	9.4	1.13e-06	1.01	intron (ENSGACG00000012128, intron 6 of 19)	15855	ENSGACG00000012128
groupI-2153	groupI	15556099	15556309	+	21.6	0.583	23	9.8	1	9.83	1.13e-06	0.91	Intergenic	-32001	ENSGACG00000012297
groupI-2155	groupI	16263942	16264152	+	20.6	0.6	23	9.4	1	9.4	1.13e-06	0.91	intron (ENSGACG00000012628, intron 4 of 6)	25671	ENSGACG00000012628
groupI-216	groupI	14468311	14468521	+	81.6	0.594	86	37.2	2	18.58	1.43e-33	0.93	promoter-TSS (ENSGACG00000012006)	-957	ENSGACG00000012006
groupI-2163	groupI	17402827	17403037	+	21.6	0.846	23	9.8	0.5	19.65	3.26e-09	1	promoter-TSS (ENSGACG00000021089)	-81	ENSGACG00000021089
groupI-2164	groupI	18375257	18375467	+	20.6	0.645	23	9.4	0.5	18.8	3.26e-09	1	Intergenic	-2732	ENSGACG00000013496
groupI-2166	groupI	19150314	19150524	+	19.7	0.688	23	9	0.5	17.94	5.88e-08	0.96	Intergenic	30002	ENSGACG00000013610
groupI-2168	groupI	19677024	19677234	+	18.8	0.667	23	8.5	0.5	17.09	5.88e-08	0.96	intron (ENSGACG00000013682, intron 9 of 41)	35749	ENSGACG00000013682
groupI-2169	groupI	19931149	19931359	+	20.6	0.511	23	9.4	0.5	18.8	3.26e-09	0.95	Intergenic	2940	ENSGACG00000013707
groupI-217	groupI	16789383	16789593	+	79.7	0.667	86	36.3	3	12.1	2.19e-26	0.88	promoter-TSS (ENSGACG00000013006)	62	ENSGACG00000013006
groupI-2170	groupI	20052123	20052333	+	21.6	0.679	23	9.8	0.5	19.65	3.26e-09	0.95	exon (ENSGACG00000013778, exon 1 of 13)	135	ENSGACG00000013778
groupI-2179	groupI	21509235	21509445	+	20.6	0.688	23	9.4	0.5	18.8	3.26e-09	0.91	Intergenic	-12390	ENSGACG00000014256
groupI-218	groupI	20044883	20045093	+	79.7	0.644	86	36.3	0.5	72.63	2.37e-53	0.85	promoter-TSS (ENSGACG00000013742)	-154	ENSGACG00000013742
groupI-2182	groupI	22035477	22035687	+	20.6	0.5	23	9.4	1	9.4	1.13e-06	0.95	promoter-TSS (ENSGACG00000014424)	-445	ENSGACG00000014424
groupI-2188	groupI	23397779	23397989	+	21.6	0.656	23	9.8	1	9.83	1.13e-06	1	intron (ENSGACG00000014934, intron 3 of 17)	11623	ENSGACG00000014934
groupI-2189	groupI	23410752	23410962	+	20.6	0.706	23	9.4	1	9.4	1.13e-06	0.95	Intergenic	-1350	ENSGACG00000014934
groupI-219	groupI	23730712	23730922	+	81.6	0.726	86	37.2	7	5.31	1.51e-15	0.9	intron (ENSGACG00000015007, intron 1 of 7)	207	ENSGACG00000015007
groupI-2191	groupI	23691530	23691740	+	21.6	0.611	23	9.8	1	9.83	1.13e-06	0.95	intron (ENSGACG00000014968, intron 1 of 8)	802	ENSGACG00000014968
groupI-2193	groupI	24593892	24594102	+	21.6	0.636	23	9.8	0.5	19.65	3.26e-09	1	Intergenic	-19861	ENSGACG00000015030
groupI-2195	groupI	24765684	24765894	+	20.6	0.703	23	9.4	0.5	18.8	3.26e-09	0.91	Intergenic	50610	ENSGACG00000015054
groupI-22	groupI	4607815	4608025	+	155.7	0.689	170	71.3	5	14.27	3.61e-55	0.83	5' UTR (ENSGACG00000007093, exon 1 of 2)	238	ENSGACG00000007093
groupI-220	groupI	23853533	23853743	+	80.6	0.518	86	36.7	0.5	73.48	2.37e-53	0.86	promoter-TSS (ENSGACG00000015024)	-137	ENSGACG00000015024
groupI-2200	groupI	25522936	25523146	+	18.8	0.595	23	8.5	1	8.54	1.02e-05	0.96	Intergenic	-3818	ENSGACG00000015152
groupI-2202	groupI	25977764	25977974	+	21.6	0.629	23	9.8	0.5	19.65	3.26e-09	0.95	Intergenic	-17679	ENSGACG00000015198
groupI-221	groupI	571296	571506	+	76	0.603	85	34.6	1	34.6	1.28e-39	0.91	intron (ENSGACG00000004890, intron 1 of 10)	170	ENSGACG00000004890
groupI-2210	groupI	367529	367739	+	18.8	0.529	22	8.5	0.5	17.09	5.88e-08	0.91	Intergenic	-1476	ENSGACG00000004631
groupI-2212	groupI	1389519	1389729	+	19.7	0.7	22	9	1	8.97	1.02e-05	0.91	intron (ENSGACG00000005469, intron 2 of 11)	3404	ENSGACG00000005469
groupI-2216	groupI	2035148	2035358	+	18.8	0.692	22	8.5	1	8.54	1.02e-05	0.96	Intergenic	-1027	ENSGACG00000005834
groupI-222	groupI	5958082	5958292	+	78.8	0.646	85	35.9	4	8.97	2.35e-21	0.91	Intergenic	-8225	ENSGACG00000007700
groupI-2226	groupI	3318985	3319195	+	19.7	0.677	22	9	0.5	17.94	5.88e-08	1.06	promoter-TSS (ENSGACG00000006486)	-145	ENSGACG00000006486
groupI-223	groupI	9357212	9357422	+	77.8	0.667	85	35.5	1	35.46	3.66e-41	0.9	Intergenic	-2699	ENSGACG00000009594
groupI-2230	groupI	4301459	4301669	+	19.7	0.559	22	9	1	8.97	1.02e-05	0.96	Intergenic	-2047	ENSGACG00000022573
groupI-2231	groupI	4386769	4386979	+	20.6	0.645	22	9.4	1	9.4	1.13e-06	0.95	intron (ENSGACG00000006917, intron 3 of 34)	10694	ENSGACG00000006917
groupI-2234	groupI	4597023	4597233	+	19.7	0.588	22	9	1	8.97	1.02e-05	0.96	Intergenic	-9297	ENSGACG00000007071
groupI-224	groupI	9507171	9507381	+	76.9	0.681	85	35	9	3.89	3.97e-11	0.94	TTS (ENSGACG00000009625)	-1338	ENSGACG00000009629
groupI-2243	groupI	5780493	5780703	+	18.8	0.688	22	9	0.5	17.94	5.88e-08	0.91	intron (ENSGACG00000007520, intron 9 of 23)	14190	ENSGACG00000007520
groupI-2249	groupI	6874276	6874486	+	18.8	0.625	22	9	1	8.97	1.02e-05	0.91	intron (ENSGACG00000008207, intron 9 of 32)	-18117	ENSGACG00000008224
groupI-225	groupI	13734435	13734645	+	74.1	0.627	85	33.8	6	5.63	1.65e-14	0.93	intron (ENSGACG00000011679, intron 1 of 11)	4929	ENSGACG00000011679
groupI-2251	groupI	6954277	6954487	+	18.8	0.667	22	8.5	0.5	17.09	5.88e-08	1.01	intron (ENSGACG00000008238, intron 8 of 21)	-21829	ENSGACG00000008254
groupI-2254	groupI	8110465	8110675	+	19.7	0.645	22	9	1	8.97	1.02e-05	0.96	Intergenic	-4448	ENSGACG00000009060
groupI-2255	groupI	8399132	8399342	+	20.6	0.625	22	9.4	0.5	18.8	3.26e-09	0.91	intron (ENSGACG00000009109, intron 4 of 6)	4125	ENSGACG00000009109
groupI-2258	groupI	8908357	8908567	+	19.7	0.559	22	9	1	8.97	1.02e-05	0.91	exon (ENSGACG00000009257, exon 18 of 33)	17506	ENSGACG00000009257
groupI-226	groupI	21506388	21506598	+	80.6	0.716	85	36.7	0.5	73.48	2.37e-53	0.87	Intergenic	-9543	ENSGACG00000014256
groupI-2261	groupI	8966629	8966839	+	20.6	0.667	22	9.4	1	9.4	1.13e-06	0.91	Intergenic	7323	ENSGACG00000009369
groupI-2264	groupI	9159273	9159483	+	20.6	0.647	22	9.4	0.5	18.8	3.26e-09	0.91	Intergenic	-5781	ENSGACG00000009446
groupI-2267	groupI	9281045	9281255	+	20.6	0.618	22	9.4	1	9.4	1.13e-06	0.91	Intergenic	-15720	ENSGACG00000009507
groupI-2270	groupI	9627004	9627214	+	18.8	0.643	22	8.5	1	8.54	1.02e-05	1.01	Intergenic	-9053	ENSGACG00000009761
groupI-2272	groupI	9660037	9660247	+	20.6	0.656	22	9.4	1	9.4	1.13e-06	0.91	intron (ENSGACG00000009773, intron 1 of 11)	5867	ENSGACG00000009773
groupI-2275	groupI	9687408	9687618	+	20.6	0.581	22	9.4	1	9.4	1.13e-06	0.91	intron (ENSGACG00000009784, intron 1 of 2)	10751	ENSGACG00000009784
groupI-2278	groupI	9860988	9861198	+	20.6	0.714	22	9.4	0.5	18.8	3.26e-09	0.91	promoter-TSS (ENSGACG00000009912)	-907	ENSGACG00000009912
groupI-2279	groupI	9894058	9894268	+	19.7	0.704	22	9	1	8.97	1.02e-05	0.96	intron (ENSGACG00000009915, intron 4 of 26)	12026	ENSGACG00000009915
groupI-228	groupI	5867615	5867825	+	81.6	0.811	84	37.2	6	6.19	1.32e-17	0.94	intron (ENSGACG00000007630, intron 1 of 5)	431	ENSGACG00000007630
groupI-2280	groupI	10142153	10142363	+	20.6	0.63	22	9.4	1	9.4	1.13e-06	0.95	intron (ENSGACG00000010161, intron 1 of 10)	-5637	ENSGACG00000010161
groupI-2282	groupI	10499979	10500189	+	20.6	0.568	22	9.4	0.5	18.8	3.26e-09	0.91	Intergenic	-9997	ENSGACG00000010268
groupI-2284	groupI	11039222	11039432	+	20.6	0.733	22	9.4	1	9.4	1.13e-06	0.95	Intergenic	-7951	ENSGACG00000010555
groupI-2285	groupI	11136212	11136422	+	19.7	0.633	22	9	0.5	17.94	5.88e-08	0.96	intron (ENSGACG00000010675, intron 1 of 12)	1052	ENSGACG00000010675
groupI-229	groupI	12293425	12293635	+	73.1	0.966	84	33.3	2	16.66	1.42e-28	0.96	promoter-TSS (ENSGACG00000011157)	-271	ENSGACG00000011157
groupI-2292	groupI	11636677	11636887	+	20.6	0.759	22	9.4	1	9.4	1.13e-06	0.91	Intergenic	-4088	ENSGACG00000010848
groupI-2295	groupI	11722727	11722937	+	18.8	0.636	22	9	1	8.97	1.02e-05	0.96	promoter-TSS (ENSGACG00000022321)	16	ENSGACG00000022321
groupI-2299	groupI	12209738	12209948	+	17.8	0.677	22	8.1	1	8.12	1.02e-05	0.91	intron (ENSGACG00000011112, intron 22 of 22)	9979	ENSGACG00000011118
groupI-23	groupI	16729045	16729255	+	162.2	0.86	170	73.9	9	8.21	1.44e-40	0.87	exon (ENSGACG00000012981, exon 1 of 2)	112	ENSGACG00000012981
groupI-230	groupI	15681239	15681449	+	76.9	0.712	84	35	5	7.01	2.2e-18	0.9	TTS (ENSGACG00000012311)	108	ENSGACG00000012321
groupI-2303	groupI	12877028	12877238	+	18.8	0.576	22	8.5	0.5	17.09	5.88e-08	1.01	intron (ENSGACG00000011383, intron 26 of 32)	115244	ENSGACG00000011383
groupI-2304	groupI	12917449	12917659	+	20.6	0.613	22	9.4	1	9.4	1.13e-06	1.05	intron (ENSGACG00000011383, intron 4 of 32)	74823	ENSGACG00000011383
groupI-2307	groupI	13799518	13799728	+	18.8	0.606	22	8.5	0.5	17.09	5.88e-08	0.91	intron (ENSGACG00000011697, intron 1 of 21)	34980	ENSGACG00000011697
groupI-2308	groupI	13832224	13832434	+	18.8	0.581	22	9.4	0.5	18.8	3.26e-09	0.91	TTS (ENSGACG00000011697)	2274	ENSGACG00000011697
groupI-231	groupI	20169167	20169377	+	76.9	0.646	84	35.5	5	7.09	2.2e-18	0.88	intron (ENSGACG00000013867, intron 1 of 17)	777	ENSGACG00000013867
groupI-2321	groupI	16249605	16249815	+	20.6	0.724	22	9.4	1	9.4	1.13e-06	0.91	intron (ENSGACG00000012628, intron 4 of 6)	22478	ENSGACG00000012627
groupI-2322	groupI	16614185	16614395	+	19.7	0.667	22	9	1	8.97	1.02e-05	0.91	intron (ENSGACG00000012909, intron 6 of 18)	7744	ENSGACG00000012909
groupI-2328	groupI	16975430	16975640	+	19.7	0.778	22	9	1	8.97	1.02e-05	0.96	intron (ENSGACG00000013140, intron 1 of 22)	9750	ENSGACG00000013140
groupI-233	groupI	3386562	3386772	+	77.8	0.686	83	35.5	3	11.82	2.63e-25	0.94	Intergenic	20480	ENSGACG00000006573
groupI-2331	groupI	18107745	18107955	+	20.6	0.667	22	9.4	1	9.4	1.13e-06	0.91	Intergenic	-3907	ENSGACG00000013456
groupI-2332	groupI	18374385	18374595	+	20.6	0.6	22	9.4	0.5	18.8	3.26e-09	0.91	promoter-TSS (ENSGACG00000013496)	-1860	ENSGACG00000013496
groupI-2338	groupI	19680241	19680451	+	19.7	0.559	22	9	1	8.97	1.02e-05	0.91	intron (ENSGACG00000013682, intron 12 of 41)	38966	ENSGACG00000013682
groupI-234	groupI	5918788	5918998	+	78.8	0.6	83	35.9	3	11.96	2.63e-25	0.91	Intergenic	-3209	ENSGACG00000007670
groupI-2343	groupI	20963240	20963450	+	18.8	0.786	22	8.5	1	8.54	1.02e-05	1.01	intron (ENSGACG00000014137, intron 1 of 2)	1058	ENSGACG00000014137
groupI-2344	groupI	21192941	21193151	+	20.6	0.731	22	9.4	1	9.4	1.13e-06	0.95	Intergenic	8993	ENSGACG00000014228
groupI-235	groupI	10529819	10530029	+	77.8	0.632	83	35.5	4	8.86	2.35e-21	0.87	exon (ENSGACG00000010268, exon 16 of 17)	17387	ENSGACG00000010276
groupI-2350	groupI	22355683	22355893	+	19.7	0.741	22	9	1	8.97	1.02e-05	0.91	intron (ENSGACG00000014600, intron 3 of 4)	1389	ENSGACG00000014600
groupI-2351	groupI	22811541	22811751	+	20.6	0.769	22	9.4	0.5	18.8	3.26e-09	0.91	Intergenic	16094	ENSGACG00000014790
groupI-2354	groupI	23338845	23339055	+	18.8	0.5	22	8.5	1	8.54	1.02e-05	0.91	intron (ENSGACG00000014926, intron 24 of 26)	-15982	ENSGACG00000014931
groupI-236	groupI	13556418	13556628	+	76.9	0.548	83	35.5	1	35.46	3.66e-41	0.87	intron (ENSGACG00000011555, intron 39 of 56)	62563	ENSGACG00000011579
groupI-2360	groupI	23808497	23808707	+	19.7	0.516	22	9	0.5	17.94	5.88e-08	0.96	Intergenic	-45173	ENSGACG00000015024
groupI-2361	groupI	23911384	23911594	+	20.6	0.759	22	9.4	0.5	18.8	3.26e-09	0.91	Intergenic	57714	ENSGACG00000015024
groupI-237	groupI	17743539	17743749	+	77.8	0.554	83	35.5	2	17.73	4.76e-31	0.84	Intergenic	-36125	ENSGACG00000013412
groupI-2370	groupI	24939167	24939377	+	19.7	0.645	22	9.4	1	9.4	1.13e-06	0.96	Intergenic	15531	ENSGACG00000015058
groupI-2377	groupI	25541954	25542164	+	20.6	0.833	22	9.4	1	9.4	1.13e-06	0.95	TTS (ENSGACG00000015156)	1957	ENSGACG00000015156
groupI-2379	groupI	27081315	27081525	+	17.8	0.774	22	8.1	0.5	16.23	5.88e-08	1.08	intron (ENSGACG00000015339, intron 33 of 36)	-15750	ENSGACG00000015348
groupI-238	groupI	20000299	20000509	+	76.9	0.647	83	35	8	4.38	1.69e-12	0.89	intron (ENSGACG00000013730, intron 9 of 13)	6405	ENSGACG00000013730
groupI-2381	groupI	27843944	27844154	+	19.7	0.556	22	9	1	8.97	1.02e-05	0.96	intron (ENSGACG00000015599, intron 3 of 17)	1136	ENSGACG00000015599
groupI-239	groupI	23256334	23256544	+	76	0.764	83	34.6	7	4.94	2.09e-13	0.89	Intergenic	-10996	ENSGACG00000014917
groupI-2390	groupI	2121095	2121305	+	18.8	0.808	21	8.5	1	8.54	1.02e-05	0.91	intron (ENSGACG00000005880, intron 8 of 11)	10989	ENSGACG00000005880
groupI-2398	groupI	3384178	3384388	+	17.8	0.742	21	8.1	1	8.12	1.02e-05	0.91	Intergenic	22864	ENSGACG00000006573
groupI-24	groupI	1974756	1974966	+	157.5	0.69	168	72.6	6	12.1	4.69e-51	0.84	Intergenic	3669	ENSGACG00000005779
groupI-240	groupI	1314827	1315037	+	76	0.763	82	35	5	7.01	2.2e-18	0.89	promoter-TSS (ENSGACG00000005430)	-243	ENSGACG00000005430
groupI-2406	groupI	4110436	4110646	+	19.7	0.731	21	9	0.5	17.94	5.88e-08	1.01	intron (ENSGACG00000006708, intron 30 of 31)	6648	ENSGACG00000006784
groupI-241	groupI	2733761	2733971	+	72.2	0.606	82	33.3	2	16.66	1.42e-28	0.87	Intergenic	-1639	ENSGACG00000006182
groupI-2413	groupI	4597678	4597888	+	19.7	0.655	21	9	0.5	17.94	5.88e-08	0.96	Intergenic	-9899	ENSGACG00000007093
groupI-2415	groupI	4650141	4650351	+	17.8	0.724	21	8.1	0.5	16.23	5.88e-08	0.96	Intergenic	32743	ENSGACG00000007095
groupI-2418	groupI	5150413	5150623	+	18.8	0.5	21	8.5	1	8.54	1.02e-05	0.91	Intergenic	-10978	ENSGACG00000007226
groupI-242	groupI	8362945	8363155	+	75	0.786	82	34.2	7	4.88	2.09e-13	0.95	promoter-TSS (ENSGACG00000009084)	-1350	ENSGACG00000009084
groupI-2420	groupI	5349510	5349720	+	18.8	0.833	21	8.5	0.5	17.09	5.88e-08	1.01	Intergenic	-7909	ENSGACG00000007272
groupI-2423	groupI	5652664	5652874	+	18.8	0.786	21	8.5	1	8.54	1.02e-05	0.96	Intergenic	39238	ENSGACG00000007440
groupI-243	groupI	11166300	11166510	+	76	0.574	82	35	1	35.03	3.66e-41	0.91	intron (ENSGACG00000010684, intron 1 of 19)	3276	ENSGACG00000010684
groupI-2434	groupI	6137862	6138072	+	18.8	0.531	21	8.5	1	8.54	1.02e-05	0.91	intron (ENSGACG00000007728, intron 15 of 33)	12646	ENSGACG00000007728
groupI-2435	groupI	6139949	6140159	+	18.8	0.731	21	8.5	1	8.54	1.02e-05	0.96	intron (ENSGACG00000007728, intron 12 of 33)	10559	ENSGACG00000007728
groupI-2437	groupI	6889665	6889875	+	19.7	0.724	21	9	1	8.97	1.02e-05	0.96	Intergenic	-2728	ENSGACG00000008224
groupI-2438	groupI	7039245	7039455	+	18.8	0.562	21	8.5	1	8.54	1.02e-05	0.96	Intergenic	-4688	ENSGACG00000008330
groupI-2439	groupI	7072558	7072768	+	18.8	0.75	21	8.5	0.5	17.09	5.88e-08	0.91	Intergenic	-4560	ENSGACG00000008344
groupI-244	groupI	13383671	13383881	+	73.1	0.735	82	33.8	4	8.44	1.76e-19	0.92	promoter-TSS (ENSGACG00000011521)	81	ENSGACG00000011521
groupI-2440	groupI	7490475	7490685	+	19.7	0.621	21	9	1	8.97	1.02e-05	0.91	promoter-TSS (ENSGACG00000008439)	-672	ENSGACG00000008439
groupI-2441	groupI	7501587	7501797	+	19.7	0.613	21	9	0.5	17.94	5.88e-08	0.91	Intergenic	-11784	ENSGACG00000008439
groupI-2447	groupI	8244616	8244826	+	20.6	0.613	21	9.4	1	9.4	1.13e-06	1.05	Intergenic	-42384	ENSGACG00000009072
groupI-245	groupI	19975637	19975847	+	75	0.76	82	34.2	0.5	68.36	1.2e-49	0.87	promoter-TSS (ENSGACG00000013712)	-162	ENSGACG00000013725
groupI-2450	groupI	8580042	8580252	+	19.7	0.676	21	9	0.5	17.94	5.88e-08	0.91	Intergenic	4817	ENSGACG00000009171
groupI-2452	groupI	8906296	8906506	+	18.8	0.548	21	8.5	1	8.54	1.02e-05	0.91	intron (ENSGACG00000009257, intron 12 of 32)	15445	ENSGACG00000009257
groupI-2453	groupI	8952071	8952281	+	19.7	0.643	21	9	1	8.97	1.02e-05	1.01	intron (ENSGACG00000009363, intron 6 of 7)	1460	ENSGACG00000009363
groupI-2454	groupI	8999119	8999329	+	18.8	0.643	21	8.5	1	8.54	1.02e-05	0.96	intron (ENSGACG00000009383, intron 3 of 36)	8926	ENSGACG00000009383
groupI-2458	groupI	9620900	9621110	+	18.8	0.568	21	8.5	0.5	17.09	5.88e-08	0.96	Intergenic	-2949	ENSGACG00000009761
groupI-2460	groupI	9818411	9818621	+	19.7	0.667	21	9	0.5	17.94	5.88e-08	1.01	promoter-TSS (ENSGACG00000009864)	121	ENSGACG00000009863
groupI-2465	groupI	10499482	10499692	+	19.7	0.68	21	9	1	8.97	1.02e-05	0.96	Intergenic	-10494	ENSGACG00000010268
groupI-2467	groupI	10893524	10893734	+	18.8	0.655	21	8.5	0.5	17.09	5.88e-08	0.91	intron (ENSGACG00000010444, intron 1 of 15)	-1707	ENSGACG00000010444
groupI-2469	groupI	11486879	11487089	+	18.8	0.679	21	9	0.5	17.94	5.88e-08	0.96	intron (ENSGACG00000010793, intron 1 of 2)	39256	ENSGACG00000010793
groupI-247	groupI	21144303	21144513	+	73.1	0.692	82	33.3	3	11.11	3.49e-23	0.89	intron (ENSGACG00000014203, intron 8 of 14)	6107	ENSGACG00000014203
groupI-2470	groupI	11622965	11623175	+	19.7	0.75	21	9	1	8.97	1.02e-05	0.96	intron (ENSGACG00000010843, intron 7 of 14)	4031	ENSGACG00000010843
groupI-2472	groupI	11688621	11688831	+	19.7	0.6	21	9	0.5	17.94	5.88e-08	0.96	Intergenic	20810	ENSGACG00000022540
groupI-2473	groupI	11774864	11775074	+	19.7	0.724	21	9	0.5	17.94	5.88e-08	1.01	Intergenic	-1016	ENSGACG00000010850
groupI-2474	groupI	11808142	11808352	+	18.8	0.656	21	8.5	0.5	17.09	5.88e-08	0.91	Intergenic	-34294	ENSGACG00000010850
groupI-2476	groupI	12215349	12215559	+	18.8	0.655	21	8.5	0.5	17.09	5.88e-08	1.01	Intergenic	4368	ENSGACG00000011118
groupI-2478	groupI	12475297	12475507	+	17.8	0.643	21	8.1	0.5	16.23	5.88e-08	0.96	intron (ENSGACG00000011337, intron 1 of 7)	5191	ENSGACG00000011337
groupI-248	groupI	22434639	22434849	+	76	0.759	82	34.6	3	11.53	3.08e-24	0.87	promoter-TSS (ENSGACG00000014645)	2008	ENSGACG00000014645
groupI-2483	groupI	13313606	13313816	+	18.8	0.6	21	8.5	1	8.54	1.02e-05	0.96	Intergenic	-7169	ENSGACG00000011469
groupI-2484	groupI	13568680	13568890	+	17.8	0.615	21	8.1	0.5	16.23	5.88e-08	1.08	intron (ENSGACG00000011555, intron 40 of 56)	50301	ENSGACG00000011579
groupI-2487	groupI	13736729	13736939	+	18.8	0.69	21	8.5	1	8.54	1.02e-05	1.01	intron (ENSGACG00000011679, intron 1 of 11)	2635	ENSGACG00000011679
groupI-2489	groupI	14172620	14172830	+	17.8	0.567	21	8.1	0.5	16.23	5.88e-08	0.91	intron (ENSGACG00000011821, intron 16 of 17)	-12675	ENSGACG00000011861
groupI-2494	groupI	15070152	15070362	+	17.8	0.714	21	8.1	1	8.12	1.02e-05	0.91	Intergenic	-46872	ENSGACG00000012229
groupI-2498	groupI	15391605	15391815	+	17.8	0.531	21	8.1	0.5	16.23	5.88e-08	0.96	intron (ENSGACG00000012279, intron 1 of 8)	1089	ENSGACG00000012279
groupI-25	groupI	19994231	19994441	+	154.7	0.678	165	70.5	3	23.5	1.09e-68	0.81	intron (ENSGACG00000013730, intron 13 of 13)	12473	ENSGACG00000013730
groupI-250	groupI	9650443	9650653	+	76	0.633	81	34.6	7	4.94	2.09e-13	0.91	Intergenic	-3727	ENSGACG00000009773
groupI-2501	groupI	16236023	16236233	+	19.7	0.643	21	9	0.5	17.94	5.88e-08	0.96	intron (ENSGACG00000012628, intron 5 of 6)	8896	ENSGACG00000012627
groupI-2506	groupI	17803106	17803316	+	17.8	0.581	21	8.1	0.5	16.23	5.88e-08	0.91	Intergenic	-95692	ENSGACG00000013412
groupI-2507	groupI	17900873	17901083	+	18.8	0.7	21	8.5	1	8.54	1.02e-05	1.01	Intergenic	-60886	ENSGACG00000013416
groupI-2509	groupI	18118051	18118261	+	19.7	0.708	21	9	1	8.97	1.02e-05	0.91	Intergenic	-14213	ENSGACG00000013456
groupI-251	groupI	11525796	11526006	+	75	0.51	81	34.6	5	6.92	1.55e-17	0.86	exon (ENSGACG00000010793, exon 1 of 3)	339	ENSGACG00000010793
groupI-2517	groupI	21143639	21143849	+	18.8	0.704	21	8.5	0.5	17.09	5.88e-08	0.91	intron (ENSGACG00000014203, intron 8 of 14)	6771	ENSGACG00000014203
groupI-2518	groupI	21167186	21167396	+	15	0.548	21	6.8	0.5	13.67	1.32e-05	0.91	intron (ENSGACG00000014216, intron 4 of 30)	12019	ENSGACG00000014216
groupI-252	groupI	11595109	11595319	+	75	0.731	81	34.2	4	8.54	2.07e-20	0.89	Intergenic	-3141	ENSGACG00000010797
groupI-2521	groupI	21631257	21631467	+	19.7	0.636	21	9	0.5	17.94	5.88e-08	0.91	intron (ENSGACG00000014299, intron 1 of 40)	1104	ENSGACG00000014299
groupI-2522	groupI	21741371	21741581	+	16.9	0.76	21	7.7	0.5	15.38	9.4e-07	1.02	Intergenic	41364	ENSGACG00000014324
groupI-2523	groupI	21746423	21746633	+	19.7	0.593	21	9	0.5	17.94	5.88e-08	1.01	Intergenic	36838	ENSGACG00000014345
groupI-2528	groupI	22404019	22404229	+	18.8	0.655	21	8.5	1	8.54	1.02e-05	0.91	TTS (ENSGACG00000014605)	-2010	ENSGACG00000014627
groupI-2529	groupI	22474009	22474219	+	18.8	0.688	21	8.5	0.5	17.09	5.88e-08	1.01	Intergenic	-13499	ENSGACG00000014712
groupI-253	groupI	14193027	14193237	+	74.1	0.568	81	33.8	4	8.44	1.76e-19	0.88	Intergenic	7732	ENSGACG00000011861
groupI-2539	groupI	24200552	24200762	+	18.8	0.656	21	9	0.5	17.94	5.88e-08	0.91	Intergenic	-45448	ENSGACG00000015026
groupI-2541	groupI	24363556	24363766	+	18.8	0.655	21	8.5	1	8.54	1.02e-05	0.91	Intergenic	51353	ENSGACG00000015029
groupI-255	groupI	21856851	21857061	+	72.2	0.576	81	32.9	3	10.97	3.86e-22	0.88	intron (ENSGACG00000014349, intron 1 of 5)	225	ENSGACG00000014349
groupI-2550	groupI	26046646	26046856	+	18.8	0.688	21	8.5	1	8.54	1.02e-05	1.07	Intergenic	30625	ENSGACG00000015201
groupI-2552	groupI	27030427	27030637	+	17.8	0.818	21	8.1	0.5	16.23	5.88e-08	0.91	Intergenic	-4485	ENSGACG00000015339
groupI-2553	groupI	27057399	27057609	+	18.8	0.692	21	8.5	0.5	17.09	5.88e-08	0.91	intron (ENSGACG00000015339, intron 27 of 36)	22487	ENSGACG00000015339
groupI-2559	groupI	1229643	1229853	+	17.8	0.692	20	8.1	1	8.12	1.02e-05	0.91	intron (ENSGACG00000005329, intron 22 of 23)	-4490	ENSGACG00000005337
groupI-256	groupI	24658372	24658582	+	73.1	0.718	81	34.2	1	34.18	1.28e-39	0.93	intron (ENSGACG00000015038, intron 1 of 13)	980	ENSGACG00000015038
groupI-2561	groupI	1815939	1816149	+	16.9	0.75	20	7.7	1	7.69	8.32e-05	0.91	Intergenic	4405	ENSGACG00000005639
groupI-2567	groupI	1962433	1962643	+	16.9	0.704	20	7.7	1	7.69	8.32e-05	1.02	Intergenic	-1055	ENSGACG00000005764
groupI-2568	groupI	2224740	2224950	+	17.8	0.6	20	8.1	0.5	16.23	5.88e-08	0.91	promoter-TSS (ENSGACG00000006068)	-342	ENSGACG00000006068
groupI-257	groupI	27437596	27437806	+	73.1	0.798	81	33.8	8	4.22	3.19e-11	0.89	promoter-TSS (ENSGACG00000015441)	99	ENSGACG00000015441
groupI-2576	groupI	3316051	3316261	+	17.8	0.633	20	8.1	1	8.12	1.02e-05	0.96	exon (ENSGACG00000006486, exon 6 of 19)	2789	ENSGACG00000006486
groupI-2579	groupI	3554011	3554221	+	18.8	0.68	20	8.5	1	8.54	1.02e-05	0.91	Intergenic	-13003	ENSGACG00000006593
groupI-258	groupI	426482	426692	+	74.1	0.743	80	33.8	10	3.38	7.37e-09	0.94	Intergenic	-1116	ENSGACG00000004711
groupI-2583	groupI	4004231	4004441	+	18.8	0.529	20	8.5	1	8.54	1.02e-05	0.96	intron (ENSGACG00000006638, intron 2 of 18)	20138	ENSGACG00000006638
groupI-2584	groupI	4295422	4295632	+	17.8	0.679	20	8.1	0.5	16.23	5.88e-08	0.91	Intergenic	3990	ENSGACG00000022573
groupI-2586	groupI	4356916	4357126	+	17.8	0.586	20	8.1	0.5	16.23	5.88e-08	0.91	intron (ENSGACG00000006917, intron 3 of 34)	40547	ENSGACG00000006917
groupI-2587	groupI	4418768	4418978	+	15.9	0.69	20	7.3	0.5	14.53	9.4e-07	0.97	Intergenic	-6652	ENSGACG00000006936
groupI-2589	groupI	4734528	4734738	+	17.8	0.536	20	8.1	0.5	16.23	5.88e-08	0.96	intron (ENSGACG00000007117, intron 5 of 17)	-9382	ENSGACG00000007125
groupI-259	groupI	436479	436689	+	68.5	0.753	80	31.2	10	3.12	7.98e-08	0.93	promoter-TSS (ENSGACG00000004718)	94	ENSGACG00000004718
groupI-2594	groupI	5731832	5732042	+	17.8	0.655	20	8.1	0.5	16.23	5.88e-08	0.91	intron (ENSGACG00000007464, intron 39 of 39)	16977	ENSGACG00000007464
groupI-2595	groupI	5775590	5775800	+	16.9	0.548	20	7.7	1	7.69	8.32e-05	0.91	intron (ENSGACG00000007520, intron 5 of 23)	9287	ENSGACG00000007520
groupI-26	groupI	11163081	11163291	+	154.7	0.693	164	70.5	18	3.92	1.26e-20	0.87	promoter-TSS (ENSGACG00000010684)	57	ENSGACG00000010684
groupI-2605	groupI	6811488	6811698	+	18.8	0.613	20	8.5	0.5	17.09	5.88e-08	0.96	Intergenic	-5835	ENSGACG00000008193
groupI-2609	groupI	7761844	7762054	+	16.9	0.556	20	8.1	0.5	16.23	5.88e-08	0.91	intron (ENSGACG00000008742, intron 2 of 16)	-17901	ENSGACG00000008749
groupI-261	groupI	5864398	5864608	+	75	0.574	80	34.2	2	17.09	8.35e-30	0.88	intron (ENSGACG00000007613, intron 1 of 21)	475	ENSGACG00000007613
groupI-2610	groupI	7785878	7786088	+	17.8	0.696	20	8.1	0.5	16.23	5.88e-08	0.96	intron (ENSGACG00000008749, intron 3 of 14)	6133	ENSGACG00000008749
groupI-2611	groupI	7803186	7803396	+	18.8	0.586	20	8.5	1	8.54	1.02e-05	0.91	Intergenic	-1088	ENSGACG00000008790
groupI-2618	groupI	8888493	8888703	+	18.8	0.552	20	8.5	0.5	17.09	5.88e-08	0.96	Intergenic	-2358	ENSGACG00000009257
groupI-2619	groupI	8894611	8894821	+	17.8	0.567	20	8.1	1	8.12	1.02e-05	0.91	exon (ENSGACG00000009257, exon 4 of 13)	3760	ENSGACG00000009257
groupI-262	groupI	8648127	8648337	+	73.1	0.63	80	33.3	7	4.76	1.02e-12	0.88	Intergenic	16315	ENSGACG00000009193
groupI-2622	groupI	9007038	9007248	+	18.8	0.708	20	8.5	0.5	17.09	5.88e-08	1.01	intron (ENSGACG00000009383, intron 3 of 36)	16845	ENSGACG00000009383
groupI-2627	groupI	9327352	9327562	+	18.8	0.562	20	8.5	1	8.54	1.02e-05	0.96	Intergenic	16550	ENSGACG00000009566
groupI-2628	groupI	9633819	9634029	+	16.9	0.5	20	7.7	0.5	15.38	9.4e-07	0.96	Intergenic	-15868	ENSGACG00000009761
groupI-263	groupI	11166883	11167093	+	73.1	0.586	80	33.3	0.5	66.65	8.13e-48	0.88	intron (ENSGACG00000010684, intron 1 of 19)	3859	ENSGACG00000010684
groupI-2634	groupI	10115229	10115439	+	17.8	0.6	20	8.1	1	8.12	1.02e-05	0.91	intron (ENSGACG00000010115, intron 3 of 14)	8509	ENSGACG00000010115
groupI-2635	groupI	10116658	10116868	+	17.8	0.633	20	8.1	1	8.12	1.02e-05	0.96	intron (ENSGACG00000010115, intron 3 of 14)	9938	ENSGACG00000010115
groupI-2638	groupI	10289688	10289898	+	16.9	0.69	20	7.7	1	7.69	8.32e-05	0.96	Intergenic	-19795	ENSGACG00000010208
groupI-2640	groupI	10906346	10906556	+	17.8	0.581	20	8.1	0.5	16.23	5.88e-08	1.02	intron (ENSGACG00000010444, intron 1 of 15)	-14529	ENSGACG00000010444
groupI-2642	groupI	11099203	11099413	+	18.8	0.545	20	8.5	1	8.54	1.02e-05	0.91	intron (ENSGACG00000010665, intron 3 of 8)	-4499	ENSGACG00000010648
groupI-2644	groupI	11443632	11443842	+	18.8	0.75	20	8.5	0.5	17.09	5.88e-08	0.96	Intergenic	-1999	ENSGACG00000010789
groupI-265	groupI	24979342	24979552	+	73.1	0.772	80	34.2	1	34.18	1.28e-39	0.89	Intergenic	-2112	ENSGACG00000015062
groupI-2651	groupI	12187862	12188072	+	17.8	0.514	20	8.1	1	8.12	1.02e-05	0.91	intron (ENSGACG00000011112, intron 3 of 22)	2115	ENSGACG00000011112
groupI-2655	groupI	12740645	12740855	+	16.9	0.533	20	7.7	1	7.69	8.32e-05	0.91	intron (ENSGACG00000011373, intron 3 of 32)	5815	ENSGACG00000011373
groupI-2657	groupI	12922086	12922296	+	17.8	0.72	20	8.1	0.5	16.23	5.88e-08	1.08	intron (ENSGACG00000011383, intron 4 of 32)	70186	ENSGACG00000011383
groupI-2659	groupI	13372744	13372954	+	15.9	0.667	20	7.7	0.5	15.38	9.4e-07	0.91	Intergenic	-1097	ENSGACG00000011506
groupI-266	groupI	940337	940547	+	71.3	0.789	79	32.9	5	6.58	7.02e-16	0.92	promoter-TSS (ENSGACG00000005183)	-195	ENSGACG00000005183
groupI-2661	groupI	13425976	13426186	+	17.8	0.676	20	8.1	1	8.12	1.02e-05	0.96	intron (ENSGACG00000011549, intron 1 of 4)	6895	ENSGACG00000011549
groupI-2666	groupI	14201525	14201735	+	17.8	0.76	20	8.1	0.5	16.23	5.88e-08	0.96	Intergenic	-5688	ENSGACG00000011908
groupI-2669	groupI	14449493	14449703	+	18.8	0.71	20	8.5	0.5	17.09	5.88e-08	0.91	Intergenic	-1042	ENSGACG00000011976
groupI-267	groupI	8978673	8978883	+	73.1	0.667	79	33.3	6	5.55	1.65e-14	0.84	Intergenic	-11520	ENSGACG00000009383
groupI-2670	groupI	14485015	14485225	+	17.8	0.633	20	8.1	0.5	16.23	5.88e-08	0.91	promoter-TSS (ENSGACG00000012067)	-594	ENSGACG00000012067
groupI-2671	groupI	14569694	14569904	+	18.8	0.68	20	8.5	1	8.54	1.02e-05	0.91	Intergenic	-15815	ENSGACG00000012069
groupI-2678	groupI	15641938	15642148	+	16.9	0.68	20	7.7	1	7.69	8.32e-05	0.96	Intergenic	-4476	ENSGACG00000012302
groupI-268	groupI	9141580	9141790	+	73.1	0.638	79	33.3	7	4.76	1.02e-12	0.87	promoter-TSS (ENSGACG00000009437)	49	ENSGACG00000009437
groupI-2680	groupI	15816143	15816353	+	18.8	0.704	20	8.5	1	8.54	1.02e-05	0.96	Intergenic	-10263	ENSGACG00000012382
groupI-2684	groupI	16307008	16307218	+	18.8	0.643	20	8.5	0.5	17.09	5.88e-08	0.91	Intergenic	8336	ENSGACG00000012634
groupI-2685	groupI	16568983	16569193	+	18.8	0.667	20	8.5	0.5	17.09	5.88e-08	0.91	intron (ENSGACG00000012798, intron 2 of 7)	3526	ENSGACG00000012798
groupI-2686	groupI	16772830	16773040	+	18.8	0.63	20	8.5	0.5	17.09	5.88e-08	1.01	promoter-TSS (ENSGACG00000012993)	-399	ENSGACG00000012993
groupI-2688	groupI	17211766	17211976	+	16.9	0.577	20	7.7	0.5	15.38	9.4e-07	0.91	Intergenic	-8923	ENSGACG00000013263
groupI-2691	groupI	19147686	19147896	+	17.8	0.63	20	8.1	1	8.12	1.02e-05	0.96	Intergenic	32630	ENSGACG00000013610
groupI-2692	groupI	19148600	19148810	+	18.8	0.667	20	8.5	1	8.54	1.02e-05	0.91	Intergenic	31716	ENSGACG00000013610
groupI-2695	groupI	20247281	20247491	+	18.8	0.6	20	8.5	1	8.54	1.02e-05	0.91	intron (ENSGACG00000013914, intron 19 of 20)	-7272	ENSGACG00000013910
groupI-27	groupI	16289638	16289848	+	153.8	0.587	164	70.1	11	6.37	1.3e-32	0.84	promoter-TSS (ENSGACG00000012628)	-25	ENSGACG00000012628
groupI-270	groupI	16196440	16196650	+	73.1	0.683	79	33.3	0.5	66.65	8.13e-48	0.89	Intergenic	8508	ENSGACG00000012623
groupI-2706	groupI	21512416	21512626	+	17.8	0.692	20	8.5	1	8.54	1.02e-05	0.91	Intergenic	-15571	ENSGACG00000014256
groupI-271	groupI	5726049	5726259	+	73.1	0.612	78	33.3	5	6.66	1.06e-16	0.97	Intergenic	-14803	ENSGACG00000007444
groupI-2713	groupI	22288932	22289142	+	18.8	0.471	20	8.5	1	8.54	1.02e-05	0.91	Intergenic	3379	ENSGACG00000014592
groupI-2715	groupI	22520517	22520727	+	17.8	0.667	20	8.1	0.5	16.23	5.88e-08	0.91	intron (ENSGACG00000014720, intron 2 of 3)	-16596	ENSGACG00000014722
groupI-2719	groupI	22751038	22751248	+	16.9	0.581	20	7.7	1	7.69	8.32e-05	0.91	Intergenic	-6424	ENSGACG00000014770
groupI-272	groupI	9293961	9294171	+	65.6	0.924	78	29.9	1	29.91	4.3e-32	0.91	Intergenic	-2804	ENSGACG00000009507
groupI-2722	groupI	23195164	23195374	+	17.8	0.643	20	8.1	0.5	16.23	5.88e-08	0.91	promoter-TSS (ENSGACG00000014901)	-577	ENSGACG00000014901
groupI-2724	groupI	23384689	23384899	+	17.8	0.655	20	8.1	0.5	16.23	5.88e-08	0.96	intron (ENSGACG00000014934, intron 10 of 17)	16150	ENSGACG00000014933
groupI-2726	groupI	23505027	23505237	+	16.9	0.64	20	7.7	1	7.69	8.32e-05	1.02	Intergenic	-38734	ENSGACG00000014951
groupI-273	groupI	9405215	9405425	+	73.1	0.911	78	33.3	5	6.66	1.06e-16	0.96	intron (ENSGACG00000009604, intron 1 of 5)	992	ENSGACG00000009604
groupI-2732	groupI	23898057	23898267	+	17.8	0.56	20	8.1	0.5	16.23	5.88e-08	0.91	Intergenic	44387	ENSGACG00000015024
groupI-2734	groupI	24171893	24172103	+	17.8	0.72	20	8.1	0.5	16.23	5.88e-08	0.91	Intergenic	-16789	ENSGACG00000015026
groupI-2735	groupI	24199131	24199341	+	18.8	0.731	20	8.5	1	8.54	1.02e-05	0.91	Intergenic	-44027	ENSGACG00000015026
groupI-2739	groupI	24595307	24595517	+	17.8	0.692	20	8.1	1	8.12	1.02e-05	0.91	Intergenic	-21276	ENSGACG00000015030
groupI-274	groupI	21665754	21665964	+	71.3	0.66	78	32.5	4	8.12	1.46e-18	0.87	promoter-TSS (ENSGACG00000014313)	-79	ENSGACG00000014313
groupI-2742	groupI	24879453	24879663	+	17.8	0.56	20	8.1	1	8.12	1.02e-05	0.91	intron (ENSGACG00000015056, intron 4 of 8)	50163	ENSGACG00000015056
groupI-2744	groupI	25023123	25023333	+	16.9	0.792	20	7.7	0.5	15.38	9.4e-07	0.91	Intergenic	-18327	ENSGACG00000022197
groupI-2747	groupI	25522257	25522467	+	17.8	0.636	20	8.1	1	8.12	1.02e-05	1.02	Intergenic	-4497	ENSGACG00000015152
groupI-2749	groupI	25649576	25649786	+	16.9	0.515	20	7.7	1	7.69	8.32e-05	0.96	intron (ENSGACG00000015180, intron 1 of 2)	3485	ENSGACG00000015180
groupI-275	groupI	27407780	27407990	+	69.4	0.738	78	31.6	5	6.32	4.52e-15	0.94	Intergenic	3727	ENSGACG00000015429
groupI-2752	groupI	26165413	26165623	+	16.9	0.643	20	7.7	1	7.69	8.32e-05	0.96	intron (ENSGACG00000015207, intron 2 of 4)	56804	ENSGACG00000015207
groupI-2755	groupI	27070406	27070616	+	17.8	0.769	20	8.1	0.5	16.23	5.88e-08	0.91	intron (ENSGACG00000015339, intron 33 of 36)	-26659	ENSGACG00000015348
groupI-2756	groupI	27074646	27074856	+	18.8	0.536	20	8.5	1	8.54	1.02e-05	0.91	intron (ENSGACG00000015339, intron 33 of 36)	-22419	ENSGACG00000015348
groupI-2757	groupI	27108136	27108346	+	17.8	0.773	20	8.1	0.5	16.23	5.88e-08	0.91	exon (ENSGACG00000015348, exon 3 of 5)	11071	ENSGACG00000015348
groupI-2758	groupI	27228429	27228639	+	18.8	0.655	20	8.5	0.5	17.09	5.88e-08	0.96	intron (ENSGACG00000015358, intron 12 of 15)	-4344	ENSGACG00000015357
groupI-276	groupI	27829588	27829798	+	72.2	0.704	78	32.9	0.5	65.79	5.37e-46	0.88	promoter-TSS (ENSGACG00000015589)	-257	ENSGACG00000015589
groupI-2760	groupI	27801052	27801262	+	17.8	0.783	20	8.1	0.5	16.23	5.88e-08	0.91	promoter-TSS (ENSGACG00000015581)	-534	ENSGACG00000015581
groupI-2764	groupI	359740	359950	+	16.9	0.818	19	7.7	0.5	15.38	9.4e-07	0.97	promoter-TSS (ENSGACG00000004619)	-513	ENSGACG00000004619
groupI-2767	groupI	989078	989288	+	15.9	0.607	19	7.3	1	7.26	8.32e-05	0.97	intron (ENSGACG00000005214, intron 23 of 23)	21942	ENSGACG00000005228
groupI-277	groupI	4806126	4806336	+	72.2	0.772	77	33.3	1	33.32	4.36e-38	0.91	promoter-TSS (ENSGACG00000007171)	-864	ENSGACG00000007171
groupI-2773	groupI	1376681	1376891	+	15	0.6	19	6.8	0.5	13.67	1.32e-05	0.91	intron (ENSGACG00000005457, intron 4 of 15)	7340	ENSGACG00000005457
groupI-278	groupI	11094405	11094615	+	69.4	0.673	77	32.9	1	32.9	1.44e-36	0.86	5' UTR (ENSGACG00000010648, exon 1 of 7)	299	ENSGACG00000010648
groupI-2780	groupI	2122068	2122278	+	17.8	0.792	19	8.1	1	8.12	1.02e-05	0.91	intron (ENSGACG00000005880, intron 8 of 11)	11962	ENSGACG00000005880
groupI-2781	groupI	2130965	2131175	+	15.9	0.72	19	7.3	1	7.26	8.32e-05	0.91	Intergenic	-8316	ENSGACG00000005890
groupI-2788	groupI	3124576	3124786	+	15.9	0.692	19	7.3	0.5	14.53	9.4e-07	0.91	intron (ENSGACG00000006375, intron 1 of 6)	471	ENSGACG00000006375
groupI-2789	groupI	3255415	3255625	+	17.8	0.692	19	8.1	0.5	16.23	5.88e-08	0.91	Intergenic	-17980	ENSGACG00000006478
groupI-279	groupI	14207339	14207549	+	72.2	0.624	77	32.9	5	6.58	7.02e-16	0.88	intron (ENSGACG00000011908, intron 1 of 8)	126	ENSGACG00000011908
groupI-2791	groupI	3354280	3354490	+	17.8	0.625	19	8.1	0.5	16.23	5.88e-08	0.91	intron (ENSGACG00000006559, intron 1 of 10)	1947	ENSGACG00000006559
groupI-2792	groupI	3365521	3365731	+	16.9	0.464	19	7.7	1	7.69	8.32e-05	0.91	intron (ENSGACG00000006559, intron 9 of 10)	13188	ENSGACG00000006559
groupI-2793	groupI	3405103	3405313	+	17.8	0.607	19	8.1	1	8.12	1.02e-05	0.91	intron (ENSGACG00000006573, intron 1 of 3)	1939	ENSGACG00000006573
groupI-2794	groupI	3570612	3570822	+	16.9	0.704	19	7.7	0.5	15.38	9.4e-07	0.91	Intergenic	-29604	ENSGACG00000006593
groupI-2795	groupI	3615536	3615746	+	15.9	0.68	19	7.3	0.5	14.53	9.4e-07	0.91	Intergenic	-74528	ENSGACG00000006593
groupI-2796	groupI	3617111	3617321	+	15.9	0.643	19	7.3	1	7.26	8.32e-05	1.03	Intergenic	-76103	ENSGACG00000006593
groupI-2799	groupI	3904148	3904358	+	16.9	0.654	19	7.7	1	7.69	8.32e-05	0.91	Intergenic	-30840	ENSGACG00000006635
groupI-28	groupI	3173447	3173657	+	156.6	0.761	162	71.3	0.5	142.69	3.02e-124	0.85	Intergenic	-2347	ENSGACG00000006467
groupI-280	groupI	20223251	20223461	+	72.2	0.772	77	32.9	3	10.97	3.86e-22	0.92	intron (ENSGACG00000013901, intron 1 of 7)	129	ENSGACG00000013901
groupI-2800	groupI	3962532	3962742	+	17.8	0.864	19	8.1	1	8.12	1.02e-05	0.91	Intergenic	-21561	ENSGACG00000006638
groupI-2806	groupI	4357988	4358198	+	17.8	0.594	19	8.1	1	8.12	1.02e-05	0.91	intron (ENSGACG00000006917, intron 3 of 34)	39475	ENSGACG00000006917
groupI-2808	groupI	4525279	4525489	+	16.9	0.643	19	7.7	1	7.69	8.32e-05	1.03	Intergenic	14110	ENSGACG00000007060
groupI-281	groupI	4806673	4806883	+	69.4	0.741	76	32	0.5	64.08	5.37e-46	0.9	promoter-TSS (ENSGACG00000007171)	-317	ENSGACG00000007171
groupI-2812	groupI	4869325	4869535	+	15.9	0.591	19	7.3	1	7.26	8.32e-05	0.91	Intergenic	51223	ENSGACG00000007177
groupI-2816	groupI	5611169	5611379	+	17.8	0.607	19	8.1	1	8.12	1.02e-05	0.91	Intergenic	-13724	ENSGACG00000007428
groupI-2819	groupI	5706867	5707077	+	16.9	0.607	19	7.7	0.5	15.38	9.4e-07	0.96	intron (ENSGACG00000007444, intron 3 of 11)	4379	ENSGACG00000007444
groupI-282	groupI	5672178	5672388	+	69.4	0.77	76	32	2	16.02	2.35e-27	0.88	Intergenic	19724	ENSGACG00000007440
groupI-2823	groupI	6165173	6165383	+	16.9	0.548	19	7.7	1	7.69	8.32e-05	0.91	intron (ENSGACG00000007754, intron 1 of 6)	4351	ENSGACG00000007754
groupI-2824	groupI	6309919	6310129	+	17.8	0.5	19	8.1	0.5	16.23	5.88e-08	0.96	Intergenic	-5245	ENSGACG00000007960
groupI-2828	groupI	6511829	6512039	+	17.8	0.5	19	8.1	1	8.12	1.02e-05	0.91	intron (ENSGACG00000008068, intron 80 of 95)	53528	ENSGACG00000008068
groupI-283	groupI	5805099	5805309	+	69.4	0.654	76	31.6	7	4.52	2.23e-11	0.93	exon (ENSGACG00000007590, exon 1 of 3)	125	ENSGACG00000007590
groupI-2830	groupI	6835932	6836142	+	16.9	0.654	19	8.1	0.5	16.23	5.88e-08	0.96	Intergenic	-4506	ENSGACG00000008198
groupI-2832	groupI	6891688	6891898	+	16.9	0.63	19	8.1	0.5	16.23	5.88e-08	0.96	promoter-TSS (ENSGACG00000008224)	-705	ENSGACG00000008224
groupI-2833	groupI	6893956	6894166	+	15	0.769	19	6.8	0.5	13.67	1.32e-05	0.91	intron (ENSGACG00000008224, intron 1 of 11)	1563	ENSGACG00000008224
groupI-2834	groupI	6943738	6943948	+	16.9	0.567	19	7.7	0.5	15.38	9.4e-07	0.91	intron (ENSGACG00000008238, intron 3 of 21)	12909	ENSGACG00000008238
groupI-2835	groupI	7092865	7093075	+	15.9	0.72	19	7.3	0.5	14.53	9.4e-07	0.91	Intergenic	-5063	ENSGACG00000008351
groupI-2836	groupI	7108645	7108855	+	16.9	0.655	19	7.7	1	7.69	8.32e-05	0.91	Intergenic	-20843	ENSGACG00000008351
groupI-2837	groupI	7162880	7163090	+	17.8	0.9	19	8.1	0.5	16.23	5.88e-08	1.08	Intergenic	-75078	ENSGACG00000008351
groupI-2839	groupI	7323163	7323373	+	17.8	0.654	19	8.1	1	8.12	1.02e-05	0.96	Intergenic	-75601	ENSGACG00000008355
groupI-284	groupI	5920172	5920382	+	71.3	0.511	76	32.5	1	32.47	1.44e-36	0.9	TTS (ENSGACG00000007672)	-4593	ENSGACG00000007670
groupI-2842	groupI	7469417	7469627	+	17.8	0.577	19	8.1	1	8.12	1.02e-05	1.08	intron (ENSGACG00000008413, intron 2 of 10)	7837	ENSGACG00000008413
groupI-2844	groupI	7703546	7703756	+	15.9	0.593	19	7.3	0.5	14.53	9.4e-07	0.97	Intergenic	15325	ENSGACG00000008738
groupI-2845	groupI	7729870	7730080	+	16.9	0.613	19	7.7	0.5	15.38	9.4e-07	0.91	Intergenic	-10999	ENSGACG00000008738
groupI-2846	groupI	7790653	7790863	+	17.8	0.577	19	8.1	1	8.12	1.02e-05	0.96	intron (ENSGACG00000008749, intron 9 of 14)	8135	ENSGACG00000008759
groupI-285	groupI	13230531	13230741	+	70.3	0.669	76	32	2	16.02	2.35e-27	0.9	intron (ENSGACG00000011447, intron 1 of 4)	986	ENSGACG00000011447
groupI-2850	groupI	8657956	8658166	+	17.8	0.667	19	8.1	0.5	16.23	5.88e-08	0.91	intron (ENSGACG00000009193, intron 9 of 14)	6486	ENSGACG00000009193
groupI-2855	groupI	9158700	9158910	+	16.9	0.654	19	7.7	1	7.69	8.32e-05	0.96	Intergenic	-5208	ENSGACG00000009446
groupI-2856	groupI	9219297	9219507	+	16.9	0.652	19	7.7	1	7.69	8.32e-05	0.96	Intergenic	-9054	ENSGACG00000009494
groupI-2859	groupI	9264651	9264861	+	17.8	0.552	19	8.1	0.5	16.23	5.88e-08	0.91	Intergenic	-1168	ENSGACG00000009502
groupI-286	groupI	17208042	17208252	+	69.4	0.67	76	31.6	1	31.61	4.62e-35	0.92	Intergenic	-12647	ENSGACG00000013263
groupI-2863	groupI	9275373	9275583	+	15.9	0.655	19	7.3	1	7.26	8.32e-05	0.97	Intergenic	-11890	ENSGACG00000009502
groupI-2868	groupI	9626660	9626870	+	17.8	0.8	19	8.1	0.5	16.23	5.88e-08	1.02	Intergenic	-8709	ENSGACG00000009761
groupI-287	groupI	26681504	26681714	+	71.3	0.618	76	32.5	1	32.47	1.44e-36	0.87	intron (ENSGACG00000015252, intron 2 of 7)	1548	ENSGACG00000015252
groupI-2873	groupI	9869331	9869541	+	16.9	0.519	19	7.7	0.5	15.38	9.4e-07	0.91	intron (ENSGACG00000009915, intron 1 of 22)	-9250	ENSGACG00000009912
groupI-2876	groupI	9927153	9927363	+	17.8	0.455	19	8.1	0.5	16.23	5.88e-08	0.91	Intergenic	4841	ENSGACG00000009936
groupI-2877	groupI	9970219	9970429	+	17.8	0.667	19	8.1	1	8.12	1.02e-05	0.91	intron (ENSGACG00000009957, intron 3 of 9)	14780	ENSGACG00000009957
groupI-2878	groupI	10051784	10051994	+	15.9	0.571	19	7.3	1	7.26	8.32e-05	0.91	intron (ENSGACG00000010092, intron 1 of 3)	-16221	ENSGACG00000010096
groupI-2879	groupI	10060562	10060772	+	16.9	0.72	19	7.7	0.5	15.38	9.4e-07	0.91	intron (ENSGACG00000010092, intron 2 of 3)	-7443	ENSGACG00000010096
groupI-288	groupI	4093565	4093775	+	68.5	0.712	75	32.5	8	4.06	1.33e-10	0.92	intron (ENSGACG00000006708, intron 1 of 31)	102	ENSGACG00000006708
groupI-2880	groupI	10211043	10211253	+	16.9	0.533	19	7.7	0.5	15.38	9.4e-07	0.96	Intergenic	-25614	ENSGACG00000010173
groupI-2884	groupI	10797792	10798002	+	16.9	0.8	19	7.7	0.5	15.38	9.4e-07	1.02	Intergenic	-7175	ENSGACG00000010371
groupI-2888	groupI	11027614	11027824	+	16.9	0.7	19	7.7	1	7.69	8.32e-05	0.96	intron (ENSGACG00000010555, intron 1 of 25)	3657	ENSGACG00000010555
groupI-2889	groupI	11102541	11102751	+	16.9	0.643	19	7.7	1	7.69	8.32e-05	0.91	intron (ENSGACG00000010665, intron 1 of 8)	2854	ENSGACG00000010665
groupI-2892	groupI	11402637	11402847	+	17.8	0.826	19	8.1	0.5	16.23	5.88e-08	0.91	Intergenic	-4263	ENSGACG00000010730
groupI-2897	groupI	11950468	11950678	+	17.8	0.571	19	8.1	0.5	16.23	5.88e-08	0.91	exon (ENSGACG00000010876, exon 10 of 13)	2079	ENSGACG00000010871
groupI-29	groupI	20911631	20911841	+	154.7	0.657	162	70.5	12	5.87	2.15e-30	0.83	promoter-TSS (ENSGACG00000014108)	3	ENSGACG00000014108
groupI-290	groupI	5751617	5751827	+	69.4	0.612	75	31.6	0.5	63.23	3.43e-44	0.92	Intergenic	-2808	ENSGACG00000007464
groupI-2900	groupI	12343449	12343659	+	15.9	0.609	19	7.3	0.5	14.53	9.4e-07	0.97	promoter-TSS (ENSGACG00000022214)	-152	ENSGACG00000022214
groupI-2901	groupI	12344440	12344650	+	16.9	0.6	19	7.7	1	7.69	8.32e-05	1.02	TTS (ENSGACG00000011249)	839	ENSGACG00000022214
groupI-2902	groupI	12348618	12348828	+	16.9	0.68	19	7.7	1	7.69	8.32e-05	1.02	promoter-TSS (ENSGACG00000011251)	-456	ENSGACG00000011251
groupI-2905	groupI	12825956	12826166	+	16.9	0.615	19	7.7	1	7.69	8.32e-05	0.96	intron (ENSGACG00000011373, intron 20 of 32)	91126	ENSGACG00000011373
groupI-2908	groupI	12959106	12959316	+	15.9	0.739	19	7.3	1	7.26	8.32e-05	0.91	intron (ENSGACG00000011383, intron 4 of 32)	33166	ENSGACG00000011383
groupI-2909	groupI	13056201	13056411	+	16.9	0.515	19	7.7	1	7.69	8.32e-05	0.91	Intergenic	-63929	ENSGACG00000011383
groupI-291	groupI	6229586	6229796	+	68.5	0.658	75	31.2	9	3.47	7.93e-09	0.9	promoter-TSS (ENSGACG00000007795)	-82	ENSGACG00000007795
groupI-2910	groupI	13134340	13134550	+	17.8	0.731	19	8.1	0.5	16.23	5.88e-08	0.96	exon (ENSGACG00000011395, exon 8 of 21)	2047	ENSGACG00000011395
groupI-2912	groupI	13309244	13309454	+	17.8	0.714	19	8.1	0.5	16.23	5.88e-08	0.96	Intergenic	-11531	ENSGACG00000011469
groupI-2916	groupI	13712867	13713077	+	17.8	0.704	19	8.1	1	8.12	1.02e-05	0.96	intron (ENSGACG00000011668, intron 6 of 23)	26497	ENSGACG00000011679
groupI-2919	groupI	13909496	13909706	+	16.9	0.692	19	7.7	1	7.69	8.32e-05	0.91	intron (ENSGACG00000011727, intron 6 of 8)	6596	ENSGACG00000011727
groupI-292	groupI	6821918	6822128	+	70.3	0.689	75	32.9	2	16.45	2.35e-27	0.93	intron (ENSGACG00000008193, intron 4 of 8)	4595	ENSGACG00000008193
groupI-2920	groupI	14073833	14074043	+	17.8	0.692	19	8.1	0.5	16.23	5.88e-08	1.02	Intergenic	-48122	ENSGACG00000011821
groupI-2923	groupI	14341316	14341526	+	17.8	0.586	19	8.1	1	8.12	1.02e-05	0.91	TTS (ENSGACG00000011947)	2410	ENSGACG00000011947
groupI-2924	groupI	14447209	14447419	+	15.9	0.594	19	7.7	0.5	15.38	9.4e-07	0.91	Intergenic	-3326	ENSGACG00000011976
groupI-2925	groupI	14473719	14473929	+	15.9	0.625	19	7.3	0.5	14.53	9.4e-07	0.97	intron (ENSGACG00000012026, intron 1 of 9)	-2044	ENSGACG00000012026
groupI-2926	groupI	14480060	14480270	+	16.9	0.679	19	7.7	0.5	15.38	9.4e-07	0.91	intron (ENSGACG00000012026, intron 5 of 8)	4297	ENSGACG00000012026
groupI-2928	groupI	14610339	14610549	+	16.9	0.704	19	8.1	1	8.12	1.02e-05	0.96	intron (ENSGACG00000012069, intron 3 of 28)	24830	ENSGACG00000012069
groupI-293	groupI	8042510	8042720	+	68.5	0.694	75	31.2	9	3.47	7.93e-09	0.88	promoter-TSS (ENSGACG00000009032)	-360	ENSGACG00000009032
groupI-2931	groupI	15076720	15076930	+	17.8	0.625	19	8.1	0.5	16.23	5.88e-08	0.96	Intergenic	-46326	ENSGACG00000012236
groupI-2935	groupI	15549528	15549738	+	15.9	0.739	19	7.3	0.5	14.53	9.4e-07	0.91	Intergenic	-25430	ENSGACG00000012297
groupI-2936	groupI	15602786	15602996	+	16.9	0.643	19	8.1	0.5	16.23	5.88e-08	1.02	Intergenic	34054	ENSGACG00000012299
groupI-2938	groupI	16015832	16016042	+	17.8	0.567	19	8.1	1	8.12	1.02e-05	0.96	intron (ENSGACG00000012524, intron 24 of 45)	-24270	ENSGACG00000012523
groupI-294	groupI	9705291	9705501	+	68.5	0.686	75	31.2	8	3.9	5.37e-10	0.87	intron (ENSGACG00000009786, intron 1 of 7)	309	ENSGACG00000009786
groupI-2941	groupI	16069185	16069395	+	15.9	0.656	19	7.3	0.5	14.53	9.4e-07	0.91	intron (ENSGACG00000012571, intron 2 of 2)	5602	ENSGACG00000012571
groupI-2945	groupI	16307660	16307870	+	16.9	0.655	19	7.7	1	7.69	8.32e-05	0.91	Intergenic	7684	ENSGACG00000012634
groupI-2947	groupI	16732295	16732505	+	15.9	0.52	19	7.3	0.5	14.53	9.4e-07	0.91	Intergenic	-3138	ENSGACG00000012981
groupI-295	groupI	16574274	16574484	+	69.4	0.649	75	31.6	9	3.51	7.93e-09	0.94	promoter-TSS (ENSGACG00000012798)	-1765	ENSGACG00000012798
groupI-2950	groupI	16979140	16979350	+	16.9	0.741	19	7.7	1	7.69	8.32e-05	0.91	intron (ENSGACG00000013140, intron 1 of 22)	6040	ENSGACG00000013140
groupI-2953	groupI	17203955	17204165	+	16.9	0.739	19	7.7	1	7.69	8.32e-05	1.02	TTS (ENSGACG00000013257)	13488	ENSGACG00000013257
groupI-2954	groupI	18050752	18050962	+	15.9	0.536	19	7.3	0.5	14.53	9.4e-07	0.97	intron (ENSGACG00000013438, intron 4 of 10)	2916	ENSGACG00000013438
groupI-2956	groupI	19057232	19057442	+	16.9	0.68	19	7.7	0.5	15.38	9.4e-07	0.96	intron (ENSGACG00000013605, intron 1 of 4)	1445	ENSGACG00000013605
groupI-2958	groupI	19137784	19137994	+	17.8	0.548	19	8.1	0.5	16.23	5.88e-08	0.91	Intergenic	42532	ENSGACG00000013610
groupI-2959	groupI	19627794	19628004	+	16.9	0.759	19	8.1	0.5	16.23	5.88e-08	0.91	Intergenic	-2840	ENSGACG00000013667
groupI-296	groupI	17742499	17742709	+	70.3	0.596	75	32	7	4.58	4.85e-12	0.89	Intergenic	-35085	ENSGACG00000013412
groupI-2960	groupI	19677580	19677790	+	17.8	0.75	19	8.1	1	8.12	1.02e-05	0.96	intron (ENSGACG00000013682, intron 9 of 41)	36305	ENSGACG00000013682
groupI-297	groupI	23284491	23284701	+	70.3	0.615	75	32	6	5.34	9.15e-14	0.86	Intergenic	-3695	ENSGACG00000014926
groupI-2971	groupI	21377802	21378012	+	16.9	0.654	19	7.7	1	7.69	8.32e-05	0.91	intron (ENSGACG00000014230, intron 1 of 1)	-10860	ENSGACG00000014231
groupI-2973	groupI	21528848	21529058	+	17.8	0.818	19	8.1	1	8.12	1.02e-05	0.96	Intergenic	-14489	ENSGACG00000014268
groupI-2976	groupI	21758273	21758483	+	15	0.783	19	6.8	0.5	13.67	1.32e-05	0.97	Intergenic	24988	ENSGACG00000014345
groupI-2977	groupI	21767495	21767705	+	16.9	0.593	19	8.1	1	8.12	1.02e-05	0.91	intron (ENSGACG00000014345, intron 11 of 11)	15766	ENSGACG00000014345
groupI-2981	groupI	22279696	22279906	+	16.9	0.455	19	7.7	1	7.69	8.32e-05	0.97	intron (ENSGACG00000014580, intron 1 of 6)	5018	ENSGACG00000014580
groupI-2984	groupI	22503847	22504057	+	15.9	0.56	19	7.3	1	7.26	8.32e-05	0.97	intron (ENSGACG00000014720, intron 1 of 3)	2568	ENSGACG00000014720
groupI-2986	groupI	22736374	22736584	+	17.8	0.607	19	8.1	0.5	16.23	5.88e-08	0.96	Intergenic	10270	ENSGACG00000014754
groupI-299	groupI	27445864	27446074	+	69.4	0.772	75	32	7	4.58	4.85e-12	0.88	promoter-TSS (ENSGACG00000015448)	111	ENSGACG00000015443
groupI-2990	groupI	23146682	23146892	+	16.9	0.727	19	7.7	1	7.69	8.32e-05	0.91	Intergenic	-6639	ENSGACG00000014889
groupI-2991	groupI	23160769	23160979	+	16.9	0.667	19	7.7	1	7.69	8.32e-05	0.96	Intergenic	-2613	ENSGACG00000014895
groupI-2995	groupI	23269102	23269312	+	16.9	0.556	19	7.7	0.5	15.38	9.4e-07	0.91	intron (ENSGACG00000014925, intron 6 of 23)	5173	ENSGACG00000014925
groupI-3	groupI	4706525	4706735	+	243.8	0.652	251	111.9	9	12.44	6.34e-79	0.76	5' UTR (ENSGACG00000007101, exon 1 of 10)	101	ENSGACG00000007101
groupI-30	groupI	27633353	27633563	+	155.7	0.801	162	70.9	18	3.94	1.26e-20	0.86	promoter-TSS (ENSGACG00000022906)	-98	ENSGACG00000022906
groupI-300	groupI	1020431	1020641	+	69.4	0.84	74	31.6	3	10.54	4.13e-21	0.93	Intergenic	-1224	ENSGACG00000005256
groupI-3000	groupI	23385368	23385578	+	15.9	0.548	19	7.7	0.5	15.38	9.4e-07	0.97	intron (ENSGACG00000014934, intron 10 of 17)	16829	ENSGACG00000014933
groupI-3001	groupI	23388453	23388663	+	16.9	0.594	19	7.7	1	7.69	8.32e-05	0.96	intron (ENSGACG00000014934, intron 9 of 17)	19914	ENSGACG00000014933
groupI-3003	groupI	23543667	23543877	+	16.9	0.63	19	7.7	1	7.69	8.32e-05	0.91	intron (ENSGACG00000014956, intron 3 of 3)	945	ENSGACG00000014956
groupI-3005	groupI	23701721	23701931	+	16.9	0.696	19	7.7	0.5	15.38	9.4e-07	0.91	intron (ENSGACG00000014983, intron 2 of 8)	4319	ENSGACG00000014983
groupI-3006	groupI	23745696	23745906	+	17.8	0.667	19	8.1	1	8.12	1.02e-05	0.91	Intergenic	15191	ENSGACG00000015007
groupI-301	groupI	4471002	4471212	+	69.4	0.658	74	32	0.5	64.08	5.37e-46	0.94	TTS (ENSGACG00000007008)	109	ENSGACG00000007009
groupI-3012	groupI	24254605	24254815	+	17.8	0.483	19	8.1	1	8.12	1.02e-05	0.96	Intergenic	7262	ENSGACG00000015027
groupI-3014	groupI	24641454	24641664	+	17.8	0.64	19	8.1	0.5	16.23	5.88e-08	0.91	intron (ENSGACG00000015035, intron 1 of 15)	13684	ENSGACG00000015035
groupI-302	groupI	6863546	6863756	+	67.5	0.676	74	30.8	7	4.39	9.98e-11	0.88	intron (ENSGACG00000008207, intron 7 of 32)	16301	ENSGACG00000008207
groupI-3026	groupI	25650530	25650740	+	17.8	0.607	19	8.1	1	8.12	1.02e-05	0.96	intron (ENSGACG00000015180, intron 1 of 2)	4439	ENSGACG00000015180
groupI-3027	groupI	26046020	26046230	+	16.9	0.654	19	7.7	1	7.69	8.32e-05	0.96	Intergenic	29999	ENSGACG00000015201
groupI-3028	groupI	26169250	26169460	+	16.9	0.68	19	7.7	0.5	15.38	9.4e-07	0.91	intron (ENSGACG00000015207, intron 3 of 4)	60641	ENSGACG00000015207
groupI-303	groupI	7522805	7523015	+	67.5	0.702	74	30.8	5	6.15	2.82e-14	0.97	promoter-TSS (ENSGACG00000008448)	738	ENSGACG00000008448
groupI-3030	groupI	26506247	26506457	+	15.9	0.68	19	7.3	0.5	14.53	9.4e-07	0.91	TTS (ENSGACG00000015217)	7359	ENSGACG00000015217
groupI-3031	groupI	27486875	27487085	+	16.9	0.52	19	7.7	0.5	15.38	9.4e-07	0.91	Intergenic	4296	ENSGACG00000015462
groupI-3037	groupI	1116262	1116472	+	15.9	0.667	18	7.3	1	7.26	8.32e-05	0.91	Intergenic	40279	ENSGACG00000005271
groupI-304	groupI	9811631	9811841	+	65.6	0.73	74	29.9	1	29.91	4.3e-32	0.9	intron (ENSGACG00000009859, intron 1 of 6)	4752	ENSGACG00000009859
groupI-3041	groupI	1365428	1365638	+	16.9	0.75	18	7.7	1	7.69	8.32e-05	0.91	TTS (ENSGACG00000005438)	-3913	ENSGACG00000005457
groupI-3042	groupI	1879872	1880082	+	16.9	0.625	18	7.7	0.5	15.38	9.4e-07	0.91	intron (ENSGACG00000005684, intron 5 of 9)	4517	ENSGACG00000005684
groupI-3049	groupI	2107427	2107637	+	16.9	0.682	18	7.7	1	7.69	8.32e-05	0.96	Intergenic	-2679	ENSGACG00000005880
groupI-305	groupI	17073456	17073666	+	69.4	0.795	74	31.6	4	7.9	1.17e-17	0.88	Intergenic	-1371	ENSGACG00000013192
groupI-3053	groupI	2322167	2322377	+	16.9	0.52	18	7.7	1	7.69	8.32e-05	1.02	intron (ENSGACG00000006148, intron 1 of 1)	2886	ENSGACG00000006148
groupI-3056	groupI	2633115	2633325	+	16.9	0.727	18	7.7	0.5	15.38	9.4e-07	0.96	Intergenic	13704	ENSGACG00000006157
groupI-306	groupI	19996121	19996331	+	68.5	0.787	74	31.2	6	5.2	4.91e-13	0.95	intron (ENSGACG00000013730, intron 11 of 13)	10583	ENSGACG00000013730
groupI-3060	groupI	3105217	3105427	+	15.9	0.762	18	7.3	0.5	14.53	9.4e-07	0.91	intron (ENSGACG00000006348, intron 1 of 16)	3087	ENSGACG00000006348
groupI-3061	groupI	3197168	3197378	+	16.9	0.533	18	7.7	0.5	15.38	9.4e-07	0.91	Intergenic	-5132	ENSGACG00000006472
groupI-3067	groupI	3667775	3667985	+	15.9	0.667	18	7.3	0.5	14.53	9.4e-07	0.91	Intergenic	-60070	ENSGACG00000006619
groupI-3069	groupI	3893650	3893860	+	15.9	0.68	18	7.3	1	7.26	8.32e-05	0.91	Intergenic	-41338	ENSGACG00000006635
groupI-307	groupI	22274986	22275196	+	67.5	0.686	74	30.8	2	15.38	5.86e-25	0.88	promoter-TSS (ENSGACG00000014580)	9728	ENSGACG00000014580
groupI-3076	groupI	4366369	4366579	+	15.9	0.545	18	7.3	1	7.26	8.32e-05	0.91	intron (ENSGACG00000006917, intron 3 of 34)	31094	ENSGACG00000006917
groupI-3079	groupI	4381697	4381907	+	16.9	0.739	18	7.7	1	7.69	8.32e-05	0.96	intron (ENSGACG00000006917, intron 3 of 34)	15766	ENSGACG00000006917
groupI-308	groupI	24986042	24986252	+	63.8	0.636	74	29.1	0.5	58.1	1.28e-40	1.02	promoter-TSS (ENSGACG00000015063)	111	ENSGACG00000015063
groupI-3081	groupI	4523139	4523349	+	15.9	0.533	18	7.3	1	7.26	8.32e-05	0.91	Intergenic	11970	ENSGACG00000007060
groupI-3085	groupI	4688041	4688251	+	16.9	0.692	18	7.7	0.5	15.38	9.4e-07	0.91	Intergenic	-18383	ENSGACG00000007101
groupI-3088	groupI	4816284	4816494	+	15.9	0.783	18	7.3	1	7.26	8.32e-05	0.91	Intergenic	-1818	ENSGACG00000007177
groupI-309	groupI	383435	383645	+	67.5	0.831	73	30.8	4	7.69	9.13e-17	0.94	promoter-TSS (ENSGACG00000004650)	-2	ENSGACG00000004650
groupI-3093	groupI	5265034	5265244	+	15.9	0.68	18	7.3	1	7.26	8.32e-05	0.91	Intergenic	-70774	ENSGACG00000007267
groupI-3098	groupI	5841237	5841447	+	16.9	0.727	18	7.7	1	7.69	8.32e-05	0.91	Intergenic	4549	ENSGACG00000007608
groupI-3099	groupI	5917089	5917299	+	15.9	0.696	18	7.3	1	7.26	8.32e-05	0.91	Intergenic	-1510	ENSGACG00000007670
groupI-31	groupI	234607	234817	+	154.7	0.752	161	70.9	7	10.13	1.21e-44	0.83	exon (ENSGACG00000004539, exon 16 of 19)	5520	ENSGACG00000004539
groupI-310	groupI	5766034	5766244	+	67.5	0.716	73	30.8	5	6.15	2.82e-14	0.92	promoter-TSS (ENSGACG00000007520)	145	ENSGACG00000007512
groupI-3103	groupI	6041698	6041908	+	16.9	0.727	18	7.7	1	7.69	8.32e-05	1.03	Intergenic	-11153	ENSGACG00000021262
groupI-3105	groupI	6160893	6161103	+	15.9	0.727	18	7.3	0.5	14.53	9.4e-07	0.97	intron (ENSGACG00000007754, intron 5 of 6)	8631	ENSGACG00000007754
groupI-3108	groupI	6361301	6361511	+	16.9	0.538	18	7.7	1	7.69	8.32e-05	0.91	Intergenic	-6623	ENSGACG00000007985
groupI-311	groupI	11386157	11386367	+	67.5	0.691	73	30.8	4	7.69	9.13e-17	0.89	exon (ENSGACG00000010711, exon 2 of 4)	3656	ENSGACG00000010711
groupI-3110	groupI	6366446	6366656	+	16.9	0.762	18	7.7	0.5	15.38	9.4e-07	1.02	Intergenic	-1478	ENSGACG00000007985
groupI-3111	groupI	6383345	6383555	+	16.9	0.68	18	7.7	0.5	15.38	9.4e-07	0.91	Intergenic	8307	ENSGACG00000008046
groupI-3114	groupI	6768624	6768834	+	15.9	0.586	18	7.3	0.5	14.53	9.4e-07	0.91	intron (ENSGACG00000008161, intron 2 of 9)	2078	ENSGACG00000008161
groupI-3118	groupI	6949064	6949274	+	15.9	0.81	18	7.3	1	7.26	8.32e-05	0.91	intron (ENSGACG00000008238, intron 3 of 21)	18235	ENSGACG00000008238
groupI-3119	groupI	7170093	7170303	+	15.9	0.607	18	7.3	0.5	14.53	9.4e-07	1.03	Intergenic	77469	ENSGACG00000008355
groupI-3125	groupI	7516565	7516775	+	15.9	0.72	18	7.3	0.5	14.53	9.4e-07	0.91	intron (ENSGACG00000008448, intron 4 of 4)	6978	ENSGACG00000008448
groupI-3126	groupI	7532699	7532909	+	15.9	0.895	18	7.3	0.5	14.53	9.4e-07	0.91	promoter-TSS (ENSGACG00000008485)	53	ENSGACG00000008485
groupI-3128	groupI	7722096	7722306	+	15	0.5	18	7.3	1	7.26	8.32e-05	0.97	Intergenic	-3225	ENSGACG00000008738
groupI-313	groupI	21127957	21128167	+	66.6	0.756	73	30.3	3	10.11	4.28e-20	0.92	Intergenic	-18470	ENSGACG00000014201
groupI-3130	groupI	7729088	7729298	+	15	0.76	18	6.8	0.5	13.67	1.32e-05	0.97	Intergenic	-10217	ENSGACG00000008738
groupI-3135	groupI	8441322	8441532	+	16.9	0.654	18	7.7	0.5	15.38	9.4e-07	0.96	Intergenic	-22577	ENSGACG00000009125
groupI-3136	groupI	8626199	8626409	+	15.9	0.625	18	7.3	0.5	14.53	9.4e-07	0.91	intron (ENSGACG00000009184, intron 3 of 15)	14055	ENSGACG00000009184
groupI-3137	groupI	8628930	8629140	+	15.9	0.519	18	7.3	0.5	14.53	9.4e-07	0.91	intron (ENSGACG00000009184, intron 4 of 15)	16786	ENSGACG00000009184
groupI-3143	groupI	9002130	9002340	+	17.8	0.68	18	8.1	1	8.12	1.02e-05	1.08	intron (ENSGACG00000009383, intron 3 of 36)	11937	ENSGACG00000009383
groupI-3146	groupI	9120312	9120522	+	16.9	0.516	18	7.7	1	7.69	8.32e-05	0.96	intron (ENSGACG00000009426, intron 1 of 19)	5754	ENSGACG00000009426
groupI-3147	groupI	9382045	9382255	+	16.9	0.85	18	7.7	1	7.69	8.32e-05	1.02	intron (ENSGACG00000009600, intron 1 of 1)	10071	ENSGACG00000009600
groupI-315	groupI	22283937	22284147	+	67.5	0.55	73	30.8	9	3.42	2.77e-08	0.92	intron (ENSGACG00000014580, intron 1 of 6)	777	ENSGACG00000014580
groupI-3157	groupI	10110722	10110932	+	16.9	0.538	18	7.7	1	7.69	8.32e-05	0.91	intron (ENSGACG00000010115, intron 3 of 14)	4002	ENSGACG00000010115
groupI-316	groupI	23696556	23696766	+	67.5	0.76	73	31.2	2	15.59	3.77e-26	0.84	promoter-TSS (ENSGACG00000014983)	-846	ENSGACG00000014983
groupI-3160	groupI	10392292	10392502	+	16.9	0.81	18	7.7	1	7.69	8.32e-05	0.91	Intergenic	-8930	ENSGACG00000010251
groupI-3161	groupI	10444162	10444372	+	16.9	0.679	18	7.7	1	7.69	8.32e-05	0.91	intron (ENSGACG00000010253, intron 3 of 7)	-23674	ENSGACG00000010259
groupI-3162	groupI	10474515	10474725	+	15.9	0.63	18	7.3	1	7.26	8.32e-05	0.91	Intergenic	6679	ENSGACG00000010259
groupI-3163	groupI	10506690	10506900	+	15.9	0.667	18	7.3	1	7.26	8.32e-05	0.91	Intergenic	-3286	ENSGACG00000010268
groupI-3164	groupI	10806718	10806928	+	15.9	0.667	18	7.3	0.5	14.53	9.4e-07	0.91	Intergenic	13269	ENSGACG00000010386
groupI-3165	groupI	11032091	11032301	+	16.9	0.6	18	7.7	1	7.69	8.32e-05	0.91	promoter-TSS (ENSGACG00000010555)	-820	ENSGACG00000010555
groupI-3167	groupI	11131920	11132130	+	16.9	0.72	18	7.7	0.5	15.38	9.4e-07	1.09	Intergenic	-3240	ENSGACG00000010675
groupI-3168	groupI	11185783	11185993	+	16.9	0.577	18	7.7	1	7.69	8.32e-05	0.91	Intergenic	-1762	ENSGACG00000010692
groupI-317	groupI	238073	238283	+	63.8	0.606	72	29.5	4	7.37	6.88e-16	0.9	Intergenic	-6488	ENSGACG00000004570
groupI-3170	groupI	11339749	11339959	+	16.9	0.667	18	7.7	1	7.69	8.32e-05	0.96	Intergenic	-5046	ENSGACG00000010697
groupI-3175	groupI	11723515	11723725	+	16.9	0.593	18	7.7	0.5	15.38	9.4e-07	0.91	TTS (ENSGACG00000022321)	531	ENSGACG00000021352
groupI-3177	groupI	11971913	11972123	+	15.9	0.81	18	7.3	0.5	14.53	9.4e-07	0.97	intron (ENSGACG00000010927, intron 8 of 16)	260	ENSGACG00000010927
groupI-3180	groupI	12391946	12392156	+	16.9	0.72	18	7.7	1	7.69	8.32e-05	1.02	TTS (ENSGACG00000011291)	-1101	ENSGACG00000011281
groupI-3182	groupI	12680924	12681134	+	15.9	0.56	18	7.3	0.5	14.53	9.4e-07	0.91	Intergenic	-53906	ENSGACG00000011373
groupI-3186	groupI	12978014	12978224	+	16.9	0.5	18	7.7	1	7.69	8.32e-05	0.96	intron (ENSGACG00000011383, intron 4 of 32)	14258	ENSGACG00000011383
groupI-3188	groupI	13043091	13043301	+	15.9	0.692	18	7.3	1	7.26	8.32e-05	0.91	Intergenic	-50819	ENSGACG00000011383
groupI-319	groupI	7695154	7695364	+	65.6	0.795	72	29.9	0.5	59.81	1.28e-40	0.86	Intergenic	-10679	ENSGACG00000022237
groupI-3192	groupI	13541213	13541423	+	16.9	0.6	18	7.7	0.5	15.38	9.4e-07	0.91	intron (ENSGACG00000011555, intron 36 of 56)	62310	ENSGACG00000011555
groupI-3196	groupI	13712340	13712550	+	15	0.625	18	6.8	0.5	13.67	1.32e-05	0.91	intron (ENSGACG00000011668, intron 6 of 23)	27024	ENSGACG00000011679
groupI-3198	groupI	13769152	13769362	+	15.9	0.682	18	7.3	1	7.26	8.32e-05	0.91	Intergenic	-14487	ENSGACG00000011689
groupI-32	groupI	24247090	24247300	+	159.4	0.551	161	72.6	5	14.53	2.5e-56	0.86	promoter-TSS (ENSGACG00000015027)	-253	ENSGACG00000015027
groupI-320	groupI	9928479	9928689	+	65.6	0.66	72	29.9	1	29.91	4.3e-32	0.91	Intergenic	6167	ENSGACG00000009936
groupI-3200	groupI	14312388	14312598	+	16.9	0.519	18	7.7	0.5	15.38	9.4e-07	1.09	intron (ENSGACG00000011929, intron 1 of 3)	-9727	ENSGACG00000011936
groupI-3202	groupI	14342602	14342812	+	16.9	0.64	18	7.7	1	7.69	8.32e-05	0.96	intron (ENSGACG00000011947, intron 1 of 1)	1124	ENSGACG00000011947
groupI-3208	groupI	14630417	14630627	+	15	0.577	18	6.8	0.5	13.67	1.32e-05	0.91	intron (ENSGACG00000012069, intron 9 of 28)	44908	ENSGACG00000012069
groupI-3209	groupI	14679567	14679777	+	16.9	0.593	18	7.7	0.5	15.38	9.4e-07	0.96	intron (ENSGACG00000012069, intron 27 of 28)	-19642	ENSGACG00000012085
groupI-321	groupI	19924269	19924479	+	68.5	0.642	72	31.2	3	10.4	4.13e-21	0.93	Intergenic	-3940	ENSGACG00000013707
groupI-3211	groupI	14748689	14748899	+	15.9	0.581	18	7.7	0.5	15.38	9.4e-07	0.97	intron (ENSGACG00000012128, intron 4 of 19)	11850	ENSGACG00000012128
groupI-3220	groupI	15711647	15711857	+	16.9	0.81	18	7.7	0.5	15.38	9.4e-07	1.02	intron (ENSGACG00000012327, intron 4 of 6)	5542	ENSGACG00000012327
groupI-3221	groupI	15937826	15938036	+	16.9	0.556	18	7.7	0.5	15.38	9.4e-07	0.91	intron (ENSGACG00000012485, intron 2 of 15)	14456	ENSGACG00000012485
groupI-3229	groupI	17318882	17319092	+	15.9	0.75	18	7.3	0.5	14.53	9.4e-07	0.91	intron (ENSGACG00000013281, intron 1 of 12)	217	ENSGACG00000013281
groupI-3231	groupI	17822905	17823115	+	16.9	0.56	18	7.7	0.5	15.38	9.4e-07	0.91	Intergenic	-115491	ENSGACG00000013412
groupI-3232	groupI	17900080	17900290	+	16.9	0.667	18	7.7	0.5	15.38	9.4e-07	0.96	Intergenic	-61679	ENSGACG00000013416
groupI-3233	groupI	18118705	18118915	+	15	0.56	18	6.8	0.5	13.67	1.32e-05	0.91	Intergenic	-14867	ENSGACG00000013456
groupI-3236	groupI	18939848	18940058	+	15.9	0.577	18	7.3	1	7.26	8.32e-05	0.91	Intergenic	-51314	ENSGACG00000022494
groupI-3239	groupI	19563654	19563864	+	15.9	0.762	18	7.3	1	7.26	8.32e-05	0.97	promoter-TSS (ENSGACG00000013641)	-722	ENSGACG00000013641
groupI-324	groupI	2313213	2313423	+	66.6	0.764	71	30.3	0.5	60.67	2.13e-42	0.88	intron (ENSGACG00000006145, intron 1 of 2)	601	ENSGACG00000006145
groupI-3240	groupI	19724813	19725023	+	16.9	0.652	18	7.7	1	7.69	8.32e-05	1.03	intron (ENSGACG00000013682, intron 39 of 41)	-29608	ENSGACG00000013689
groupI-3244	groupI	20071546	20071756	+	15.9	0.708	18	7.3	1	7.26	8.32e-05	0.91	Intergenic	-1315	ENSGACG00000013815
groupI-3246	groupI	20105320	20105530	+	15.9	0.64	18	7.3	1	7.26	8.32e-05	0.91	intron (ENSGACG00000013821, intron 1 of 54)	10194	ENSGACG00000013821
groupI-325	groupI	4461536	4461746	+	65.6	0.739	71	29.9	6	4.98	1.29e-11	0.91	promoter-TSS (ENSGACG00000006981)	-317	ENSGACG00000007005
groupI-3256	groupI	20764870	20765080	+	15.9	0.517	18	7.3	1	7.26	8.32e-05	0.91	intron (ENSGACG00000014050, intron 2 of 8)	12007	ENSGACG00000014050
groupI-326	groupI	8664109	8664319	+	64.7	0.564	71	29.5	2	14.74	8.8e-24	0.86	intron (ENSGACG00000009193, intron 1 of 14)	333	ENSGACG00000009193
groupI-3262	groupI	21413747	21413957	+	16.9	0.667	18	7.7	1	7.69	8.32e-05	0.96	intron (ENSGACG00000014231, intron 7 of 15)	23122	ENSGACG00000014230
groupI-3266	groupI	21810491	21810701	+	15.9	0.625	18	7.3	1	7.26	8.32e-05	1.03	Intergenic	-27230	ENSGACG00000014345
groupI-327	groupI	9813554	9813764	+	64.7	0.727	71	29.5	2	14.74	8.8e-24	0.84	intron (ENSGACG00000009859, intron 1 of 6)	2829	ENSGACG00000009859
groupI-3276	groupI	22752771	22752981	+	16.9	0.577	18	7.7	0.5	15.38	9.4e-07	0.96	Intergenic	-4691	ENSGACG00000014770
groupI-328	groupI	11594451	11594661	+	64.7	0.638	71	29.5	0.5	58.96	1.28e-40	0.92	Intergenic	-2483	ENSGACG00000010797
groupI-3280	groupI	23003547	23003757	+	16.9	0.682	18	7.7	1	7.69	8.32e-05	1.02	Intergenic	8061	ENSGACG00000014850
groupI-3284	groupI	23340525	23340735	+	17.8	0.552	18	8.1	0.5	16.23	5.88e-08	1.02	intron (ENSGACG00000014926, intron 25 of 26)	-14302	ENSGACG00000014931
groupI-3286	groupI	23468984	23469194	+	16.9	0.783	18	7.7	1	7.69	8.32e-05	0.91	Intergenic	-2691	ENSGACG00000014951
groupI-3288	groupI	23540988	23541198	+	16.9	0.8	18	7.7	0.5	15.38	9.4e-07	0.91	TTS (ENSGACG00000014956)	3624	ENSGACG00000014956
groupI-3289	groupI	23546849	23547059	+	15.9	0.581	18	7.3	0.5	14.53	9.4e-07	0.97	Intergenic	-2237	ENSGACG00000014956
groupI-329	groupI	12527117	12527327	+	66.6	0.7	71	30.3	4	7.58	9.13e-17	0.88	intron (ENSGACG00000011346, intron 1 of 12)	122	ENSGACG00000011346
groupI-3290	groupI	23591962	23592172	+	16.9	0.667	18	7.7	1	7.69	8.32e-05	0.96	Intergenic	-19459	ENSGACG00000014964
groupI-3291	groupI	23708501	23708711	+	16.9	0.591	18	7.7	1	7.69	8.32e-05	0.96	intron (ENSGACG00000014983, intron 4 of 8)	11099	ENSGACG00000014983
groupI-3292	groupI	23764923	23765133	+	15.9	0.64	18	7.3	1	7.26	8.32e-05	0.91	Intergenic	34418	ENSGACG00000015007
groupI-3293	groupI	23889866	23890076	+	15.9	0.64	18	7.3	1	7.26	8.32e-05	0.91	Intergenic	36196	ENSGACG00000015024
groupI-3294	groupI	23933934	23934144	+	15.9	0.708	18	7.3	0.5	14.53	9.4e-07	0.91	Intergenic	80264	ENSGACG00000015024
groupI-3298	groupI	24122186	24122396	+	15	0.609	18	6.8	0.5	13.67	1.32e-05	0.97	Intergenic	32918	ENSGACG00000015026
groupI-33	groupI	7576258	7576468	+	148.2	0.741	159	67.5	15	4.5	6.75e-23	0.82	promoter-TSS (ENSGACG00000008604)	-189	ENSGACG00000008604
groupI-3302	groupI	24198164	24198374	+	15	0.655	18	6.8	0.5	13.67	1.32e-05	1.04	Intergenic	-43060	ENSGACG00000015026
groupI-3303	groupI	24203852	24204062	+	15.9	0.536	18	7.3	0.5	14.53	9.4e-07	0.97	Intergenic	-43491	ENSGACG00000015027
groupI-3304	groupI	24283300	24283510	+	15.9	0.63	18	7.3	1	7.26	8.32e-05	0.97	Intergenic	35957	ENSGACG00000015027
groupI-3307	groupI	24387126	24387336	+	15.9	0.652	18	7.3	1	7.26	8.32e-05	0.91	Intergenic	27783	ENSGACG00000015029
groupI-331	groupI	16822490	16822700	+	64.7	0.67	71	29.5	4	7.37	6.88e-16	0.9	Intergenic	-1630	ENSGACG00000013083
groupI-3324	groupI	25280336	25280546	+	16.9	0.667	18	7.7	1	7.69	8.32e-05	0.96	Intergenic	9060	ENSGACG00000015107
groupI-3328	groupI	25629014	25629224	+	16.9	0.75	18	7.7	1	7.69	8.32e-05	0.91	Intergenic	-17077	ENSGACG00000015180
groupI-333	groupI	27467722	27467932	+	67.5	0.864	71	30.8	4	7.69	9.13e-17	0.94	intron (ENSGACG00000015453, intron 1 of 35)	566	ENSGACG00000015453
groupI-3330	groupI	26166803	26167013	+	15	0.737	18	7.7	0.5	15.38	9.4e-07	0.91	intron (ENSGACG00000015207, intron 2 of 4)	58194	ENSGACG00000015207
groupI-3332	groupI	26449298	26449508	+	15.9	0.542	18	7.3	1	7.26	8.32e-05	1.03	Intergenic	-1435	ENSGACG00000015210
groupI-334	groupI	27556389	27556599	+	66.6	0.695	71	30.3	0.5	60.67	2.13e-42	0.91	Intergenic	-1404	ENSGACG00000015497
groupI-3340	groupI	27860445	27860655	+	16.9	0.68	18	7.7	0.5	15.38	9.4e-07	1.02	Intergenic	-4548	ENSGACG00000015609
groupI-335	groupI	1369108	1369318	+	63.8	0.594	70	29.1	5	5.81	1.7e-13	0.95	promoter-TSS (ENSGACG00000005457)	-233	ENSGACG00000005457
groupI-337	groupI	5757920	5758130	+	63.8	0.73	70	29.1	4	7.26	6.88e-16	0.86	intron (ENSGACG00000007512, intron 3 of 3)	-1744	ENSGACG00000007517
groupI-338	groupI	3247572	3247782	+	65.6	0.849	69	29.9	7	4.27	4.32e-10	0.96	Intergenic	-25823	ENSGACG00000006478
groupI-34	groupI	4705623	4705833	+	148.2	0.76	157	67.9	2	33.96	5.64e-76	0.79	promoter-TSS (ENSGACG00000007101)	-801	ENSGACG00000007101
groupI-340	groupI	10820816	10821026	+	63.8	0.688	69	29.1	0.5	58.1	1.28e-40	0.93	promoter-TSS (ENSGACG00000010389)	-675	ENSGACG00000010389
groupI-341	groupI	14280596	14280806	+	62.8	0.691	69	28.6	3	9.54	4.16e-18	0.89	promoter-TSS (ENSGACG00000011929)	-979	ENSGACG00000011929
groupI-342	groupI	14361507	14361717	+	61.9	0.629	69	28.6	0.5	57.25	7.41e-39	0.94	Intergenic	-2818	ENSGACG00000011959
groupI-343	groupI	18222209	18222419	+	61.9	0.753	69	28.2	0.5	56.39	7.41e-39	0.87	promoter-TSS (ENSGACG00000013476)	-317	ENSGACG00000013476
groupI-345	groupI	21635367	21635577	+	61	0.625	69	27.8	3	9.26	3.9e-17	0.88	intron (ENSGACG00000014299, intron 1 of 40)	5214	ENSGACG00000014299
groupI-346	groupI	21713434	21713644	+	64.7	0.552	69	29.5	2	14.74	8.8e-24	0.93	intron (ENSGACG00000014324, intron 20 of 32)	13427	ENSGACG00000014324
groupI-347	groupI	22772890	22773100	+	63.8	0.67	69	29.1	1	29.05	4.3e-32	0.89	intron (ENSGACG00000014773, intron 7 of 48)	-3569	ENSGACG00000014773
groupI-349	groupI	27327163	27327373	+	62.8	0.739	69	28.6	2	14.31	1.28e-22	0.94	intron (ENSGACG00000015383, intron 1 of 23)	148	ENSGACG00000015383
groupI-35	groupI	15757278	15757488	+	148.2	0.756	155	67.5	0.5	135	1.13e-115	0.87	Intergenic	-1884	ENSGACG00000012335
groupI-350	groupI	473627	473837	+	64.7	0.931	68	29.5	1	29.48	4.3e-32	0.95	promoter-TSS (ENSGACG00000004745)	-942	ENSGACG00000004745
groupI-351	groupI	6311796	6312006	+	63.8	0.653	68	29.1	2	14.53	8.8e-24	0.93	Intergenic	-3605	ENSGACG00000007968
groupI-352	groupI	6838902	6839112	+	61.9	0.77	68	28.2	7	4.03	1.81e-09	0.87	promoter-TSS (ENSGACG00000008198)	-1536	ENSGACG00000008198
groupI-353	groupI	6839501	6839711	+	63.8	0.592	68	29.1	2	14.53	8.8e-24	0.89	promoter-TSS (ENSGACG00000008198)	-937	ENSGACG00000008198
groupI-354	groupI	6864054	6864264	+	63.8	0.632	68	29.1	6	4.84	1.29e-11	0.92	intron (ENSGACG00000008207, intron 7 of 32)	16809	ENSGACG00000008207
groupI-355	groupI	14699849	14700059	+	63.8	0.733	68	29.1	5	5.81	1.7e-13	0.89	promoter-TSS (ENSGACG00000012085)	640	ENSGACG00000012085
groupI-356	groupI	27675614	27675824	+	62.8	0.716	68	28.6	3	9.54	4.16e-18	0.87	promoter-TSS (ENSGACG00000015532)	-407	ENSGACG00000015532
groupI-357	groupI	27801705	27801915	+	61	0.66	68	27.8	1	27.77	3.5e-29	0.9	intron (ENSGACG00000015581, intron 1 of 4)	119	ENSGACG00000015581
groupI-358	groupI	207701	207911	+	59.1	0.737	67	26.9	3	8.97	3.53e-16	0.89	promoter-TSS (ENSGACG00000004524)	-550	ENSGACG00000004524
groupI-359	groupI	898341	898551	+	61	0.667	67	28.2	4	7.05	5.02e-15	0.88	promoter-TSS (ENSGACG00000005115)	-408	ENSGACG00000005115
groupI-36	groupI	18220394	18220604	+	144.4	0.665	155	65.8	12	5.48	1.28e-26	0.84	Intergenic	-2132	ENSGACG00000013476
groupI-360	groupI	3850910	3851120	+	59.1	0.793	67	26.9	1	26.91	9.47e-28	0.9	exon (ENSGACG00000006628, exon 1 of 5)	104	ENSGACG00000006628
groupI-361	groupI	5142405	5142615	+	61	0.596	67	27.8	1	27.77	3.5e-29	0.93	Intergenic	-2970	ENSGACG00000007226
groupI-362	groupI	5547870	5548080	+	59.1	0.759	67	26.9	1	26.91	9.47e-28	0.86	promoter-TSS (ENSGACG00000007374)	-369	ENSGACG00000007374
groupI-363	groupI	6170014	6170224	+	61	0.656	67	27.8	6	4.63	2.96e-10	0.91	promoter-TSS (ENSGACG00000007754)	-490	ENSGACG00000007754
groupI-364	groupI	17203184	17203394	+	61.9	0.759	67	28.6	7	4.09	1.81e-09	0.91	TTS (ENSGACG00000013257)	12717	ENSGACG00000013257
groupI-365	groupI	18053482	18053692	+	61	0.77	67	27.8	0.5	55.54	4.15e-37	0.91	intron (ENSGACG00000013438, intron 1 of 10)	186	ENSGACG00000013438
groupI-366	groupI	20416616	20416826	+	62.8	0.535	67	28.6	9	3.18	3.05e-07	0.89	Intergenic	-3182	ENSGACG00000013923
groupI-368	groupI	7304098	7304308	+	61	0.558	66	27.8	4	6.94	3.53e-14	0.89	Intergenic	-56536	ENSGACG00000008355
groupI-369	groupI	7533535	7533745	+	56.3	0.73	66	26.1	3	8.69	3.53e-16	0.94	promoter-TSS (ENSGACG00000008504)	-725	ENSGACG00000008504
groupI-37	groupI	2039076	2039286	+	146.3	0.864	154	66.6	8	8.33	2.81e-37	0.87	Intergenic	-2653	ENSGACG00000005843
groupI-371	groupI	8983439	8983649	+	61.9	0.579	66	28.2	4	7.05	5.02e-15	0.88	Intergenic	-6754	ENSGACG00000009383
groupI-373	groupI	17415335	17415545	+	65.6	0.986	66	29.9	0.5	59.81	1.28e-40	1.03	promoter-TSS (ENSGACG00000021911)	378	ENSGACG00000021752
groupI-374	groupI	18122145	18122355	+	60	0.629	66	27.3	0.5	54.68	4.15e-37	0.92	Intergenic	-18307	ENSGACG00000013456
groupI-375	groupI	22256885	22257095	+	60	0.716	66	27.8	5	5.55	5.6e-12	0.88	Intergenic	-8282	ENSGACG00000014578
groupI-376	groupI	22282183	22282393	+	61	0.628	66	27.8	4	6.94	3.53e-14	0.88	intron (ENSGACG00000014580, intron 1 of 6)	2531	ENSGACG00000014580
groupI-377	groupI	22901211	22901421	+	61.9	0.663	66	28.2	2	14.1	1.28e-22	0.88	intron (ENSGACG00000014821, intron 1 of 18)	174	ENSGACG00000014821
groupI-378	groupI	23137959	23138169	+	61.9	0.685	66	28.2	1	28.2	1.25e-30	0.89	intron (ENSGACG00000014889, intron 2 of 29)	2084	ENSGACG00000014889
groupI-379	groupI	23693707	23693917	+	60	0.761	66	27.3	8	3.42	1.04e-07	0.9	Intergenic	-1375	ENSGACG00000014968
groupI-38	groupI	6172504	6172714	+	145.4	0.799	152	66.2	1	66.22	6.86e-94	0.82	promoter-TSS (ENSGACG00000007783)	-302	ENSGACG00000007783
groupI-381	groupI	5905475	5905685	+	60	0.606	65	27.3	5	5.47	5.6e-12	0.9	Intergenic	10104	ENSGACG00000007670
groupI-382	groupI	7075657	7075867	+	60	0.633	65	27.3	1	27.34	3.5e-29	0.87	Intergenic	-7659	ENSGACG00000008344
groupI-384	groupI	9127141	9127351	+	61	0.705	65	27.8	5	5.55	5.6e-12	0.93	Intergenic	-1075	ENSGACG00000009426
groupI-385	groupI	9679164	9679374	+	61	0.643	65	27.8	1	27.77	3.5e-29	0.94	Intergenic	18995	ENSGACG00000009784
groupI-387	groupI	12316950	12317160	+	61.9	0.928	65	28.2	0.5	56.39	7.41e-39	1.01	promoter-TSS (ENSGACG00000011190)	-312	ENSGACG00000011190
groupI-388	groupI	17207060	17207270	+	61	0.574	65	27.8	0.5	55.54	4.15e-37	0.87	Intergenic	-13629	ENSGACG00000013263
groupI-389	groupI	19581346	19581556	+	56.3	0.732	65	25.6	2	12.82	3.17e-19	1.02	promoter-TSS (ENSGACG00000013651)	-28	ENSGACG00000013651
groupI-39	groupI	12105538	12105748	+	146.3	0.807	152	67.1	0.5	134.15	1.13e-115	0.89	promoter-TSS (ENSGACG00000010971)	-161	ENSGACG00000010984
groupI-390	groupI	19999655	19999865	+	57.2	0.592	65	26.1	4	6.52	2.4e-13	0.92	intron (ENSGACG00000013730, intron 9 of 13)	7049	ENSGACG00000013730
groupI-392	groupI	21691736	21691946	+	61	0.61	65	27.8	3	9.26	3.9e-17	0.93	Intergenic	-7761	ENSGACG00000014323
groupI-393	groupI	21958862	21959072	+	58.1	0.861	65	26.9	2	13.46	2.43e-20	0.86	promoter-TSS (ENSGACG00000014388)	422	ENSGACG00000014396
groupI-395	groupI	23287901	23288111	+	59.1	0.637	65	27.3	3	9.11	3.9e-17	0.93	promoter-TSS (ENSGACG00000014926)	-285	ENSGACG00000014926
groupI-396	groupI	23756365	23756575	+	61	0.563	65	28.2	2	14.1	1.28e-22	0.87	Intergenic	25860	ENSGACG00000015007
groupI-397	groupI	626286	626496	+	56.3	0.778	64	25.6	3	8.54	3.07e-15	0.91	promoter-TSS (ENSGACG00000004907)	3	ENSGACG00000004907
groupI-398	groupI	3345251	3345461	+	59.1	0.634	64	26.9	4	6.73	2.4e-13	0.86	5' UTR (ENSGACG00000006550, exon 2 of 16)	190	ENSGACG00000006550
groupI-399	groupI	4765756	4765966	+	60	0.721	64	27.8	1	27.77	3.5e-29	0.92	promoter-TSS (ENSGACG00000007140)	-782	ENSGACG00000007140
groupI-4	groupI	1971389	1971599	+	240.1	0.677	250	109.8	0.5	219.59	6.47e-210	0.77	promoter-TSS (ENSGACG00000005766)	302	ENSGACG00000005779
groupI-400	groupI	5766502	5766712	+	57.2	0.547	64	26.5	6	4.41	1.34e-09	0.98	promoter-TSS (ENSGACG00000007512)	199	ENSGACG00000007520
groupI-401	groupI	10863492	10863702	+	59.1	0.761	64	26.9	0.5	53.83	2.24e-35	0.89	promoter-TSS (ENSGACG00000010435)	-507	ENSGACG00000010435
groupI-402	groupI	11086503	11086713	+	60	0.771	64	27.3	6	4.56	2.96e-10	0.93	promoter-TSS (ENSGACG00000010582)	83	ENSGACG00000010582
groupI-403	groupI	12356251	12356461	+	61.9	0.814	64	28.2	3	9.4	4.16e-18	0.97	Intergenic	7177	ENSGACG00000011251
groupI-404	groupI	16139151	16139361	+	61	0.625	64	27.8	1	27.77	3.5e-29	0.91	intron (ENSGACG00000012605, intron 1 of 11)	375	ENSGACG00000012605
groupI-405	groupI	16791587	16791797	+	57.2	0.713	64	26.1	8	3.26	3.55e-07	0.86	Intergenic	-2142	ENSGACG00000013006
groupI-406	groupI	17056346	17056556	+	60	0.667	64	27.3	7	3.91	7.31e-09	0.87	promoter-TSS (ENSGACG00000013185)	88	ENSGACG00000013185
groupI-407	groupI	20001470	20001680	+	61	0.72	64	27.8	3	9.26	3.9e-17	0.88	intron (ENSGACG00000013730, intron 8 of 13)	5234	ENSGACG00000013730
groupI-408	groupI	20195336	20195546	+	59.1	0.554	64	26.9	5	5.38	3.05e-11	0.9	exon (ENSGACG00000013867, exon 11 of 24)	12812	ENSGACG00000013877
groupI-409	groupI	22397745	22397955	+	59.1	0.705	64	26.9	8	3.36	3.55e-07	0.92	intron (ENSGACG00000014605, intron 1 of 8)	133	ENSGACG00000014605
groupI-41	groupI	17361106	17361316	+	143.5	0.708	151	65.8	7	9.4	1.06e-39	0.8	promoter-TSS (ENSGACG00000013325)	-9	ENSGACG00000013325
groupI-410	groupI	22454705	22454915	+	58.1	0.655	64	26.9	2	13.46	2.43e-20	0.96	promoter-TSS (ENSGACG00000014709)	-714	ENSGACG00000014709
groupI-411	groupI	22716097	22716307	+	60	0.698	64	27.3	2	13.67	1.8e-21	0.95	intron (ENSGACG00000014735, intron 1 of 9)	290	ENSGACG00000014735
groupI-412	groupI	22772208	22772418	+	59.1	0.629	64	27.3	2	13.67	1.8e-21	0.89	intron (ENSGACG00000014773, intron 7 of 48)	-4251	ENSGACG00000014773
groupI-414	groupI	3325941	3326151	+	58.1	0.723	63	26.5	8	3.31	3.55e-07	0.9	5' UTR (ENSGACG00000006518, exon 1 of 14)	163	ENSGACG00000006518
groupI-415	groupI	5750472	5750682	+	56.3	0.547	63	25.6	4	6.41	1.57e-12	0.88	Intergenic	-1663	ENSGACG00000007464
groupI-419	groupI	12108736	12108946	+	57.2	0.735	63	26.1	1	26.06	9.47e-28	0.92	promoter-TSS (ENSGACG00000011002)	-589	ENSGACG00000011002
groupI-42	groupI	7477089	7477299	+	137.8	0.775	149	63.2	8	7.9	1.52e-34	0.85	5' UTR (ENSGACG00000008413, exon 1 of 11)	165	ENSGACG00000008413
groupI-420	groupI	15672597	15672807	+	57.2	0.713	63	26.5	1	26.49	9.47e-28	0.91	5' UTR (ENSGACG00000012311, exon 1 of 9)	144	ENSGACG00000012311
groupI-421	groupI	15719976	15720186	+	58.1	0.688	63	26.5	4	6.62	2.4e-13	0.97	5' UTR (ENSGACG00000012331, exon 1 of 5)	235	ENSGACG00000012331
groupI-423	groupI	16207858	16208068	+	58.1	0.622	63	26.5	1	26.49	9.47e-28	0.85	Intergenic	-19269	ENSGACG00000012627
groupI-424	groupI	17141000	17141210	+	59.1	0.824	63	26.9	1	26.91	9.47e-28	0.9	Intergenic	-2876	ENSGACG00000013228
groupI-425	groupI	17742982	17743192	+	56.3	0.655	63	25.6	5	5.13	1.6e-10	0.89	Intergenic	-35568	ENSGACG00000013412
groupI-426	groupI	19987359	19987569	+	57.2	0.716	63	26.1	7	3.72	2.85e-08	0.93	Intergenic	-6215	ENSGACG00000013728
groupI-427	groupI	21693722	21693932	+	59.1	0.8	63	26.9	0.5	53.83	2.24e-35	0.9	Intergenic	-6285	ENSGACG00000014324
groupI-429	groupI	1146525	1146735	+	58.1	0.592	62	26.5	1	26.49	9.47e-28	0.89	Intergenic	-28875	ENSGACG00000005285
groupI-43	groupI	20955053	20955263	+	139.7	0.75	149	63.7	0.5	127.31	3.32e-107	0.79	Intergenic	-1273	ENSGACG00000014135
groupI-430	groupI	4411607	4411817	+	54.4	0.674	62	24.8	4	6.19	9.88e-12	0.92	Intergenic	-13813	ENSGACG00000006936
groupI-431	groupI	8106255	8106465	+	58.1	0.693	62	26.5	7	3.78	2.85e-08	0.94	promoter-TSS (ENSGACG00000009060)	-238	ENSGACG00000009060
groupI-432	groupI	8357351	8357561	+	58.1	0.722	62	26.5	7	3.78	2.85e-08	0.92	Intergenic	4244	ENSGACG00000009084
groupI-434	groupI	11164865	11165075	+	58.1	0.596	62	26.5	2	13.24	2.43e-20	0.92	intron (ENSGACG00000010684, intron 1 of 19)	1841	ENSGACG00000010684
groupI-435	groupI	13935382	13935592	+	58.1	0.763	62	26.5	2	13.24	2.43e-20	0.9	Intergenic	2423	ENSGACG00000011753
groupI-436	groupI	21488702	21488912	+	58.1	0.732	62	26.5	2	13.24	2.43e-20	0.92	intron (ENSGACG00000014244, intron 17 of 21)	4029	ENSGACG00000014248
groupI-437	groupI	23133818	23134028	+	58.1	0.634	62	26.9	4	6.73	2.4e-13	0.91	intron (ENSGACG00000014889, intron 3 of 29)	6225	ENSGACG00000014889
groupI-438	groupI	2247238	2247448	+	57.2	0.779	61	26.1	1	26.06	9.47e-28	0.88	promoter-TSS (ENSGACG00000006112)	-410	ENSGACG00000006112
groupI-439	groupI	3030462	3030672	+	55.3	0.755	61	25.2	5	5.04	1.6e-10	0.92	intron (ENSGACG00000006291, intron 1 of 1)	465	ENSGACG00000006291
groupI-44	groupI	163636	163846	+	140.7	0.701	148	64.1	16	4.01	1.36e-19	0.82	Intergenic	-5528	ENSGACG00000004487
groupI-440	groupI	5719947	5720157	+	55.3	0.626	61	25.2	2	12.6	3.17e-19	0.97	Intergenic	-8701	ENSGACG00000007444
groupI-441	groupI	7069441	7069651	+	55.3	0.553	61	25.2	8	3.15	1.17e-06	0.87	Intergenic	-1443	ENSGACG00000008344
groupI-442	groupI	8623712	8623922	+	57.2	0.635	61	26.5	3	8.83	3.53e-16	0.86	intron (ENSGACG00000009184, intron 3 of 15)	11568	ENSGACG00000009184
groupI-443	groupI	13619337	13619547	+	55.3	0.621	61	25.6	1	25.63	2.47e-26	0.9	promoter-TSS (ENSGACG00000011579)	-356	ENSGACG00000011579
groupI-444	groupI	20007388	20007598	+	57.2	0.705	61	26.1	2	13.03	2.43e-20	0.91	promoter-TSS (ENSGACG00000013730)	-684	ENSGACG00000013730
groupI-446	groupI	20294499	20294709	+	54.4	0.616	61	24.8	2	12.39	3.98e-18	0.88	Intergenic	-8690	ENSGACG00000013914
groupI-447	groupI	22255968	22256178	+	56.3	0.681	61	26.1	3	8.69	3.53e-16	0.89	Intergenic	-9199	ENSGACG00000014578
groupI-449	groupI	24992917	24993127	+	55.3	0.8	61	25.2	1	25.21	2.47e-26	0.91	intron (ENSGACG00000015068, intron 8 of 34)	5873	ENSGACG00000015068
groupI-45	groupI	11421390	11421600	+	140.7	0.831	145	64.5	4	16.13	5.23e-53	0.87	promoter-TSS (ENSGACG00000010741)	-5229	ENSGACG00000010741
groupI-450	groupI	422486	422696	+	52.5	0.812	60	23.9	0.5	47.85	2.8e-30	0.9	promoter-TSS (ENSGACG00000004699)	-161	ENSGACG00000004699
groupI-452	groupI	1923590	1923800	+	53.5	0.694	60	24.8	3	8.26	2.57e-14	0.92	promoter-TSS (ENSGACG00000005747)	-97	ENSGACG00000005747
groupI-453	groupI	5728430	5728640	+	57.2	0.8	60	26.1	4	6.52	2.4e-13	0.92	Intergenic	-17184	ENSGACG00000007444
groupI-454	groupI	8648637	8648847	+	55.3	0.649	60	25.2	2	12.6	3.17e-19	0.95	Intergenic	15805	ENSGACG00000009193
groupI-455	groupI	9296908	9297118	+	55.3	0.622	60	25.2	1	25.21	2.47e-26	0.95	promoter-TSS (ENSGACG00000009507)	143	ENSGACG00000009507
groupI-456	groupI	12185879	12186089	+	55.3	0.682	60	25.2	6	4.2	5.89e-09	0.97	intron (ENSGACG00000011112, intron 1 of 22)	132	ENSGACG00000011112
groupI-457	groupI	13316417	13316627	+	56.3	0.636	60	25.6	7	3.66	1.07e-07	0.86	promoter-TSS (ENSGACG00000011469)	-4358	ENSGACG00000011469
groupI-459	groupI	14344321	14344531	+	56.3	0.593	60	25.6	2	12.82	3.17e-19	0.86	promoter-TSS (ENSGACG00000011947)	-595	ENSGACG00000011947
groupI-46	groupI	12349219	12349429	+	135	0.615	145	62.8	2	31.4	2.05e-68	0.86	5' UTR (ENSGACG00000011251, exon 1 of 2)	145	ENSGACG00000011251
groupI-460	groupI	27790753	27790963	+	54.4	0.869	60	24.8	0.5	49.56	5.83e-32	0.95	TTS (ENSGACG00000015577)	1426	ENSGACG00000015577
groupI-462	groupI	4378816	4379026	+	52.5	0.671	59	23.9	5	4.78	3.91e-09	0.94	intron (ENSGACG00000006917, intron 3 of 34)	18647	ENSGACG00000006917
groupI-463	groupI	4807171	4807381	+	55.3	0.654	59	25.2	4	6.3	1.57e-12	0.91	exon (ENSGACG00000007171, exon 1 of 8)	181	ENSGACG00000007171
groupI-464	groupI	5339845	5340055	+	54.4	0.55	59	24.8	1	24.78	6.18e-25	0.88	promoter-TSS (ENSGACG00000007267)	4037	ENSGACG00000007267
groupI-465	groupI	7811033	7811243	+	54.4	0.634	59	24.8	4	6.19	9.88e-12	0.92	intron (ENSGACG00000008790, intron 6 of 7)	6759	ENSGACG00000008790
groupI-466	groupI	9142905	9143115	+	51.6	0.725	59	23.5	3	7.83	2.07e-13	0.92	promoter-TSS (ENSGACG00000009443)	-554	ENSGACG00000009443
groupI-468	groupI	10808304	10808514	+	54.4	0.606	59	24.8	4	6.19	9.88e-12	0.92	Intergenic	11683	ENSGACG00000010386
groupI-469	groupI	11387618	11387828	+	55.3	0.703	59	25.2	4	6.3	1.57e-12	0.9	intron (ENSGACG00000010711, intron 2 of 5)	5117	ENSGACG00000010711
groupI-47	groupI	1281930	1282140	+	135	0.697	142	61.5	4	15.38	2.05e-49	0.83	promoter-TSS (ENSGACG00000005384)	86	ENSGACG00000005384
groupI-470	groupI	13915219	13915429	+	53.5	0.667	59	24.4	2	12.18	3.98e-18	0.87	promoter-TSS (ENSGACG00000011727)	-11326	ENSGACG00000011739
groupI-471	groupI	14358532	14358742	+	55.3	0.711	59	25.2	5	5.04	1.6e-10	0.88	exon (ENSGACG00000011950, exon 1 of 12)	115	ENSGACG00000011950
groupI-473	groupI	15600372	15600582	+	52.5	0.756	59	23.9	2	11.96	4.79e-17	0.92	Intergenic	36468	ENSGACG00000012299
groupI-474	groupI	16374481	16374691	+	53.5	0.734	59	24.4	0.5	48.7	5.83e-32	0.92	promoter-TSS (ENSGACG00000012684)	-584	ENSGACG00000012684
groupI-478	groupI	21654330	21654540	+	52.5	0.674	59	24.4	6	4.06	2.48e-08	0.9	exon (ENSGACG00000014299, exon 23 of 41)	-11503	ENSGACG00000014313
groupI-480	groupI	25275851	25276061	+	53.5	0.667	59	24.4	3	8.12	2.57e-14	0.87	Intergenic	-9985	ENSGACG00000015105
groupI-482	groupI	27759565	27759775	+	55.3	0.701	59	25.2	6	4.2	5.89e-09	0.97	intron (ENSGACG00000015572, intron 1 of 8)	130	ENSGACG00000015572
groupI-485	groupI	2117092	2117302	+	52.5	0.701	58	24.4	0.5	48.7	5.83e-32	0.97	intron (ENSGACG00000005880, intron 8 of 11)	6986	ENSGACG00000005880
groupI-487	groupI	4379592	4379802	+	54.4	0.656	58	24.8	3	8.26	2.57e-14	0.85	intron (ENSGACG00000006917, intron 3 of 34)	17871	ENSGACG00000006917
groupI-488	groupI	5598874	5599084	+	54.4	0.611	58	24.8	8	3.1	3.73e-06	0.93	Intergenic	-1429	ENSGACG00000007428
groupI-489	groupI	6930593	6930803	+	50.6	0.61	58	23.1	7	3.3	1.35e-06	0.96	promoter-TSS (ENSGACG00000008238)	-236	ENSGACG00000008238
groupI-49	groupI	10875407	10875617	+	130.3	0.628	141	59.4	3	19.79	5.34e-54	0.88	Intergenic	-4071	ENSGACG00000010440
groupI-490	groupI	7408072	7408282	+	54.4	0.635	58	24.8	2	12.39	3.98e-18	0.92	exon (ENSGACG00000008361, exon 1 of 22)	123	ENSGACG00000008361
groupI-491	groupI	7549154	7549364	+	52.5	0.585	58	24.4	5	4.87	8.07e-10	0.92	intron (ENSGACG00000008566, intron 1 of 7)	784	ENSGACG00000008566
groupI-492	groupI	7699777	7699987	+	51.6	0.582	58	23.5	0.5	46.99	2.8e-30	1.02	Intergenic	-15302	ENSGACG00000022237
groupI-493	groupI	8635588	8635798	+	52.5	0.609	58	23.9	4	5.98	5.97e-11	0.92	intron (ENSGACG00000009184, intron 6 of 15)	23444	ENSGACG00000009184
groupI-495	groupI	9174508	9174718	+	52.5	0.662	58	23.9	6	3.99	1.01e-07	0.92	promoter-TSS (ENSGACG00000009469)	-757	ENSGACG00000009469
groupI-496	groupI	9245139	9245349	+	53.5	0.733	58	24.4	1	24.35	6.18e-25	1.02	Intergenic	18344	ENSGACG00000009502
groupI-497	groupI	11601565	11601775	+	56.3	0.73	58	25.6	2	12.82	3.17e-19	0.94	promoter-TSS (ENSGACG00000010818)	77	ENSGACG00000010818
groupI-498	groupI	11775641	11775851	+	51.6	0.516	58	23.9	3	7.97	2.07e-13	0.96	Intergenic	-1793	ENSGACG00000010850
groupI-499	groupI	19898308	19898518	+	51.6	0.593	58	23.5	2	11.75	4.79e-17	0.92	intron (ENSGACG00000013703, intron 2 of 18)	996	ENSGACG00000013703
groupI-5	groupI	4220193	4220403	+	219.4	0.657	225	100	11	9.09	2.52e-58	0.77	intron (ENSGACG00000006890, intron 1 of 4)	114	ENSGACG00000006890
groupI-50	groupI	7804678	7804888	+	132.2	0.749	140	60.2	12	5.02	5.17e-23	0.85	intron (ENSGACG00000008790, intron 1 of 7)	404	ENSGACG00000008790
groupI-501	groupI	20428301	20428511	+	50.6	0.758	58	23.5	3	7.83	2.07e-13	0.94	intron (ENSGACG00000013923, intron 10 of 26)	8503	ENSGACG00000013923
groupI-502	groupI	21497611	21497821	+	53.5	0.742	58	24.8	2	12.39	3.98e-18	0.88	promoter-TSS (ENSGACG00000014256)	-766	ENSGACG00000014256
groupI-503	groupI	22016767	22016977	+	54.4	0.983	58	24.8	3	8.26	2.57e-14	0.99	Intergenic	-2095	ENSGACG00000014419
groupI-504	groupI	22177866	22178076	+	52.5	0.686	58	24.4	5	4.87	8.07e-10	0.9	promoter-TSS (ENSGACG00000014503)	26	ENSGACG00000014503
groupI-506	groupI	22868227	22868437	+	54.4	0.656	58	24.8	0.5	49.56	5.83e-32	0.92	promoter-TSS (ENSGACG00000014810)	-107	ENSGACG00000014810
groupI-507	groupI	23738000	23738210	+	53.5	0.547	58	24.4	5	4.87	8.07e-10	0.88	Intergenic	7495	ENSGACG00000015007
groupI-508	groupI	24209043	24209253	+	51.6	0.63	58	23.5	1	23.5	1.48e-23	0.98	Intergenic	-38300	ENSGACG00000015027
groupI-509	groupI	24980046	24980256	+	53.5	0.634	58	24.4	1	24.35	6.18e-25	0.9	Intergenic	-1408	ENSGACG00000015062
groupI-51	groupI	16290878	16291088	+	126.6	0.768	138	57.7	10	5.77	1.35e-24	0.85	Intergenic	-1265	ENSGACG00000012628
groupI-511	groupI	1953458	1953668	+	52.5	0.718	57	23.9	3	7.97	2.07e-13	0.96	intron (ENSGACG00000005764, intron 1 of 3)	7920	ENSGACG00000005764
groupI-512	groupI	2019030	2019240	+	50.6	0.637	57	23.1	2	11.53	4.79e-17	0.89	promoter-TSS (ENSGACG00000005820)	-318	ENSGACG00000005820
groupI-513	groupI	2119031	2119241	+	53.5	0.685	57	24.4	1	24.35	6.18e-25	0.94	intron (ENSGACG00000005880, intron 8 of 11)	8925	ENSGACG00000005880
groupI-515	groupI	4194298	4194508	+	52.5	0.59	57	23.9	1	23.92	1.48e-23	0.92	promoter-TSS (ENSGACG00000006874)	66	ENSGACG00000006874
groupI-516	groupI	4498059	4498269	+	51.6	0.743	57	23.5	0.5	46.99	2.8e-30	0.92	5' UTR (ENSGACG00000007046, exon 1 of 10)	175	ENSGACG00000007046
groupI-519	groupI	7304732	7304942	+	52.5	0.614	57	23.9	5	4.78	3.91e-09	0.9	Intergenic	-57170	ENSGACG00000008355
groupI-52	groupI	22242903	22243113	+	128.5	0.575	137	58.5	5	11.71	1.09e-40	0.82	intron (ENSGACG00000014576, intron 1 of 2)	353	ENSGACG00000014576
groupI-521	groupI	9558372	9558582	+	54.4	0.764	57	24.8	6	4.13	2.48e-08	0.99	promoter-TSS (ENSGACG00000009656)	-408	ENSGACG00000009656
groupI-523	groupI	22501243	22501453	+	53.5	0.6	57	24.4	5	4.87	8.07e-10	0.88	promoter-TSS (ENSGACG00000014720)	-36	ENSGACG00000014720
groupI-524	groupI	22741830	22742040	+	52.5	0.699	57	24.4	2	12.18	3.98e-18	0.92	Intergenic	-15632	ENSGACG00000014770
groupI-525	groupI	22901803	22902013	+	53.5	0.639	57	24.4	0.5	48.7	5.83e-32	0.99	promoter-TSS (ENSGACG00000014821)	-418	ENSGACG00000014821
groupI-526	groupI	23352309	23352519	+	52.5	0.587	57	23.9	3	7.97	2.07e-13	0.85	Intergenic	-2518	ENSGACG00000014931
groupI-527	groupI	27702754	27702964	+	51.6	0.775	57	23.5	1	23.5	1.48e-23	0.89	promoter-TSS (ENSGACG00000015553)	-30	ENSGACG00000015553
groupI-528	groupI	1560959	1561169	+	51.6	0.667	56	23.5	7	3.36	1.35e-06	0.92	intron (ENSGACG00000005559, intron 1 of 6)	813	ENSGACG00000005559
groupI-529	groupI	4501742	4501952	+	51.6	0.65	56	23.5	5	4.7	3.91e-09	0.9	intron (ENSGACG00000007053, intron 2 of 16)	2298	ENSGACG00000007053
groupI-53	groupI	25178908	25179118	+	128.5	0.641	136	58.5	2	29.26	1.72e-62	0.85	Intergenic	5151	ENSGACG00000015079
groupI-531	groupI	8356769	8356979	+	52.5	0.709	56	23.9	7	3.42	1.35e-06	0.9	Intergenic	4826	ENSGACG00000009084
groupI-532	groupI	8613163	8613373	+	52.5	0.704	56	23.9	2	11.96	4.79e-17	0.9	intron (ENSGACG00000009184, intron 1 of 15)	1019	ENSGACG00000009184
groupI-534	groupI	13917699	13917909	+	52.5	0.625	56	23.9	2	11.96	4.79e-17	0.94	exon (ENSGACG00000011727, exon 2 of 14)	-8846	ENSGACG00000011739
groupI-536	groupI	16814751	16814961	+	50.6	0.786	56	23.5	6	3.92	1.01e-07	0.89	promoter-TSS (ENSGACG00000013044)	76	ENSGACG00000013044
groupI-538	groupI	19639441	19639651	+	51.6	0.593	56	23.9	3	7.97	2.07e-13	0.94	Intergenic	-1834	ENSGACG00000013682
groupI-539	groupI	20927223	20927433	+	49.7	0.758	56	22.6	1	22.64	3.42e-22	0.87	intron (ENSGACG00000014119, intron 1 of 10)	188	ENSGACG00000014119
groupI-54	groupI	7960129	7960339	+	123.8	0.644	135	56.8	10	5.68	7.74e-24	0.84	promoter-TSS (ENSGACG00000008901)	-784	ENSGACG00000008901
groupI-540	groupI	22254874	22255084	+	49.7	0.619	56	22.6	6	3.77	3.91e-07	0.93	Intergenic	-10293	ENSGACG00000014578
groupI-541	groupI	26673480	26673690	+	51.6	0.576	56	23.9	7	3.42	1.35e-06	0.89	TTS (ENSGACG00000015252)	9572	ENSGACG00000015252
groupI-545	groupI	7058474	7058684	+	51.6	0.727	55	23.5	1	23.5	1.48e-23	0.94	promoter-TSS (ENSGACG00000008332)	163	ENSGACG00000008339
groupI-546	groupI	8402644	8402854	+	51.6	0.714	55	23.9	1	23.92	1.48e-23	0.98	intron (ENSGACG00000009109, intron 1 of 6)	613	ENSGACG00000009109
groupI-548	groupI	9814219	9814429	+	50.6	0.595	55	23.1	2	11.53	4.79e-17	0.89	intron (ENSGACG00000009859, intron 1 of 6)	2164	ENSGACG00000009859
groupI-55	groupI	23113118	23113328	+	130.3	0.759	135	59.4	0.5	118.77	7.59e-99	0.87	promoter-TSS (ENSGACG00000014883)	-147	ENSGACG00000014883
groupI-550	groupI	10873788	10873998	+	49.7	0.545	55	22.6	0.5	45.29	1.29e-28	0.95	Intergenic	-2452	ENSGACG00000010440
groupI-552	groupI	17353572	17353782	+	49.7	0.707	55	22.6	1	22.64	3.42e-22	0.95	promoter-TSS (ENSGACG00000013311)	90	ENSGACG00000013311
groupI-553	groupI	17432351	17432561	+	51.6	0.887	55	23.5	3	7.83	2.07e-13	0.94	intron (ENSGACG00000013367, intron 1 of 23)	112	ENSGACG00000013367
groupI-554	groupI	21054541	21054751	+	51.6	0.712	55	23.5	3	7.83	2.07e-13	0.98	promoter-TSS (ENSGACG00000014166)	-171	ENSGACG00000014166
groupI-555	groupI	22128084	22128294	+	47.8	0.72	55	21.8	6	3.63	1.46e-06	0.95	promoter-TSS (ENSGACG00000014473)	88	ENSGACG00000014473
groupI-557	groupI	1183399	1183609	+	51.6	0.889	54	23.5	4	5.87	5.97e-11	0.98	promoter-TSS (ENSGACG00000005299)	-784	ENSGACG00000005299
groupI-559	groupI	2120146	2120356	+	50.6	0.79	54	23.1	2	11.53	4.79e-17	0.91	intron (ENSGACG00000005880, intron 8 of 11)	10040	ENSGACG00000005880
groupI-56	groupI	24987255	24987465	+	122.8	0.627	135	56	7	8	2.48e-30	0.82	intron (ENSGACG00000015068, intron 1 of 34)	211	ENSGACG00000015068
groupI-560	groupI	4413196	4413406	+	49.7	0.68	54	22.6	4	5.66	3.46e-10	0.89	Intergenic	-12224	ENSGACG00000006936
groupI-562	groupI	6996891	6997101	+	47.8	0.625	54	21.8	2	10.89	6.11e-15	0.89	promoter-TSS (ENSGACG00000008284)	269	ENSGACG00000008284
groupI-563	groupI	7445625	7445835	+	49.7	0.681	54	22.6	5	4.53	1.82e-08	0.89	intron (ENSGACG00000008387, intron 2 of 9)	4096	ENSGACG00000008387
groupI-564	groupI	7798617	7798827	+	48.8	0.716	54	22.2	1	22.22	3.42e-22	0.89	TTS (ENSGACG00000008772)	171	ENSGACG00000008759
groupI-565	groupI	8637803	8638013	+	50.6	0.64	54	23.1	2	11.53	4.79e-17	0.92	intron (ENSGACG00000009184, intron 6 of 15)	25659	ENSGACG00000009184
groupI-566	groupI	9170736	9170946	+	49.7	0.708	54	22.6	0.5	45.29	1.29e-28	0.86	intron (ENSGACG00000009469, intron 2 of 4)	3015	ENSGACG00000009469
groupI-567	groupI	10174590	10174800	+	50.6	0.563	54	23.1	1	23.07	1.48e-23	0.89	intron (ENSGACG00000010173, intron 3 of 8)	10839	ENSGACG00000010173
groupI-568	groupI	12142989	12143199	+	50.6	0.692	54	23.1	4	5.77	5.97e-11	0.94	exon (ENSGACG00000011096, exon 2 of 3)	761	ENSGACG00000011096
groupI-569	groupI	13156429	13156639	+	46.9	0.764	54	21.4	2	10.68	6.11e-15	0.96	Intergenic	3202	ENSGACG00000011413
groupI-57	groupI	25137924	25138134	+	127.5	0.746	134	58.1	9	6.46	1.37e-27	0.84	Intergenic	-1088	ENSGACG00000015070
groupI-570	groupI	13367606	13367816	+	48.8	0.803	54	22.2	1	22.22	3.42e-22	0.91	TTS (ENSGACG00000011490)	102	ENSGACG00000011496
groupI-572	groupI	17335021	17335231	+	49.7	0.565	54	22.6	0.5	45.29	1.29e-28	0.91	intron (ENSGACG00000013296, intron 1 of 9)	501	ENSGACG00000013296
groupI-574	groupI	20003945	20004155	+	50.6	0.632	54	23.1	5	4.61	3.91e-09	0.94	intron (ENSGACG00000013730, intron 5 of 13)	2759	ENSGACG00000013730
groupI-575	groupI	21500665	21500875	+	50.6	0.69	54	23.1	2	11.53	4.79e-17	0.96	Intergenic	-3820	ENSGACG00000014256
groupI-578	groupI	23387150	23387360	+	45	0.646	54	20.5	6	3.42	5.18e-06	0.94	intron (ENSGACG00000014934, intron 9 of 17)	18611	ENSGACG00000014933
groupI-58	groupI	15965331	15965541	+	122.8	0.602	133	56.4	10	5.64	7.74e-24	0.81	Intergenic	-4034	ENSGACG00000012515
groupI-580	groupI	1111572	1111782	+	51.6	0.556	53	23.5	5	4.7	3.91e-09	0.96	Intergenic	35589	ENSGACG00000005271
groupI-583	groupI	4619890	4620100	+	47.8	0.703	53	21.8	1	21.79	7.54e-21	0.95	intron (ENSGACG00000007095, intron 2 of 5)	2492	ENSGACG00000007095
groupI-586	groupI	5907801	5908011	+	48.8	0.718	53	22.2	0.5	44.43	1.29e-28	0.91	Intergenic	7778	ENSGACG00000007670
groupI-587	groupI	10501123	10501333	+	45.9	0.649	53	20.9	2	10.47	6.44e-14	0.96	Intergenic	-8853	ENSGACG00000010268
groupI-589	groupI	15077979	15078189	+	49.7	0.762	53	22.6	3	7.55	1.6e-12	0.91	Intergenic	-45067	ENSGACG00000012236
groupI-59	groupI	172820	173030	+	121	0.75	131	55.5	1	55.54	2.95e-74	0.82	intron (ENSGACG00000004487, intron 9 of 20)	3656	ENSGACG00000004487
groupI-590	groupI	15380437	15380647	+	48.8	0.722	53	22.2	3	7.41	1.6e-12	0.95	Intergenic	-1118	ENSGACG00000012258
groupI-591	groupI	15601058	15601268	+	49.7	0.689	53	22.6	3	7.55	1.6e-12	0.87	Intergenic	35782	ENSGACG00000012299
groupI-592	groupI	17168526	17168736	+	48.8	0.712	53	22.2	6	3.7	3.91e-07	0.99	Intergenic	10013	ENSGACG00000013233
groupI-593	groupI	18223189	18223399	+	49.7	0.657	53	22.6	2	11.32	5.53e-16	0.89	exon (ENSGACG00000013476, exon 2 of 12)	663	ENSGACG00000013476
groupI-594	groupI	20093045	20093255	+	48.8	0.658	53	22.2	4	5.55	3.46e-10	0.87	Intergenic	-2081	ENSGACG00000013821
groupI-595	groupI	22178454	22178664	+	49.7	0.576	53	22.6	0.5	45.29	1.29e-28	0.95	intron (ENSGACG00000014503, intron 1 of 9)	614	ENSGACG00000014503
groupI-598	groupI	25204205	25204415	+	47.8	0.675	53	21.8	1	21.79	7.54e-21	0.97	promoter-TSS (ENSGACG00000015085)	-502	ENSGACG00000015085
groupI-599	groupI	26101261	26101471	+	45.9	0.641	53	20.9	6	3.49	5.18e-06	0.92	Intergenic	-7348	ENSGACG00000015207
groupI-6	groupI	10989394	10989604	+	213.8	0.596	225	97.8	2	48.92	2.28e-124	0.79	intron (ENSGACG00000010517, intron 1 of 8)	191	ENSGACG00000010517
groupI-60	groupI	6807113	6807323	+	121.9	0.591	130	55.5	9	6.17	3.52e-25	0.82	Intergenic	-1874	ENSGACG00000008191
groupI-600	groupI	898838	899048	+	46.9	0.676	52	21.4	6	3.56	1.46e-06	0.88	promoter-TSS (ENSGACG00000005115)	89	ENSGACG00000005115
groupI-602	groupI	2311305	2311515	+	46.9	0.698	52	21.8	2	10.89	6.11e-15	0.92	Intergenic	-1307	ENSGACG00000006145
groupI-604	groupI	5871441	5871651	+	48.8	0.575	52	22.2	7	3.17	4.53e-06	0.86	exon (ENSGACG00000007649, exon 1 of 32)	225	ENSGACG00000007649
groupI-607	groupI	13867869	13868079	+	49.7	0.688	52	22.6	0.5	45.29	1.29e-28	0.95	promoter-TSS (ENSGACG00000011717)	2	ENSGACG00000011717
groupI-609	groupI	17450178	17450388	+	48.8	0.646	52	22.2	1	22.22	3.42e-22	0.97	promoter-TSS (ENSGACG00000022124)	339	ENSGACG00000013384
groupI-61	groupI	19560281	19560491	+	121	0.648	130	55.5	10	5.55	4.35e-23	0.88	promoter-TSS (ENSGACG00000013641)	-4095	ENSGACG00000013641
groupI-610	groupI	19539833	19540043	+	48.8	0.718	52	22.2	2	11.11	5.53e-16	0.97	Intergenic	-5374	ENSGACG00000013633
groupI-611	groupI	25484397	25484607	+	48.8	0.703	52	22.2	2	11.11	5.53e-16	0.89	promoter-TSS (ENSGACG00000015132)	135	ENSGACG00000015132
groupI-612	groupI	25510607	25510817	+	46.9	0.684	52	21.4	3	7.12	1.18e-11	0.88	Intergenic	5757	ENSGACG00000015151
groupI-613	groupI	27051097	27051307	+	46.9	0.649	52	21.4	0.5	42.72	5.66e-27	0.9	intron (ENSGACG00000015339, intron 26 of 36)	16185	ENSGACG00000015339
groupI-614	groupI	27843152	27843362	+	47.8	0.776	52	21.8	4	5.45	1.92e-09	0.93	exon (ENSGACG00000015599, exon 4 of 18)	1928	ENSGACG00000015599
groupI-615	groupI	238580	238790	+	46.9	0.726	51	21.4	1	21.36	7.54e-21	0.92	Intergenic	-5981	ENSGACG00000004570
groupI-617	groupI	6385807	6386017	+	45.9	0.641	51	20.9	2	10.47	6.44e-14	0.96	Intergenic	10769	ENSGACG00000008046
groupI-618	groupI	6770073	6770283	+	47.8	0.781	51	21.8	1	21.79	7.54e-21	0.93	intron (ENSGACG00000008161, intron 2 of 9)	629	ENSGACG00000008161
groupI-619	groupI	7088430	7088640	+	45.9	0.718	51	20.9	0.5	41.87	2.38e-25	0.98	promoter-TSS (ENSGACG00000008351)	-628	ENSGACG00000008351
groupI-62	groupI	22461411	22461621	+	122.8	0.698	130	56	7	8	2.48e-30	0.88	promoter-TSS (ENSGACG00000014712)	-901	ENSGACG00000014712
groupI-620	groupI	8982207	8982417	+	46.9	0.662	51	21.4	2	10.68	6.11e-15	0.92	Intergenic	-7986	ENSGACG00000009383
groupI-622	groupI	10819772	10819982	+	47.8	0.662	51	21.8	3	7.26	1.18e-11	0.88	intron (ENSGACG00000010386, intron 1 of 4)	215	ENSGACG00000010386
groupI-623	groupI	11525031	11525241	+	46.9	0.602	51	21.4	5	4.27	8.11e-08	0.88	intron (ENSGACG00000010793, intron 1 of 2)	1104	ENSGACG00000010793
groupI-624	groupI	11735220	11735430	+	45	0.558	51	20.9	1	20.93	1.59e-19	0.96	exon (ENSGACG00000010850, exon 10 of 12)	12236	ENSGACG00000021352
groupI-625	groupI	12355812	12356022	+	46.9	0.74	51	21.4	0.5	42.72	5.66e-27	0.94	Intergenic	6738	ENSGACG00000011251
groupI-626	groupI	12357368	12357578	+	44.1	0.571	51	20.1	2	10.04	6.44e-14	0.92	Intergenic	8294	ENSGACG00000011251
groupI-627	groupI	13971449	13971659	+	48.8	0.685	51	22.2	0.5	44.43	1.29e-28	0.93	promoter-TSS (ENSGACG00000011812)	173	ENSGACG00000011804
groupI-628	groupI	16861031	16861241	+	45.9	0.727	51	20.9	4	5.23	1.02e-08	0.88	intron (ENSGACG00000013115, intron 9 of 14)	13196	ENSGACG00000013115
groupI-629	groupI	16882419	16882629	+	46.9	0.662	51	21.4	2	10.68	6.11e-15	0.88	intron (ENSGACG00000013115, intron 1 of 21)	-8192	ENSGACG00000013115
groupI-63	groupI	25178238	25178448	+	121.9	0.714	130	56	12	4.66	1.39e-19	0.82	TTS (ENSGACG00000015079)	4481	ENSGACG00000015079
groupI-630	groupI	20912801	20913011	+	45.9	0.772	51	20.9	1	20.93	1.59e-19	0.92	Intergenic	-1167	ENSGACG00000014108
groupI-631	groupI	20927708	20927918	+	46.9	0.795	51	21.4	0.5	42.72	5.66e-27	0.96	promoter-TSS (ENSGACG00000014119)	-297	ENSGACG00000014119
groupI-632	groupI	21183482	21183692	+	46.9	0.681	51	21.4	0.5	42.72	5.66e-27	0.86	promoter-TSS (ENSGACG00000014228)	-466	ENSGACG00000014228
groupI-634	groupI	23729371	23729581	+	45.9	0.62	51	21.4	4	5.34	1.92e-09	0.92	Intergenic	-1134	ENSGACG00000015007
groupI-635	groupI	25010754	25010964	+	47.8	0.603	51	21.8	7	3.11	1.45e-05	0.89	Intergenic	-5958	ENSGACG00000022197
groupI-636	groupI	25947688	25947898	+	47.8	0.743	51	21.8	4	5.45	1.92e-09	0.88	promoter-TSS (ENSGACG00000015197)	-560	ENSGACG00000015197
groupI-638	groupI	26660690	26660900	+	45.9	0.62	51	20.9	4	5.23	1.02e-08	0.9	Intergenic	22362	ENSGACG00000015252
groupI-64	groupI	7493618	7493828	+	118.2	0.698	128	53.8	7	7.69	1.51e-28	0.82	Intergenic	-3815	ENSGACG00000008439
groupI-640	groupI	1066172	1066382	+	45.9	0.818	50	20.9	3	6.98	8.31e-11	0.88	Intergenic	-9811	ENSGACG00000005271
groupI-641	groupI	1405054	1405264	+	45.9	0.712	50	20.9	4	5.23	1.02e-08	1.06	Intergenic	9778	ENSGACG00000005511
groupI-643	groupI	4651708	4651918	+	46.9	0.549	50	21.4	0.5	42.72	5.66e-27	0.88	Intergenic	34310	ENSGACG00000007095
groupI-644	groupI	5620928	5621138	+	47.8	0.6	50	21.8	1	21.79	7.54e-21	0.94	Intergenic	-23483	ENSGACG00000007428
groupI-645	groupI	8643879	8644089	+	45.9	0.598	50	20.9	5	4.19	3.45e-07	0.96	exon (ENSGACG00000009184, exon 12 of 16)	20563	ENSGACG00000009193
groupI-646	groupI	8881162	8881372	+	42.2	0.625	50	19.2	1	19.22	3.18e-18	0.89	Intergenic	-9689	ENSGACG00000009257
groupI-647	groupI	8984469	8984679	+	45.9	0.6	50	21.4	2	10.68	6.11e-15	0.9	Intergenic	-5724	ENSGACG00000009383
groupI-648	groupI	9177798	9178008	+	46.9	0.672	50	21.4	0.5	42.72	5.66e-27	0.98	Intergenic	-2189	ENSGACG00000009491
groupI-649	groupI	10171020	10171230	+	45.9	0.644	50	20.9	3	6.98	8.31e-11	0.88	intron (ENSGACG00000010173, intron 3 of 8)	14409	ENSGACG00000010173
groupI-65	groupI	6822396	6822606	+	119.1	0.804	127	54.3	1	54.26	1.62e-72	0.85	intron (ENSGACG00000008193, intron 6 of 8)	5073	ENSGACG00000008193
groupI-651	groupI	13552817	13553027	+	46.9	0.786	50	21.4	3	7.12	1.18e-11	1.08	intron (ENSGACG00000011555, intron 38 of 56)	66164	ENSGACG00000011579
groupI-653	groupI	16548247	16548457	+	48.8	0.57	50	22.2	1	22.22	3.42e-22	0.99	promoter-TSS (ENSGACG00000012759)	-110	ENSGACG00000012759
groupI-655	groupI	17380875	17381085	+	45	0.686	50	20.5	1	20.51	1.59e-19	0.96	promoter-TSS (ENSGACG00000022077)	-437	ENSGACG00000022077
groupI-656	groupI	18881827	18882037	+	45	0.616	50	20.5	1	20.51	1.59e-19	0.96	Intergenic	6707	ENSGACG00000022494
groupI-657	groupI	19699789	19699999	+	45.9	0.696	50	20.9	0.5	41.87	2.38e-25	0.9	intron (ENSGACG00000013682, intron 24 of 41)	-54632	ENSGACG00000013689
groupI-659	groupI	21599896	21600106	+	46.9	0.645	50	21.4	0.5	42.72	5.66e-27	0.94	promoter-TSS (ENSGACG00000014289)	-544	ENSGACG00000014289
groupI-66	groupI	22284561	22284771	+	121	0.837	127	55.1	8	6.89	1.44e-27	0.86	intron (ENSGACG00000014580, intron 1 of 6)	153	ENSGACG00000014580
groupI-660	groupI	24164937	24165147	+	45.9	0.513	50	20.9	1	20.93	1.59e-19	0.94	Intergenic	-9833	ENSGACG00000015026
groupI-661	groupI	24246240	24246450	+	46.9	0.98	50	21.4	1	21.36	7.54e-21	0.96	Intergenic	-1103	ENSGACG00000015027
groupI-662	groupI	27244292	27244502	+	45.9	0.803	50	20.9	1	20.93	1.59e-19	0.94	promoter-TSS (ENSGACG00000015358)	-647	ENSGACG00000015358
groupI-665	groupI	5335012	5335222	+	44.1	0.541	49	20.1	0.5	40.16	2.38e-25	0.86	promoter-TSS (ENSGACG00000007267)	-796	ENSGACG00000007267
groupI-666	groupI	7118250	7118460	+	45	0.653	49	20.5	3	6.84	8.31e-11	0.9	Intergenic	-30448	ENSGACG00000008351
groupI-667	groupI	9656907	9657117	+	45.9	0.65	49	20.9	2	10.47	6.44e-14	0.96	intron (ENSGACG00000009773, intron 1 of 11)	2737	ENSGACG00000009773
groupI-668	groupI	9678523	9678733	+	45.9	0.734	49	20.9	4	5.23	1.02e-08	0.94	Intergenic	19636	ENSGACG00000009784
groupI-669	groupI	9722462	9722672	+	45.9	0.648	49	20.9	5	4.19	3.45e-07	0.88	TTS (ENSGACG00000009801)	-8832	ENSGACG00000009792
groupI-670	groupI	10173842	10174052	+	45.9	0.553	49	20.9	1	20.93	1.59e-19	0.92	intron (ENSGACG00000010173, intron 3 of 8)	11587	ENSGACG00000010173
groupI-671	groupI	11164168	11164378	+	45	0.811	49	20.5	2	10.25	6.44e-14	0.92	intron (ENSGACG00000010684, intron 1 of 19)	1144	ENSGACG00000010684
groupI-672	groupI	11321486	11321696	+	45	0.648	49	20.5	1	20.51	1.59e-19	0.99	Intergenic	-23309	ENSGACG00000010697
groupI-673	groupI	14446573	14446783	+	43.1	0.622	49	19.7	5	3.93	1.4e-06	0.93	Intergenic	-3962	ENSGACG00000011976
groupI-675	groupI	18387589	18387799	+	45.9	0.598	49	21.4	3	7.12	1.18e-11	0.9	promoter-TSS (ENSGACG00000013509)	227	ENSGACG00000013509
groupI-678	groupI	21150511	21150721	+	43.1	0.831	49	19.7	3	6.55	5.59e-10	0.95	promoter-TSS (ENSGACG00000014203)	-101	ENSGACG00000014203
groupI-679	groupI	21692799	21693009	+	42.2	0.783	49	19.2	0.5	38.45	9.51e-24	0.91	Intergenic	-7208	ENSGACG00000014324
groupI-68	groupI	19925281	19925491	+	111.6	0.67	126	51.7	6	8.62	8.76e-30	0.81	Intergenic	-2928	ENSGACG00000013707
groupI-680	groupI	22253977	22254187	+	45.9	0.627	49	20.9	0.5	41.87	2.38e-25	1.01	Intergenic	-11190	ENSGACG00000014578
groupI-681	groupI	24180697	24180907	+	42.2	0.697	49	19.7	5	3.93	1.4e-06	0.89	Intergenic	-25593	ENSGACG00000015026
groupI-682	groupI	26100579	26100789	+	44.1	0.649	49	20.1	4	5.02	1.02e-08	0.97	Intergenic	-8030	ENSGACG00000015207
groupI-683	groupI	27299728	27299938	+	44.1	0.733	49	20.1	5	4.02	3.45e-07	0.88	promoter-TSS (ENSGACG00000015367)	84	ENSGACG00000015367
groupI-686	groupI	5336528	5336738	+	45	0.7	48	20.5	1	20.51	1.59e-19	0.92	intron (ENSGACG00000007267, intron 1 of 4)	720	ENSGACG00000007267
groupI-687	groupI	5341135	5341345	+	44.1	0.804	48	20.1	0.5	40.16	2.38e-25	0.88	intron (ENSGACG00000007267, intron 1 of 5)	5327	ENSGACG00000007267
groupI-688	groupI	7086765	7086975	+	44.1	0.696	48	20.1	3	6.69	8.31e-11	0.92	promoter-TSS (ENSGACG00000008353)	-657	ENSGACG00000008353
groupI-689	groupI	14218790	14219000	+	44.1	0.806	48	20.1	0.5	40.16	2.38e-25	0.9	promoter-TSS (ENSGACG00000011918)	-747	ENSGACG00000011918
groupI-69	groupI	10482796	10483006	+	119.1	0.592	125	54.7	10	5.47	2.4e-22	0.88	exon (ENSGACG00000010261, exon 1 of 2)	354	ENSGACG00000010261
groupI-690	groupI	14286129	14286339	+	45	0.592	48	20.9	2	10.47	6.44e-14	0.94	intron (ENSGACG00000011929, intron 1 of 3)	4554	ENSGACG00000011929
groupI-691	groupI	15078588	15078798	+	44.1	0.553	48	20.1	2	10.04	6.44e-14	0.93	Intergenic	-44458	ENSGACG00000012236
groupI-692	groupI	16600425	16600635	+	44.1	0.6	48	20.1	1	20.08	1.59e-19	0.92	Intergenic	-1749	ENSGACG00000012904
groupI-693	groupI	19538919	19539129	+	43.1	0.754	48	19.7	1	19.65	3.18e-18	0.88	Intergenic	-6288	ENSGACG00000013633
groupI-696	groupI	21638214	21638424	+	43.1	0.648	48	19.7	5	3.93	1.4e-06	0.97	intron (ENSGACG00000014299, intron 1 of 40)	8061	ENSGACG00000014299
groupI-697	groupI	21715952	21716162	+	45	0.571	48	20.5	2	10.25	6.44e-14	0.9	intron (ENSGACG00000014324, intron 20 of 32)	15945	ENSGACG00000014324
groupI-699	groupI	23375917	23376127	+	45	0.791	48	20.5	0.5	41.01	2.38e-25	0.96	intron (ENSGACG00000014934, intron 11 of 17)	7378	ENSGACG00000014933
groupI-7	groupI	4218639	4218849	+	211	0.628	224	96.1	3	32.04	3.3e-106	0.76	Intergenic	-1440	ENSGACG00000006890
groupI-70	groupI	20961823	20962033	+	118.2	0.73	125	53.8	14	3.84	1.46e-15	0.88	promoter-TSS (ENSGACG00000014137)	-359	ENSGACG00000014137
groupI-700	groupI	23379796	23380006	+	42.2	0.603	48	19.2	5	3.84	1.4e-06	0.91	exon (ENSGACG00000014934, exon 11 of 18)	11257	ENSGACG00000014933
groupI-702	groupI	25226633	25226843	+	43.1	0.879	48	19.7	1	19.65	3.18e-18	0.87	promoter-TSS (ENSGACG00000015089)	-608	ENSGACG00000015089
groupI-703	groupI	25531846	25532056	+	42.2	0.62	48	19.2	1	19.22	3.18e-18	0.95	intron (ENSGACG00000015152, intron 8 of 23)	5092	ENSGACG00000015152
groupI-704	groupI	369111	369321	+	41.3	0.672	47	18.8	0.5	37.6	3.61e-22	0.93	intron (ENSGACG00000004631, intron 1 of 6)	106	ENSGACG00000004631
groupI-709	groupI	3650150	3650360	+	41.3	0.6	47	18.8	1	18.8	6.06e-17	0.89	Intergenic	-77695	ENSGACG00000006619
groupI-71	groupI	25873652	25873862	+	121	0.875	125	55.1	4	13.78	2.02e-42	0.87	promoter-TSS (ENSGACG00000015188)	-234	ENSGACG00000015188
groupI-710	groupI	4161830	4162040	+	42.2	0.642	47	19.2	1	19.22	3.18e-18	1	Intergenic	-2688	ENSGACG00000006866
groupI-711	groupI	6931169	6931379	+	45.9	0.793	47	20.9	2	10.47	6.44e-14	0.98	intron (ENSGACG00000008238, intron 1 of 21)	340	ENSGACG00000008238
groupI-712	groupI	7057671	7057881	+	43.1	0.612	47	19.7	4	4.91	5.16e-08	0.93	promoter-TSS (ENSGACG00000008332)	12	ENSGACG00000008332
groupI-714	groupI	9283896	9284106	+	43.1	0.48	47	19.7	5	3.93	1.4e-06	0.95	Intergenic	-12869	ENSGACG00000009507
groupI-715	groupI	10179126	10179336	+	44.1	0.843	47	20.1	3	6.69	8.31e-11	0.92	intron (ENSGACG00000010173, intron 3 of 8)	6303	ENSGACG00000010173
groupI-716	groupI	11336689	11336899	+	43.1	0.571	47	19.7	3	6.55	5.59e-10	0.88	Intergenic	-8106	ENSGACG00000010697
groupI-718	groupI	12360185	12360395	+	43.1	0.538	47	20.1	0.5	40.16	2.38e-25	0.87	Intergenic	6378	ENSGACG00000011259
groupI-719	groupI	13616700	13616910	+	44.1	0.647	47	20.1	1	20.08	1.59e-19	0.92	intron (ENSGACG00000011579, intron 2 of 14)	2281	ENSGACG00000011579
groupI-72	groupI	27836928	27837138	+	114.4	0.672	125	52.1	3	17.37	4.23e-45	0.87	TTS (ENSGACG00000015589)	7083	ENSGACG00000015589
groupI-720	groupI	14726337	14726547	+	44.1	0.611	47	20.1	3	6.69	8.31e-11	0.97	intron (ENSGACG00000012121, intron 3 of 10)	-10502	ENSGACG00000012128
groupI-721	groupI	20935105	20935315	+	44.1	0.672	47	20.1	5	4.02	3.45e-07	0.88	Intergenic	4609	ENSGACG00000014133
groupI-725	groupI	23704445	23704655	+	44.1	0.651	47	20.1	1	20.08	1.59e-19	0.9	intron (ENSGACG00000014983, intron 2 of 8)	7043	ENSGACG00000014983
groupI-726	groupI	25281895	25282105	+	44.1	0.732	47	20.1	5	4.02	3.45e-07	0.92	Intergenic	7501	ENSGACG00000015107
groupI-727	groupI	26643010	26643220	+	44.1	0.658	47	20.1	5	4.02	3.45e-07	0.92	Intergenic	-20488	ENSGACG00000015240
groupI-728	groupI	27958182	27958392	+	43.1	0.821	47	20.1	0.5	40.16	2.38e-25	0.93	promoter-TSS (ENSGACG00000015642)	-418	ENSGACG00000015642
groupI-729	groupI	359014	359224	+	43.1	0.732	46	19.7	2	9.83	6.48e-13	0.97	promoter-TSS (ENSGACG00000004619)	213	ENSGACG00000004619
groupI-73	groupI	5941988	5942198	+	118.2	0.737	124	53.8	3	17.94	2.39e-46	0.85	Intergenic	-2085	ENSGACG00000007695
groupI-731	groupI	3369433	3369643	+	40.3	0.518	46	18.4	6	3.06	5.69e-05	0.91	Intergenic	17100	ENSGACG00000006559
groupI-732	groupI	5545075	5545285	+	41.3	0.814	46	18.8	3	6.27	3.57e-09	0.89	promoter-TSS (ENSGACG00000007361)	-519	ENSGACG00000007361
groupI-733	groupI	6879503	6879713	+	42.2	0.745	46	19.2	3	6.41	5.59e-10	0.91	intron (ENSGACG00000008207, intron 11 of 32)	-12890	ENSGACG00000008224
groupI-734	groupI	7952759	7952969	+	43.1	0.738	46	19.7	6	3.28	1.76e-05	0.95	intron (ENSGACG00000008883, intron 1 of 5)	263	ENSGACG00000008883
groupI-736	groupI	8651292	8651502	+	42.2	0.656	46	19.2	1	19.22	3.18e-18	0.93	Intergenic	13150	ENSGACG00000009193
groupI-737	groupI	9543683	9543893	+	44.1	0.718	46	20.5	4	5.13	1.02e-08	0.99	promoter-TSS (ENSGACG00000009641)	47	ENSGACG00000022167
groupI-738	groupI	9606101	9606311	+	42.2	0.616	46	19.7	5	3.93	1.4e-06	0.89	intron (ENSGACG00000009761, intron 11 of 24)	11850	ENSGACG00000009761
groupI-741	groupI	14641441	14641651	+	40.3	0.687	46	18.4	0.5	36.74	3.61e-22	0.93	intron (ENSGACG00000012069, intron 13 of 28)	55932	ENSGACG00000012069
groupI-742	groupI	15926325	15926535	+	42.2	0.643	46	19.7	0.5	39.3	9.51e-24	0.93	intron (ENSGACG00000012485, intron 17 of 18)	13296	ENSGACG00000012427
groupI-744	groupI	16364925	16365135	+	43.1	0.703	46	19.7	2	9.83	6.48e-13	1	intron (ENSGACG00000012646, intron 5 of 22)	110	ENSGACG00000012646
groupI-745	groupI	16492575	16492785	+	43.1	0.625	46	19.7	0.5	39.3	9.51e-24	0.9	promoter-TSS (ENSGACG00000012697)	-576	ENSGACG00000012692
groupI-746	groupI	16856850	16857060	+	42.2	0.644	46	19.2	1	19.22	3.18e-18	0.91	intron (ENSGACG00000013115, intron 11 of 14)	-9747	ENSGACG00000013091
groupI-747	groupI	16908778	16908988	+	40.3	0.729	46	18.4	0.5	36.74	3.61e-22	0.93	promoter-TSS (ENSGACG00000021892)	-312	ENSGACG00000021892
groupI-748	groupI	18007370	18007580	+	42.2	0.667	46	19.2	1	19.22	3.18e-18	0.97	Intergenic	9701	ENSGACG00000013418
groupI-749	groupI	19700388	19700598	+	40.3	0.662	46	18.4	1	18.37	6.06e-17	0.96	intron (ENSGACG00000013682, intron 24 of 41)	-54033	ENSGACG00000013689
groupI-752	groupI	22255458	22255668	+	42.2	0.712	46	19.2	1	19.22	3.18e-18	0.91	Intergenic	-9709	ENSGACG00000014578
groupI-755	groupI	23416216	23416426	+	40.3	0.603	46	18.4	0.5	36.74	3.61e-22	0.91	Intergenic	4874	ENSGACG00000014937
groupI-756	groupI	24767568	24767778	+	43.1	0.642	46	19.7	4	4.91	5.16e-08	0.9	Intergenic	52494	ENSGACG00000015054
groupI-758	groupI	25532617	25532827	+	42.2	0.558	46	19.2	2	9.61	6.48e-13	0.91	intron (ENSGACG00000015152, intron 9 of 23)	5863	ENSGACG00000015152
groupI-759	groupI	1950310	1950520	+	41.3	0.547	45	18.8	4	4.7	2.48e-07	0.91	intron (ENSGACG00000005764, intron 1 of 3)	11068	ENSGACG00000005764
groupI-76	groupI	7523892	7524102	+	117.2	0.652	122	53.4	9	5.93	1.3e-23	0.86	promoter-TSS (ENSGACG00000008448)	-213	ENSGACG00000008468
groupI-760	groupI	2098611	2098821	+	41.3	0.61	45	18.8	2	9.4	6.19e-12	0.96	exon (ENSGACG00000005876, exon 1 of 4)	135	ENSGACG00000005876
groupI-762	groupI	3288091	3288301	+	42.2	0.631	45	19.2	5	3.84	1.4e-06	0.93	intron (ENSGACG00000006478, intron 1 of 6)	14696	ENSGACG00000006478
groupI-763	groupI	4587695	4587905	+	40.3	0.737	45	18.8	1	18.8	6.06e-17	0.91	promoter-TSS (ENSGACG00000007071)	31	ENSGACG00000007071
groupI-764	groupI	5551057	5551267	+	42.2	0.768	45	19.2	1	19.22	3.18e-18	0.91	intron (ENSGACG00000007374, intron 1 of 12)	2818	ENSGACG00000007374
groupI-765	groupI	6252564	6252774	+	40.3	0.797	45	18.8	2	9.4	6.19e-12	0.93	promoter-TSS (ENSGACG00000007856)	-511	ENSGACG00000007856
groupI-766	groupI	7780030	7780240	+	41.3	0.548	45	18.8	4	4.7	2.48e-07	0.93	intron (ENSGACG00000008749, intron 1 of 14)	285	ENSGACG00000008749
groupI-767	groupI	7983026	7983236	+	39.4	0.667	45	17.9	0.5	35.89	1.3e-20	0.89	Intergenic	-1296	ENSGACG00000008993
groupI-768	groupI	8613749	8613959	+	39.4	0.627	45	17.9	4	4.49	1.13e-06	0.94	intron (ENSGACG00000009184, intron 1 of 15)	1605	ENSGACG00000009184
groupI-770	groupI	10849649	10849859	+	42.2	0.717	45	19.2	0.5	38.45	9.51e-24	0.93	promoter-TSS (ENSGACG00000010410)	-157	ENSGACG00000010410
groupI-771	groupI	11113749	11113959	+	39.4	0.872	45	17.9	3	5.98	2.16e-08	0.91	Intergenic	-8354	ENSGACG00000010665
groupI-772	groupI	11635281	11635491	+	41.3	0.902	45	19.2	5	3.84	1.4e-06	0.98	Intergenic	-5484	ENSGACG00000010848
groupI-774	groupI	16199147	16199357	+	41.3	0.677	45	18.8	0.5	37.6	3.61e-22	0.89	Intergenic	11215	ENSGACG00000012623
groupI-775	groupI	19630278	19630488	+	40.3	0.7	45	18.4	0.5	36.74	3.61e-22	0.87	promoter-TSS (ENSGACG00000013667)	-356	ENSGACG00000013667
groupI-779	groupI	25011946	25012156	+	42.2	0.633	45	19.2	3	6.41	5.59e-10	0.95	Intergenic	-7150	ENSGACG00000022197
groupI-78	groupI	23415514	23415724	+	114.4	0.815	122	52.1	15	3.47	7.57e-14	0.87	Intergenic	5576	ENSGACG00000014937
groupI-781	groupI	26917951	26918161	+	41.3	0.717	45	18.8	1	18.8	6.06e-17	0.93	promoter-TSS (ENSGACG00000015303)	126	ENSGACG00000015303
groupI-782	groupI	27434480	27434690	+	40.3	0.689	45	18.4	6	3.06	5.69e-05	0.89	Intergenic	-3017	ENSGACG00000015441
groupI-783	groupI	798640	798850	+	39.4	0.788	44	17.9	4	4.49	1.13e-06	0.94	promoter-TSS (ENSGACG00000005004)	38	ENSGACG00000005004
groupI-784	groupI	1374957	1375167	+	40.3	0.679	44	18.4	3	6.12	3.57e-09	0.98	intron (ENSGACG00000005457, intron 4 of 15)	5616	ENSGACG00000005457
groupI-786	groupI	6266619	6266829	+	38.4	0.758	44	17.5	3	5.84	2.16e-08	0.94	intron (ENSGACG00000007877, intron 1 of 10)	210	ENSGACG00000007877
groupI-787	groupI	6876444	6876654	+	39.4	0.569	44	17.9	1	17.94	1.09e-15	0.96	intron (ENSGACG00000008207, intron 10 of 32)	-15949	ENSGACG00000008224
groupI-789	groupI	8928225	8928435	+	41.3	0.703	44	19.2	1	19.22	3.18e-18	0.91	promoter-TSS (ENSGACG00000009314)	74	ENSGACG00000009314
groupI-79	groupI	18344363	18344573	+	113.5	0.626	121	51.7	6	8.62	8.76e-30	0.89	5' UTR (ENSGACG00000013486, exon 1 of 6)	-8301	ENSGACG00000013486
groupI-790	groupI	9592471	9592681	+	39.4	0.767	44	17.9	0.5	35.89	1.3e-20	0.94	intron (ENSGACG00000009741, intron 1 of 3)	724	ENSGACG00000009741
groupI-791	groupI	9817793	9818003	+	40.3	0.792	44	18.4	0.5	36.74	3.61e-22	0.93	promoter-TSS (ENSGACG00000009864)	-469	ENSGACG00000009864
groupI-792	groupI	9819280	9819490	+	38.4	0.646	44	17.5	3	5.84	2.16e-08	0.91	promoter-TSS (ENSGACG00000009863)	-748	ENSGACG00000009863
groupI-793	groupI	9927687	9927897	+	38.4	0.684	44	17.5	2	8.76	5.61e-11	0.94	Intergenic	5375	ENSGACG00000009936
groupI-795	groupI	11381304	11381514	+	41.3	0.63	44	18.8	1	18.8	6.06e-17	0.91	Intergenic	-1197	ENSGACG00000010711
groupI-796	groupI	11395351	11395561	+	40.3	0.682	44	18.4	5	3.67	5.42e-06	0.96	exon (ENSGACG00000010711, exon 4 of 6)	-11549	ENSGACG00000010730
groupI-798	groupI	16493369	16493579	+	39.4	0.561	44	17.9	2	8.97	5.61e-11	0.89	exon (ENSGACG00000012697, exon 1 of 5)	170	ENSGACG00000012697
groupI-8	groupI	16719709	16719919	+	220.4	0.877	220	100.8	0.5	201.65	5.13e-189	0.81	promoter-TSS (ENSGACG00000012973)	-2614	ENSGACG00000012973
groupI-800	groupI	17013708	17013918	+	40.3	0.688	44	18.4	3	6.12	3.57e-09	0.91	promoter-TSS (ENSGACG00000013152)	-436	ENSGACG00000013152
groupI-801	groupI	17370546	17370756	+	39.4	0.651	44	17.9	1	17.94	1.09e-15	0.91	Intergenic	-1407	ENSGACG00000013360
groupI-802	groupI	19787912	19788122	+	41.3	0.619	44	18.8	1	18.8	6.06e-17	0.93	Intergenic	-24092	ENSGACG00000013701
groupI-803	groupI	20937287	20937497	+	39.4	0.679	44	18.4	3	6.12	3.57e-09	0.96	Intergenic	6791	ENSGACG00000014133
groupI-805	groupI	21636721	21636931	+	40.3	0.488	44	18.4	5	3.67	5.42e-06	0.91	intron (ENSGACG00000014299, intron 1 of 40)	6568	ENSGACG00000014299
groupI-806	groupI	21715068	21715278	+	40.3	0.685	44	18.8	4	4.7	2.48e-07	0.96	intron (ENSGACG00000014324, intron 20 of 32)	15061	ENSGACG00000014324
groupI-809	groupI	22253288	22253498	+	41.3	0.592	44	18.8	1	18.8	6.06e-17	0.93	Intergenic	10738	ENSGACG00000014576
groupI-81	groupI	11386884	11387094	+	108.8	0.724	119	49.6	0.5	99.12	1.77e-78	0.89	intron (ENSGACG00000010711, intron 2 of 5)	4383	ENSGACG00000010711
groupI-812	groupI	25000192	25000402	+	40.3	0.702	44	18.4	3	6.12	3.57e-09	0.91	intron (ENSGACG00000015068, intron 23 of 34)	4365	ENSGACG00000021425
groupI-813	groupI	25010194	25010404	+	37.5	0.74	44	17.1	2	8.54	5.61e-11	0.94	Intergenic	-5398	ENSGACG00000022197
groupI-814	groupI	25090356	25090566	+	41.3	0.667	44	18.8	0.5	37.6	3.61e-22	0.87	Intergenic	-48656	ENSGACG00000015070
groupI-816	groupI	25501439	25501649	+	41.3	0.58	44	18.8	1	18.8	6.06e-17	1.06	promoter-TSS (ENSGACG00000015146)	-221	ENSGACG00000015146
groupI-817	groupI	25562187	25562397	+	40.3	0.609	44	18.4	2	9.19	6.19e-12	0.91	intron (ENSGACG00000015169, intron 1 of 4)	113	ENSGACG00000015169
groupI-818	groupI	26568096	26568306	+	40.3	0.722	44	18.4	0.5	36.74	3.61e-22	0.91	intron (ENSGACG00000015237, intron 1 of 6)	149	ENSGACG00000015237
groupI-819	groupI	27161839	27162049	+	40.3	0.627	44	18.4	0.5	36.74	3.61e-22	0.87	Intergenic	-3872	ENSGACG00000015352
groupI-82	groupI	15982846	15983056	+	110.7	0.735	119	50.4	2	25.21	5.21e-51	0.83	intron (ENSGACG00000012517, intron 5 of 8)	7371	ENSGACG00000012517
groupI-820	groupI	27301699	27301909	+	34.7	0.827	44	16.2	4	4.06	4.89e-06	0.92	intron (ENSGACG00000015371, intron 1 of 27)	174	ENSGACG00000015371
groupI-821	groupI	166342	166552	+	40.3	0.651	43	18.4	3	6.12	3.57e-09	0.96	Intergenic	-2822	ENSGACG00000004487
groupI-823	groupI	1591622	1591832	+	40.3	0.826	43	18.4	2	9.19	6.19e-12	0.96	Intergenic	6429	ENSGACG00000005584
groupI-825	groupI	2156251	2156461	+	36.6	0.849	43	16.7	2	8.33	4.8e-10	0.92	promoter-TSS (ENSGACG00000005892)	36	ENSGACG00000005918
groupI-826	groupI	6908067	6908277	+	37.5	0.619	43	17.1	1	17.09	1.09e-15	0.97	intron (ENSGACG00000008224, intron 7 of 11)	10292	ENSGACG00000008228
groupI-827	groupI	7109964	7110174	+	38.4	0.615	43	17.5	1	17.52	1.09e-15	0.94	Intergenic	-22162	ENSGACG00000008351
groupI-828	groupI	7781885	7782095	+	37.5	0.589	43	17.1	1	17.09	1.09e-15	0.94	intron (ENSGACG00000008749, intron 1 of 14)	2140	ENSGACG00000008749
groupI-829	groupI	9343764	9343974	+	40.3	0.661	43	18.4	6	3.06	5.69e-05	0.87	promoter-TSS (ENSGACG00000009566)	138	ENSGACG00000009566
groupI-83	groupI	27500726	27500936	+	111.6	0.72	119	50.8	0.5	101.68	1.77e-80	0.8	promoter-TSS (ENSGACG00000015463)	-671	ENSGACG00000015463
groupI-831	groupI	9931572	9931782	+	40.3	0.75	43	18.4	0.5	36.74	3.61e-22	0.96	Intergenic	-6753	ENSGACG00000009944
groupI-832	groupI	9950074	9950284	+	38.4	0.587	43	17.5	3	5.84	2.16e-08	0.89	promoter-TSS (ENSGACG00000009948)	-494	ENSGACG00000009948
groupI-833	groupI	10178107	10178317	+	40.3	0.569	43	18.4	3	6.12	3.57e-09	0.89	intron (ENSGACG00000010173, intron 3 of 8)	7322	ENSGACG00000010173
groupI-834	groupI	11715063	11715273	+	40.3	0.662	43	18.4	0.5	36.74	3.61e-22	0.91	Intergenic	-7648	ENSGACG00000022321
groupI-835	groupI	12234504	12234714	+	39.4	0.53	43	18.4	1	18.37	6.06e-17	0.89	intron (ENSGACG00000011119, intron 9 of 14)	4048	ENSGACG00000011119
groupI-836	groupI	12359519	12359729	+	34.7	0.683	43	15.8	2	7.9	3.87e-09	0.92	Intergenic	7044	ENSGACG00000011259
groupI-837	groupI	13148210	13148420	+	40.3	0.611	43	18.4	0.5	36.74	3.61e-22	0.96	intron (ENSGACG00000011405, intron 5 of 11)	-6456	ENSGACG00000011405
groupI-838	groupI	13901946	13902156	+	38.4	0.807	43	17.5	3	5.84	2.16e-08	0.89	promoter-TSS (ENSGACG00000011727)	-954	ENSGACG00000011727
groupI-84	groupI	20168497	20168707	+	110.7	0.64	118	50.8	12	4.24	2.4e-16	0.88	5' UTR (ENSGACG00000013867, exon 1 of 18)	107	ENSGACG00000013867
groupI-841	groupI	17139606	17139816	+	41.3	0.717	43	18.8	2	9.4	6.19e-12	1	Intergenic	-1482	ENSGACG00000013228
groupI-843	groupI	22277292	22277502	+	37.5	0.587	43	17.1	0.5	34.18	1.3e-20	0.94	intron (ENSGACG00000014580, intron 1 of 6)	7422	ENSGACG00000014580
groupI-844	groupI	22357999	22358209	+	39.4	0.673	43	17.9	4	4.49	1.13e-06	0.94	TTS (ENSGACG00000014600)	3705	ENSGACG00000014600
groupI-845	groupI	25235508	25235718	+	40.3	0.768	43	18.4	5	3.67	5.42e-06	0.98	promoter-TSS (ENSGACG00000015103)	-263	ENSGACG00000015103
groupI-846	groupI	25551295	25551505	+	40.3	0.726	43	18.4	2	9.19	6.19e-12	0.91	promoter-TSS (ENSGACG00000015166)	-537	ENSGACG00000015166
groupI-847	groupI	25568586	25568796	+	40.3	0.619	43	18.4	2	9.19	6.19e-12	0.89	Intergenic	-2878	ENSGACG00000015177
groupI-848	groupI	25960558	25960768	+	39.4	0.896	43	17.9	1	17.94	1.09e-15	0.89	promoter-TSS (ENSGACG00000015198)	-473	ENSGACG00000015198
groupI-849	groupI	27082461	27082671	+	40.3	0.754	43	18.4	0.5	36.74	3.61e-22	0.98	intron (ENSGACG00000015339, intron 33 of 36)	-14604	ENSGACG00000015348
groupI-85	groupI	1117814	1118024	+	111.6	0.794	117	51.3	15	3.42	2.64e-13	0.9	Intergenic	41831	ENSGACG00000005271
groupI-850	groupI	27947585	27947795	+	38.4	0.704	43	17.5	5	3.5	1.99e-05	0.94	Intergenic	-1405	ENSGACG00000015622
groupI-851	groupI	726865	727075	+	37.5	0.733	42	17.1	4	4.27	1.13e-06	0.94	promoter-TSS (ENSGACG00000004934)	38	ENSGACG00000004934
groupI-853	groupI	2041053	2041263	+	37.5	0.701	42	17.1	3	5.7	2.16e-08	0.92	promoter-TSS (ENSGACG00000005843)	-676	ENSGACG00000005843
groupI-855	groupI	4289092	4289302	+	38.4	0.609	42	17.5	3	5.84	2.16e-08	0.94	Intergenic	10320	ENSGACG00000022573
groupI-856	groupI	5843481	5843691	+	38.4	0.597	42	17.5	4	4.38	1.13e-06	0.87	Intergenic	6793	ENSGACG00000007608
groupI-858	groupI	7634037	7634247	+	37.5	0.855	42	17.1	1	17.09	1.09e-15	0.97	intron (ENSGACG00000008685, intron 1 of 9)	146	ENSGACG00000008685
groupI-86	groupI	5754322	5754532	+	104.1	0.651	117	47.4	0.5	94.84	1.67e-74	0.83	Intergenic	-5342	ENSGACG00000007517
groupI-861	groupI	10308501	10308711	+	37.5	0.612	42	17.1	5	3.42	1.99e-05	0.94	promoter-TSS (ENSGACG00000010208)	-982	ENSGACG00000010208
groupI-862	groupI	10871758	10871968	+	39.4	0.548	42	17.9	0.5	35.89	1.3e-20	0.94	promoter-TSS (ENSGACG00000010440)	-422	ENSGACG00000010440
groupI-864	groupI	12034278	12034488	+	39.4	0.607	42	17.9	2	8.97	5.61e-11	0.99	Intergenic	-9779	ENSGACG00000010940
groupI-865	groupI	12035065	12035275	+	37.5	0.75	42	17.1	2	8.54	5.61e-11	1	Intergenic	-10566	ENSGACG00000010940
groupI-867	groupI	13557943	13558153	+	39.4	0.652	42	17.9	1	17.94	1.09e-15	0.89	intron (ENSGACG00000011555, intron 39 of 56)	61038	ENSGACG00000011579
groupI-87	groupI	11582311	11582521	+	110.7	0.6	117	50.4	2	25.21	5.21e-51	0.9	intron (ENSGACG00000010795, intron 1 of 1)	-1618	ENSGACG00000010795
groupI-872	groupI	19946007	19946217	+	36.6	0.717	42	16.7	2	8.33	4.8e-10	0.92	Intergenic	-9031	ENSGACG00000013709
groupI-873	groupI	20011638	20011848	+	37.5	0.833	42	17.1	4	4.27	1.13e-06	0.89	Intergenic	-4934	ENSGACG00000013730
groupI-874	groupI	20182166	20182376	+	38.4	0.551	42	17.5	3	5.84	2.16e-08	0.94	promoter-TSS (ENSGACG00000013867)	13776	ENSGACG00000013867
groupI-876	groupI	21476730	21476940	+	39.4	0.977	42	17.9	5	3.59	1.99e-05	1.01	Intergenic	-2235	ENSGACG00000014244
groupI-877	groupI	21505080	21505290	+	38.4	0.623	42	17.5	0.5	35.03	1.3e-20	0.91	Intergenic	-8235	ENSGACG00000014256
groupI-88	groupI	18423650	18423860	+	107.8	0.548	117	49.1	3	16.38	2.08e-41	0.84	intron (ENSGACG00000013524, intron 1 of 26)	159	ENSGACG00000013524
groupI-881	groupI	23047442	23047652	+	38.4	0.741	42	17.5	4	4.38	1.13e-06	0.94	promoter-TSS (ENSGACG00000014853)	36	ENSGACG00000014853
groupI-882	groupI	23671729	23671939	+	40.3	0.643	42	18.4	2	9.19	6.19e-12	0.96	Intergenic	20603	ENSGACG00000014968
groupI-883	groupI	26640521	26640731	+	39.4	0.656	42	17.9	1	17.94	1.09e-15	0.91	Intergenic	-17999	ENSGACG00000015240
groupI-884	groupI	27081891	27082101	+	38.4	0.638	42	17.5	0.5	35.03	1.3e-20	0.89	intron (ENSGACG00000015339, intron 33 of 36)	-15174	ENSGACG00000015348
groupI-886	groupI	2133166	2133376	+	36.6	0.639	41	16.7	1	16.66	1.87e-14	0.87	Intergenic	-6115	ENSGACG00000005890
groupI-888	groupI	5945906	5946116	+	37.5	0.653	41	17.1	3	5.7	2.16e-08	0.92	intron (ENSGACG00000007695, intron 1 of 14)	1833	ENSGACG00000007695
groupI-89	groupI	21717581	21717791	+	106	0.672	117	48.7	5	9.74	2.15e-30	0.83	intron (ENSGACG00000014324, intron 21 of 32)	17574	ENSGACG00000014324
groupI-890	groupI	11404372	11404582	+	36.6	0.629	41	16.7	0.5	33.32	4.42e-19	0.87	Intergenic	-2528	ENSGACG00000010730
groupI-891	groupI	12238265	12238475	+	36.6	0.603	41	16.7	0.5	33.32	4.42e-19	0.94	intron (ENSGACG00000011119, intron 1 of 14)	287	ENSGACG00000011119
groupI-892	groupI	13614510	13614720	+	39.4	0.635	41	17.9	1	17.94	1.09e-15	0.91	intron (ENSGACG00000011579, intron 2 of 14)	4471	ENSGACG00000011579
groupI-893	groupI	16023978	16024188	+	35.6	0.6	41	16.2	1	16.23	1.87e-14	0.9	intron (ENSGACG00000012524, intron 23 of 45)	22675	ENSGACG00000012524
groupI-895	groupI	19498601	19498811	+	36.6	0.706	41	16.7	1	16.66	1.87e-14	1	intron (ENSGACG00000013614, intron 1 of 4)	166	ENSGACG00000013614
groupI-896	groupI	21631873	21632083	+	36.6	0.76	41	16.7	3	5.55	1.24e-07	0.92	intron (ENSGACG00000014299, intron 1 of 40)	1720	ENSGACG00000014299
groupI-898	groupI	22261230	22261440	+	36.6	0.692	41	16.7	5	3.33	6.9e-05	0.94	Intergenic	-3937	ENSGACG00000014578
groupI-899	groupI	23366205	23366415	+	36.6	0.627	41	16.7	2	8.33	4.8e-10	0.92	Intergenic	-2334	ENSGACG00000014933
groupI-9	groupI	19995580	19995790	+	213.8	0.865	217	97.4	16	6.09	8.81e-43	0.78	exon (ENSGACG00000013730, exon 13 of 14)	11124	ENSGACG00000013730
groupI-90	groupI	1366868	1367078	+	109.7	0.782	115	50	6	8.33	6.24e-28	0.85	Intergenic	-2473	ENSGACG00000005457
groupI-900	groupI	25416393	25416603	+	35.6	0.649	41	16.2	5	3.25	6.9e-05	0.95	Intergenic	-6476	ENSGACG00000015122
groupI-901	groupI	27097278	27097488	+	36.6	0.608	41	16.7	0.5	33.32	4.42e-19	0.9	intron (ENSGACG00000015348, intron 1 of 4)	213	ENSGACG00000015348
groupI-905	groupI	27948218	27948428	+	38.4	0.581	41	17.5	4	4.38	1.13e-06	0.94	promoter-TSS (ENSGACG00000015622)	-772	ENSGACG00000015622
groupI-906	groupI	1395145	1395355	+	35.6	0.633	40	16.7	1	16.66	1.87e-14	0.9	promoter-TSS (ENSGACG00000005511)	-131	ENSGACG00000005511
groupI-908	groupI	1970330	1970540	+	35.6	0.75	40	16.2	5	3.25	6.9e-05	0.95	promoter-TSS (ENSGACG00000005766)	86	ENSGACG00000005766
groupI-909	groupI	2036243	2036453	+	36.6	0.722	40	16.7	3	5.55	1.24e-07	0.87	Intergenic	-2122	ENSGACG00000005834
groupI-91	groupI	380271	380481	+	109.7	0.745	114	50	14	3.57	2.74e-13	0.95	5' UTR (ENSGACG00000004639, exon 1 of 4)	102	ENSGACG00000004639
groupI-910	groupI	2318024	2318234	+	37.5	0.635	40	17.1	1	17.09	1.09e-15	0.92	intron (ENSGACG00000006145, intron 1 of 2)	-1257	ENSGACG00000006148
groupI-911	groupI	3118846	3119056	+	36.6	0.53	40	16.7	1	16.66	1.87e-14	0.94	Intergenic	-5259	ENSGACG00000006375
groupI-912	groupI	5711798	5712008	+	34.7	0.617	40	15.8	0.5	31.61	1.42e-17	0.92	promoter-TSS (ENSGACG00000007444)	-552	ENSGACG00000007444
groupI-914	groupI	7730693	7730903	+	35.6	0.617	40	16.7	0.5	33.32	4.42e-19	0.9	Intergenic	-11822	ENSGACG00000008738
groupI-915	groupI	7806256	7806466	+	35.6	0.677	40	16.2	1	16.23	1.87e-14	0.9	intron (ENSGACG00000008790, intron 1 of 7)	1982	ENSGACG00000008790
groupI-918	groupI	13518768	13518978	+	36.6	0.717	40	16.7	3	5.55	1.24e-07	0.97	intron (ENSGACG00000011555, intron 30 of 56)	39865	ENSGACG00000011555
groupI-919	groupI	15767632	15767842	+	35.6	0.649	40	16.2	3	5.41	1.24e-07	0.95	5' UTR (ENSGACG00000012339, exon 1 of 4)	133	ENSGACG00000012339
groupI-920	groupI	15984455	15984665	+	36.6	0.745	40	17.1	1	17.09	1.09e-15	0.94	intron (ENSGACG00000012517, intron 5 of 8)	5762	ENSGACG00000012517
groupI-923	groupI	16609407	16609617	+	36.6	0.731	40	16.7	1	16.66	1.87e-14	0.9	intron (ENSGACG00000012909, intron 3 of 18)	2966	ENSGACG00000012909
groupI-926	groupI	19628818	19629028	+	37.5	0.63	40	17.1	0.5	34.18	1.3e-20	1.09	Intergenic	-1816	ENSGACG00000013667
groupI-927	groupI	20453079	20453289	+	37.5	0.761	40	17.1	3	5.7	2.16e-08	0.87	Intergenic	33281	ENSGACG00000013923
groupI-928	groupI	20734145	20734355	+	34.7	0.587	40	16.7	5	3.33	6.9e-05	0.92	TTS (ENSGACG00000014013)	-1445	ENSGACG00000013999
groupI-929	groupI	21151610	21151820	+	31.9	0.717	40	14.5	4	3.63	7.63e-05	0.99	Intergenic	-1200	ENSGACG00000014203
groupI-93	groupI	3406920	3407130	+	105	0.77	114	47.8	5	9.57	2.07e-29	0.9	5' UTR (ENSGACG00000006573, exon 1 of 4)	122	ENSGACG00000006573
groupI-934	groupI	23423980	23424190	+	34.7	0.627	40	15.8	0.5	31.61	1.42e-17	0.92	Intergenic	-1117	ENSGACG00000014941
groupI-935	groupI	23728612	23728822	+	36.6	0.534	40	16.7	4	4.17	4.89e-06	0.92	Intergenic	-1893	ENSGACG00000015007
groupI-937	groupI	24245699	24245909	+	34.7	0.696	40	15.8	2	7.9	3.87e-09	0.92	Intergenic	-1644	ENSGACG00000015027
groupI-938	groupI	24939791	24940001	+	35.6	0.653	40	16.2	3	5.41	1.24e-07	0.98	Intergenic	14907	ENSGACG00000015058
groupI-939	groupI	25272246	25272456	+	36.6	0.808	40	16.7	5	3.33	6.9e-05	0.9	Intergenic	-6380	ENSGACG00000015105
groupI-94	groupI	11087058	11087268	+	105	0.829	113	48.3	15	3.22	1e-11	0.82	promoter-TSS (ENSGACG00000010582)	-472	ENSGACG00000010582
groupI-942	groupI	2053438	2053648	+	35.6	0.484	39	16.2	2	8.12	4.8e-10	0.95	Intergenic	11709	ENSGACG00000005843
groupI-945	groupI	2877923	2878133	+	37.5	0.623	39	17.1	0.5	34.18	1.3e-20	1	Intergenic	17470	ENSGACG00000006236
groupI-946	groupI	3368451	3368661	+	34.7	0.686	39	15.8	3	5.27	6.7e-07	0.9	TTS (ENSGACG00000006559)	16118	ENSGACG00000006559
groupI-947	groupI	3554848	3555058	+	35.6	0.725	39	16.2	1	16.23	1.87e-14	0.95	Intergenic	-13840	ENSGACG00000006593
groupI-95	groupI	1234279	1234489	+	106.9	0.601	111	48.7	12	4.06	4.13e-15	0.88	intron (ENSGACG00000005337, intron 1 of 5)	146	ENSGACG00000005337
groupI-950	groupI	5537641	5537851	+	34.7	0.685	39	16.2	1	16.23	1.87e-14	0.9	promoter-TSS (ENSGACG00000007332)	127	ENSGACG00000007332
groupI-951	groupI	7782409	7782619	+	37.5	0.686	39	17.1	5	3.42	1.99e-05	0.97	intron (ENSGACG00000008749, intron 2 of 14)	2664	ENSGACG00000008749
groupI-952	groupI	7876608	7876818	+	36.6	0.645	39	16.7	2	8.33	4.8e-10	0.94	intron (ENSGACG00000008799, intron 2 of 15)	6386	ENSGACG00000008799
groupI-954	groupI	9464979	9465189	+	36.6	0.729	39	16.7	0.5	33.32	4.42e-19	0.97	promoter-TSS (ENSGACG00000009619)	-733	ENSGACG00000009619
groupI-955	groupI	9606954	9607164	+	36.6	0.621	39	16.7	4	4.17	4.89e-06	0.97	intron (ENSGACG00000009761, intron 11 of 24)	10997	ENSGACG00000009761
groupI-956	groupI	10487879	10488089	+	34.7	0.714	39	15.8	0.5	31.61	1.42e-17	0.9	Intergenic	5437	ENSGACG00000010261
groupI-957	groupI	10530700	10530910	+	35.6	0.567	39	16.2	5	3.25	6.9e-05	1.01	TTS (ENSGACG00000010268)	16506	ENSGACG00000010276
groupI-959	groupI	13557342	13557552	+	35.6	0.667	39	16.2	1	16.23	1.87e-14	1.01	intron (ENSGACG00000011555, intron 39 of 56)	61639	ENSGACG00000011579
groupI-96	groupI	10069951	10070161	+	102.2	0.694	111	46.6	6	7.76	3.22e-25	0.86	TTS (ENSGACG00000010096)	140	ENSGACG00000010105
groupI-960	groupI	14320757	14320967	+	34.7	0.739	39	15.8	1	15.81	3e-13	0.95	Intergenic	-1358	ENSGACG00000011936
groupI-961	groupI	14728028	14728238	+	35.6	0.643	39	16.2	3	5.41	1.24e-07	0.95	intron (ENSGACG00000012121, intron 4 of 10)	-8811	ENSGACG00000012128
groupI-962	groupI	15939692	15939902	+	36.6	0.679	39	16.7	0.5	33.32	4.42e-19	1	intron (ENSGACG00000012485, intron 2 of 15)	12590	ENSGACG00000012485
groupI-963	groupI	16191492	16191702	+	36.6	0.792	39	16.7	4	4.17	4.89e-06	0.87	Intergenic	3560	ENSGACG00000012623
groupI-964	groupI	16362494	16362704	+	35.6	0.708	39	16.2	2	8.12	4.8e-10	0.9	intron (ENSGACG00000012646, intron 5 of 22)	2541	ENSGACG00000012646
groupI-965	groupI	16573675	16573885	+	35.6	0.684	39	16.2	3	5.41	1.24e-07	0.9	exon (ENSGACG00000012798, exon 1 of 8)	-1166	ENSGACG00000012798
groupI-967	groupI	20676564	20676774	+	36.6	0.661	39	16.7	4	4.17	4.89e-06	1.01	promoter-TSS (ENSGACG00000013980)	-681	ENSGACG00000013980
groupI-969	groupI	21504611	21504821	+	35.6	0.63	39	16.2	0.5	32.47	4.42e-19	0.92	Intergenic	-7766	ENSGACG00000014256
groupI-97	groupI	13231184	13231394	+	106	0.608	111	48.7	15	3.25	1e-11	0.85	intron (ENSGACG00000011447, intron 1 of 4)	333	ENSGACG00000011447
groupI-970	groupI	21643420	21643630	+	35.6	0.607	39	16.2	3	5.41	1.24e-07	0.92	exon (ENSGACG00000014299, exon 4 of 41)	13267	ENSGACG00000014299
groupI-971	groupI	21690087	21690297	+	35.6	0.717	39	16.2	0.5	32.47	4.42e-19	0.98	Intergenic	-6112	ENSGACG00000014323
groupI-973	groupI	21950006	21950216	+	36.6	0.696	39	16.7	3	5.55	1.24e-07	1	promoter-TSS (ENSGACG00000014378)	-50	ENSGACG00000014378
groupI-974	groupI	22774664	22774874	+	36.6	0.548	39	16.7	2	8.33	4.8e-10	1.03	intron (ENSGACG00000014773, intron 10 of 48)	-1795	ENSGACG00000014773
groupI-975	groupI	23107656	23107866	+	35.6	0.745	39	16.2	2	8.12	4.8e-10	0.95	5' UTR (ENSGACG00000014869, exon 1 of 13)	155	ENSGACG00000014869
groupI-976	groupI	24636421	24636631	+	34.7	0.778	39	15.8	3	5.27	6.7e-07	0.92	intron (ENSGACG00000015035, intron 1 of 15)	18717	ENSGACG00000015035
groupI-977	groupI	25007763	25007973	+	36.6	0.638	39	16.7	3	5.55	1.24e-07	0.94	Intergenic	-2967	ENSGACG00000022197
groupI-978	groupI	1097697	1097907	+	35.6	0.76	38	16.2	0.5	32.47	4.42e-19	0.98	Intergenic	21714	ENSGACG00000005271
groupI-98	groupI	27925151	27925361	+	105	0.695	111	48.3	5	9.66	2.15e-30	0.89	promoter-TSS (ENSGACG00000015617)	-138	ENSGACG00000015617
groupI-980	groupI	1588508	1588718	+	34.7	0.723	38	16.2	4	4.06	4.89e-06	0.95	Intergenic	3315	ENSGACG00000005584
groupI-982	groupI	2050493	2050703	+	33.8	0.644	38	15.4	1	15.38	3e-13	0.9	Intergenic	8764	ENSGACG00000005843
groupI-983	groupI	2308808	2309018	+	33.8	0.596	38	15.4	3	5.13	6.7e-07	0.93	TTS (ENSGACG00000006140)	-3804	ENSGACG00000006145
groupI-986	groupI	4618902	4619112	+	34.7	0.577	38	15.8	2	7.9	3.87e-09	0.98	intron (ENSGACG00000007095, intron 2 of 5)	1504	ENSGACG00000007095
groupI-987	groupI	4758130	4758340	+	33.8	0.641	38	15.8	3	5.27	6.7e-07	0.87	promoter-TSS (ENSGACG00000007117)	-109	ENSGACG00000007117
groupI-988	groupI	5351555	5351765	+	35.6	0.653	38	16.2	5	3.25	6.9e-05	0.92	Intergenic	-5864	ENSGACG00000007272
groupI-989	groupI	6148033	6148243	+	35.6	0.551	38	16.2	3	5.41	1.24e-07	0.95	exon (ENSGACG00000007728, exon 4 of 34)	2475	ENSGACG00000007728
groupI-99	groupI	814696	814906	+	104.1	0.787	110	47.4	15	3.16	3.24e-11	0.9	exon (ENSGACG00000005038, exon 1 of 5)	275	ENSGACG00000005038
groupI-990	groupI	7491231	7491441	+	35.6	0.667	38	16.2	0.5	32.47	4.42e-19	0.9	Intergenic	-1428	ENSGACG00000008439
groupI-991	groupI	7638808	7639018	+	34.7	0.761	38	15.8	3	5.27	6.7e-07	0.92	intron (ENSGACG00000008685, intron 6 of 9)	4917	ENSGACG00000008685
groupI-993	groupI	9279290	9279500	+	35.6	0.786	38	16.2	2	8.12	4.8e-10	0.87	Intergenic	-15807	ENSGACG00000009502
groupI-999	groupI	13520431	13520641	+	34.7	0.571	38	15.8	4	3.95	1.99e-05	0.87	intron (ENSGACG00000011555, intron 31 of 56)	41528	ENSGACG00000011555
groupII-1	groupII	5684876	5685086	+	297.3	0.754	289	135.9	5	27.17	5.97e-139	0.76	promoter-TSS (ENSGACG00000014980)	-15	ENSGACG00000014980
groupII-10	groupII	3670704	3670914	+	138.8	0.751	151	63.2	5	12.65	4e-46	0.85	promoter-TSS (ENSGACG00000014510)	98	ENSGACG00000014510
groupII-1000	groupII	4526296	4526506	+	27.2	0.667	29	12.4	0.5	24.78	3.09e-13	0.88	intron (ENSGACG00000014706, intron 1 of 7)	1078	ENSGACG00000014706
groupII-1002	groupII	5083225	5083435	+	26.3	0.675	29	12	2	5.98	8.31e-06	0.98	Intergenic	-1745	ENSGACG00000014814
groupII-1003	groupII	5620522	5620732	+	25.3	0.675	29	11.5	0.5	23.07	7.42e-12	0.98	Intergenic	-4837	ENSGACG00000014920
groupII-1004	groupII	5655802	5656012	+	25.3	0.638	29	12	0.5	23.92	7.42e-12	0.91	intron (ENSGACG00000014970, intron 1 of 7)	1020	ENSGACG00000014970
groupII-1007	groupII	6385314	6385524	+	27.2	0.605	29	12.4	1	12.39	8.32e-10	0.94	Intergenic	-22252	ENSGACG00000015187
groupII-1008	groupII	6425153	6425363	+	27.2	0.806	29	12.4	2	6.19	1.36e-06	0.88	intron (ENSGACG00000015194, intron 4 of 6)	2794	ENSGACG00000015194
groupII-1009	groupII	6665081	6665291	+	27.2	0.556	29	12.4	2	6.19	1.36e-06	0.98	promoter-TSS (ENSGACG00000015260)	-78	ENSGACG00000015260
groupII-1011	groupII	8520909	8521119	+	26.3	0.604	29	12	1	11.96	1e-08	0.94	Intergenic	-25786	ENSGACG00000015450
groupII-1013	groupII	8850363	8850573	+	26.3	0.667	29	12	0.5	23.92	7.42e-12	0.94	Intergenic	-5320	ENSGACG00000015525
groupII-1014	groupII	8865159	8865369	+	26.3	0.562	29	12	0.5	23.92	7.42e-12	0.98	promoter-TSS (ENSGACG00000015539)	-405	ENSGACG00000015539
groupII-1015	groupII	8924608	8924818	+	26.3	0.738	29	12	1	11.96	1e-08	0.94	Intergenic	-5018	ENSGACG00000015544
groupII-1016	groupII	9148857	9149067	+	27.2	0.732	29	12.4	3	4.13	7.14e-05	0.91	Intergenic	-9948	ENSGACG00000015573
groupII-1018	groupII	9998937	9999147	+	26.3	0.489	29	12.4	2	6.19	1.36e-06	0.94	promoter-TSS (ENSGACG00000015655)	-791	ENSGACG00000015655
groupII-1019	groupII	10004810	10005020	+	26.3	0.711	29	12	0.5	23.92	7.42e-12	0.91	exon (ENSGACG00000015658, exon 18 of 20)	-6664	ENSGACG00000015655
groupII-102	groupII	7640400	7640610	+	83.5	0.637	93	38.4	3	12.82	1.39e-28	0.84	promoter-TSS (ENSGACG00000015283)	-172	ENSGACG00000015283
groupII-1020	groupII	10037156	10037366	+	26.3	0.714	29	12	2	5.98	8.31e-06	1.02	Intergenic	5552	ENSGACG00000015661
groupII-1022	groupII	10690720	10690930	+	26.3	0.811	29	12	1	11.96	1e-08	1.02	Intergenic	54732	ENSGACG00000015776
groupII-1023	groupII	10729297	10729507	+	26.3	0.667	29	12	2	5.98	8.31e-06	0.94	Intergenic	93309	ENSGACG00000015776
groupII-1025	groupII	10931686	10931896	+	26.3	0.718	29	12	1	11.96	1e-08	0.91	Intergenic	68094	ENSGACG00000015782
groupII-1026	groupII	11425076	11425286	+	27.2	0.698	29	12.4	3	4.13	7.14e-05	0.91	intron (ENSGACG00000015831, intron 14 of 17)	-9998	ENSGACG00000015830
groupII-1027	groupII	11961106	11961316	+	25.3	0.683	29	11.5	1	11.53	1e-08	0.98	promoter-TSS (ENSGACG00000015940)	99	ENSGACG00000015940
groupII-1029	groupII	12164454	12164664	+	27.2	0.61	29	12.4	2	6.19	1.36e-06	0.91	Intergenic	-21374	ENSGACG00000015970
groupII-1030	groupII	12197140	12197350	+	23.4	0.683	29	10.7	0.5	21.36	1.63e-10	0.99	Intergenic	-54060	ENSGACG00000015970
groupII-1031	groupII	12608550	12608760	+	25.3	0.667	29	11.5	0.5	23.07	7.42e-12	0.98	Intergenic	-1804	ENSGACG00000015987
groupII-1034	groupII	13862970	13863180	+	26.3	0.632	29	12	0.5	23.92	7.42e-12	0.91	intron (ENSGACG00000016239, intron 1 of 10)	4598	ENSGACG00000016239
groupII-1037	groupII	15142928	15143138	+	28.1	0.523	29	12.8	0.5	25.63	3.09e-13	0.97	Intergenic	-3666	ENSGACG00000016404
groupII-1038	groupII	15398430	15398640	+	26.3	0.596	29	12	0.5	23.92	7.42e-12	1.02	promoter-TSS (ENSGACG00000016462)	100	ENSGACG00000016462
groupII-104	groupII	13836905	13837115	+	86.3	0.738	93	39.7	2	19.87	3.84e-36	0.87	promoter-TSS (ENSGACG00000016226)	150	ENSGACG00000016226
groupII-1040	groupII	15765063	15765273	+	25.3	0.683	29	11.5	1	11.53	1e-08	0.98	Intergenic	-38127	ENSGACG00000016527
groupII-1041	groupII	15796513	15796723	+	24.4	0.643	29	11.1	1	11.11	1e-08	0.91	Intergenic	-6677	ENSGACG00000016527
groupII-1042	groupII	16355242	16355452	+	27.2	0.605	29	12.4	2	6.19	1.36e-06	0.91	promoter-TSS (ENSGACG00000016578)	74	ENSGACG00000016578
groupII-1044	groupII	17399988	17400198	+	27.2	0.75	29	12.4	2	6.19	1.36e-06	0.94	Intergenic	-11177	ENSGACG00000016694
groupII-1045	groupII	17979573	17979783	+	26.3	0.625	29	12	2	5.98	8.31e-06	0.94	Intergenic	-8944	ENSGACG00000016722
groupII-1047	groupII	18169126	18169336	+	26.3	0.719	29	12	1	11.96	1e-08	0.94	Intergenic	-86682	ENSGACG00000016748
groupII-105	groupII	13841871	13842081	+	86.3	0.61	93	39.3	8	4.91	3.41e-15	0.94	TTS (ENSGACG00000016236)	4225	ENSGACG00000016236
groupII-1050	groupII	19190062	19190272	+	26.3	0.732	29	12	2	5.98	8.31e-06	0.91	intron (ENSGACG00000016986, intron 11 of 12)	8795	ENSGACG00000016986
groupII-1053	groupII	20181663	20181873	+	25.3	0.756	29	11.5	1	11.53	1e-08	0.91	intron (ENSGACG00000017098, intron 10 of 19)	53636	ENSGACG00000017098
groupII-1054	groupII	20434419	20434629	+	27.2	0.69	29	12.4	0.5	24.78	3.09e-13	0.88	Intergenic	-3798	ENSGACG00000017110
groupII-1055	groupII	22582819	22583029	+	27.2	0.867	29	12.4	1	12.39	8.32e-10	0.98	Intergenic	12575	ENSGACG00000017542
groupII-1056	groupII	22911361	22911571	+	25.3	0.562	29	11.5	0.5	23.07	7.42e-12	0.94	Intergenic	-2769	ENSGACG00000017616
groupII-1059	groupII	3792743	3792953	+	24.4	0.73	28	11.1	1	11.11	1e-08	0.98	intron (ENSGACG00000014543, intron 12 of 12)	40291	ENSGACG00000014543
groupII-106	groupII	9204126	9204336	+	85.3	0.823	92	38.9	2	19.44	7.5e-35	0.92	promoter-TSS (ENSGACG00000015578)	-237	ENSGACG00000015578
groupII-1064	groupII	4442777	4442987	+	26.3	0.625	28	12	1	11.96	1e-08	0.94	Intergenic	18141	ENSGACG00000014696
groupII-1068	groupII	6194970	6195180	+	24.4	0.571	28	11.1	0.5	22.22	7.42e-12	0.95	promoter-TSS (ENSGACG00000015139)	371	ENSGACG00000015140
groupII-1069	groupII	6587945	6588155	+	25.3	0.605	28	11.5	1	11.53	1e-08	0.91	Intergenic	27093	ENSGACG00000015259
groupII-1070	groupII	6683993	6684203	+	25.3	0.622	28	11.5	2	5.77	8.31e-06	0.94	Intergenic	18834	ENSGACG00000015260
groupII-1071	groupII	7131043	7131253	+	26.3	0.609	28	12	0.5	23.92	7.42e-12	0.94	Intergenic	-2603	ENSGACG00000015264
groupII-1072	groupII	8147356	8147566	+	25.3	0.615	28	11.5	0.5	23.07	7.42e-12	0.91	TTS (ENSGACG00000015384)	185	ENSGACG00000015382
groupII-1073	groupII	9752446	9752656	+	26.3	0.581	28	12	1	11.96	1e-08	0.91	TTS (ENSGACG00000015640)	1653	ENSGACG00000015640
groupII-1074	groupII	9878346	9878556	+	25.3	0.639	28	11.5	1	11.53	1e-08	0.91	Intergenic	-15288	ENSGACG00000015653
groupII-1076	groupII	10687065	10687275	+	26.3	0.639	28	12	2	5.98	8.31e-06	0.94	Intergenic	51077	ENSGACG00000015776
groupII-1078	groupII	12137142	12137352	+	26.3	0.706	28	12	2	5.98	8.31e-06	1.02	intron (ENSGACG00000015970, intron 1 of 18)	5938	ENSGACG00000015970
groupII-108	groupII	15680180	15680390	+	84.4	0.681	92	38.4	0.5	76.9	4.22e-57	0.88	Intergenic	12043	ENSGACG00000016525
groupII-1080	groupII	13262706	13262916	+	25.3	0.625	28	11.5	1	11.53	1e-08	1.03	Intergenic	-88146	ENSGACG00000016059
groupII-1082	groupII	13400012	13400222	+	24.4	0.771	28	11.1	0.5	22.22	7.42e-12	0.91	promoter-TSS (ENSGACG00000016070)	-323	ENSGACG00000016070
groupII-1083	groupII	13613677	13613887	+	26.3	0.562	28	12	2	5.98	8.31e-06	1.02	promoter-TSS (ENSGACG00000016150)	-395	ENSGACG00000016150
groupII-1086	groupII	15300192	15300402	+	25.3	0.6	28	11.5	0.5	23.07	7.42e-12	0.94	Intergenic	-14617	ENSGACG00000016441
groupII-1087	groupII	15770058	15770268	+	25.3	0.684	28	11.5	2	5.77	8.31e-06	1.07	Intergenic	-33132	ENSGACG00000016527
groupII-1088	groupII	15844954	15845164	+	25.3	0.457	28	11.5	1	11.53	1e-08	0.91	intron (ENSGACG00000016527, intron 22 of 37)	41764	ENSGACG00000016527
groupII-109	groupII	20808897	20809107	+	83.5	0.69	92	38	5	7.6	5.37e-21	0.93	promoter-TSS (ENSGACG00000017137)	137	ENSGACG00000017142
groupII-1091	groupII	16998369	16998579	+	24.4	0.622	28	11.1	0.5	22.22	7.42e-12	0.91	TTS (ENSGACG00000016681)	4884	ENSGACG00000016681
groupII-1094	groupII	17729268	17729478	+	26.3	0.629	28	12	2	5.98	8.31e-06	0.98	Intergenic	-41422	ENSGACG00000016702
groupII-1095	groupII	17980746	17980956	+	25.3	0.632	28	11.5	2	5.77	8.31e-06	0.94	Intergenic	-10117	ENSGACG00000016722
groupII-1096	groupII	17998583	17998793	+	24.4	0.75	28	11.1	1	11.11	1e-08	0.91	intron (ENSGACG00000016727, intron 1 of 12)	5392	ENSGACG00000016727
groupII-1097	groupII	19047633	19047843	+	26.3	0.659	28	12	1	11.96	1e-08	0.91	intron (ENSGACG00000016936, intron 1 of 11)	11721	ENSGACG00000016936
groupII-1099	groupII	19710502	19710712	+	26.3	0.511	28	12	1	11.96	1e-08	0.98	Intergenic	-1133	ENSGACG00000017073
groupII-11	groupII	17389786	17389996	+	142.5	0.833	151	64.9	17	3.82	2.47e-18	0.86	Intergenic	6967	ENSGACG00000016685
groupII-110	groupII	21436145	21436355	+	86.3	0.73	92	39.3	7	5.61	4.92e-17	0.89	exon (ENSGACG00000017247, exon 1 of 10)	130	ENSGACG00000017247
groupII-1101	groupII	21819362	21819572	+	24.4	0.735	28	11.1	0.5	22.22	7.42e-12	0.98	Intergenic	-11926	ENSGACG00000017331
groupII-1102	groupII	22021513	22021723	+	25.3	0.718	28	11.5	0.5	23.07	7.42e-12	0.94	Intergenic	-10477	ENSGACG00000017381
groupII-1104	groupII	22348610	22348820	+	26.3	0.643	28	12	2	5.98	8.31e-06	0.94	Intergenic	-1361	ENSGACG00000017491
groupII-1111	groupII	4209348	4209558	+	25.3	0.706	27	11.5	2	5.77	8.31e-06	0.94	intron (ENSGACG00000014619, intron 3 of 12)	6067	ENSGACG00000014619
groupII-1114	groupII	4847998	4848208	+	24.4	0.722	27	11.1	1	11.11	1e-08	0.95	intron (ENSGACG00000014782, intron 3 of 8)	21112	ENSGACG00000014782
groupII-112	groupII	5736203	5736413	+	81.6	0.763	91	37.2	2	18.58	1.43e-33	0.87	Intergenic	8749	ENSGACG00000014999
groupII-1120	groupII	5573810	5574020	+	23.4	0.575	27	10.7	2	5.34	4.65e-05	0.95	Intergenic	-8208	ENSGACG00000014912
groupII-1121	groupII	8259962	8260172	+	24.4	0.73	27	11.1	0.5	22.22	7.42e-12	0.91	Intergenic	8352	ENSGACG00000015403
groupII-1128	groupII	8548497	8548707	+	24.4	0.675	27	11.1	0.5	22.22	7.42e-12	0.91	intron (ENSGACG00000015450, intron 1 of 8)	1802	ENSGACG00000015450
groupII-1129	groupII	8555214	8555424	+	24.4	0.75	27	11.1	0.5	22.22	7.42e-12	0.95	intron (ENSGACG00000015450, intron 2 of 8)	8519	ENSGACG00000015450
groupII-113	groupII	9339912	9340122	+	81.6	0.718	91	37.6	0.5	75.19	3.21e-55	0.9	intron (ENSGACG00000015602, intron 1 of 1)	127	ENSGACG00000015602
groupII-1130	groupII	9132943	9133153	+	25.3	0.667	27	11.5	2	5.77	8.31e-06	1.02	intron (ENSGACG00000015573, intron 7 of 28)	5966	ENSGACG00000015573
groupII-1131	groupII	9143117	9143327	+	24.4	0.561	27	11.1	2	5.55	8.31e-06	0.95	Intergenic	-4208	ENSGACG00000015573
groupII-1133	groupII	9310681	9310891	+	22.5	0.743	27	10.3	0.5	20.51	1.63e-10	0.99	Intergenic	18364	ENSGACG00000015595
groupII-1134	groupII	10119267	10119477	+	25.3	0.667	27	11.5	2	5.77	8.31e-06	0.94	exon (ENSGACG00000015680, exon 8 of 12)	4279	ENSGACG00000015680
groupII-1136	groupII	10576766	10576976	+	24.4	0.771	27	11.1	0.5	22.22	7.42e-12	0.98	Intergenic	-2127	ENSGACG00000015754
groupII-114	groupII	11171992	11172202	+	84.4	0.702	91	38.9	5	7.78	5.37e-21	0.89	promoter-TSS (ENSGACG00000015798)	76	ENSGACG00000015798
groupII-1142	groupII	12156946	12157156	+	25.3	0.703	27	11.5	0.5	23.07	7.42e-12	0.94	Intergenic	-13866	ENSGACG00000015970
groupII-1143	groupII	12763094	12763304	+	24.4	0.629	27	11.1	2	5.55	8.31e-06	0.95	intron (ENSGACG00000015997, intron 3 of 19)	3225	ENSGACG00000015997
groupII-1144	groupII	12980652	12980862	+	24.4	0.692	27	11.1	0.5	22.22	7.42e-12	0.98	Intergenic	-1533	ENSGACG00000016035
groupII-1145	groupII	13091718	13091928	+	24.4	0.727	27	11.1	2	5.55	8.31e-06	0.98	intron (ENSGACG00000016050, intron 33 of 74)	-30708	ENSGACG00000016050
groupII-1146	groupII	13297572	13297782	+	23.4	0.6	27	11.1	2	5.55	8.31e-06	0.91	Intergenic	-53280	ENSGACG00000016059
groupII-1147	groupII	13301011	13301221	+	23.4	0.781	27	11.1	2	5.55	8.31e-06	0.95	Intergenic	-49841	ENSGACG00000016059
groupII-1148	groupII	13403650	13403860	+	23.4	0.59	27	11.1	0.5	22.22	7.42e-12	0.99	intron (ENSGACG00000016070, intron 2 of 3)	-2812	ENSGACG00000016072
groupII-115	groupII	12291922	12292132	+	82.5	0.696	91	37.6	4	9.4	2.81e-23	0.89	promoter-TSS (ENSGACG00000015977)	-336	ENSGACG00000015977
groupII-1151	groupII	16434418	16434628	+	25.3	0.628	27	11.5	0.5	23.07	7.42e-12	0.94	intron (ENSGACG00000016583, intron 1 of 7)	7599	ENSGACG00000016583
groupII-1152	groupII	16521093	16521303	+	24.4	0.6	27	11.1	1	11.11	1e-08	0.91	Intergenic	-4790	ENSGACG00000016594
groupII-1154	groupII	16593941	16594151	+	25.3	0.625	27	11.5	1	11.53	1e-08	0.91	Intergenic	48139	ENSGACG00000016620
groupII-1158	groupII	17947590	17947800	+	25.3	0.75	27	11.5	0.5	23.07	7.42e-12	0.98	intron (ENSGACG00000016718, intron 15 of 19)	5614	ENSGACG00000016718
groupII-1159	groupII	17978893	17979103	+	23.4	0.548	27	10.7	1	10.68	1.11e-07	0.91	Intergenic	-8264	ENSGACG00000016722
groupII-1160	groupII	18169971	18170181	+	22.5	0.674	27	10.3	0.5	20.51	1.63e-10	0.95	Intergenic	-87527	ENSGACG00000016748
groupII-1162	groupII	18702678	18702888	+	25.3	0.718	27	11.5	2	5.77	8.31e-06	0.91	Intergenic	-1618	ENSGACG00000016894
groupII-1164	groupII	19045254	19045464	+	24.4	0.703	27	11.1	0.5	22.22	7.42e-12	0.95	intron (ENSGACG00000016936, intron 1 of 11)	14100	ENSGACG00000016936
groupII-117	groupII	19027012	19027222	+	85.3	0.701	91	38.9	4	9.72	2.95e-24	0.95	intron (ENSGACG00000016932, intron 1 of 6)	1493	ENSGACG00000016932
groupII-1170	groupII	20448137	20448347	+	23.4	0.688	27	10.7	2	5.34	4.65e-05	0.95	Intergenic	9082	ENSGACG00000017112
groupII-1174	groupII	21440160	21440370	+	25.3	0.686	27	11.5	2	5.77	8.31e-06	0.91	Intergenic	-3885	ENSGACG00000017247
groupII-1176	groupII	22215994	22216204	+	22.5	0.575	27	10.3	1	10.25	1.11e-07	0.99	Intergenic	-3986	ENSGACG00000017459
groupII-1177	groupII	22628434	22628644	+	24.4	0.931	27	11.1	0.5	22.22	7.42e-12	0.95	intron (ENSGACG00000017547, intron 18 of 25)	13445	ENSGACG00000017547
groupII-1178	groupII	22911828	22912038	+	22.5	0.512	27	10.3	1	10.25	1.11e-07	0.95	Intergenic	-3236	ENSGACG00000017616
groupII-1179	groupII	2495666	2495876	+	21.6	0.676	26	9.8	1	9.83	1.13e-06	0.95	Intergenic	7105	ENSGACG00000014311
groupII-1182	groupII	4012642	4012852	+	21.6	0.75	26	9.8	1	9.83	1.13e-06	0.91	Intergenic	-57468	ENSGACG00000014575
groupII-1189	groupII	4930704	4930914	+	23.4	0.615	26	11.1	1	11.11	1e-08	0.91	Intergenic	-61594	ENSGACG00000014782
groupII-119	groupII	19580229	19580439	+	81.6	0.643	90	37.2	12	3.1	5.52e-09	0.9	Intergenic	-5708	ENSGACG00000017038
groupII-1196	groupII	6685617	6685827	+	22.5	0.6	26	10.7	2	5.34	4.65e-05	0.99	Intergenic	20458	ENSGACG00000015260
groupII-1198	groupII	8159962	8160172	+	23.4	0.553	26	10.7	0.5	21.36	1.63e-10	0.91	intron (ENSGACG00000015384, intron 9 of 22)	-12421	ENSGACG00000015382
groupII-1199	groupII	8400718	8400928	+	22.5	0.677	26	10.3	0.5	20.51	1.63e-10	0.99	Intergenic	-28185	ENSGACG00000015439
groupII-12	groupII	6508976	6509186	+	137.8	0.704	149	63.2	6	10.54	1.46e-41	0.83	promoter-TSS (ENSGACG00000015254)	-57	ENSGACG00000015254
groupII-120	groupII	22648222	22648432	+	82.5	0.701	90	38	4	9.51	2.95e-24	0.94	exon (ENSGACG00000017562, exon 1 of 5)	110	ENSGACG00000017562
groupII-1200	groupII	8691951	8692161	+	24.4	0.595	26	11.1	0.5	22.22	7.42e-12	0.95	exon (ENSGACG00000015507, exon 14 of 19)	14763	ENSGACG00000015507
groupII-1202	groupII	8921482	8921692	+	22.5	0.686	26	10.7	1	10.68	1.11e-07	0.95	Intergenic	-1892	ENSGACG00000015544
groupII-1203	groupII	9129595	9129805	+	24.4	0.488	26	11.1	0.5	22.22	7.42e-12	0.95	intron (ENSGACG00000015573, intron 10 of 28)	9314	ENSGACG00000015573
groupII-1205	groupII	9573375	9573585	+	21.6	0.632	26	10.3	1	10.25	1.11e-07	0.91	intron (ENSGACG00000015635, intron 4 of 20)	24365	ENSGACG00000015635
groupII-1209	groupII	10008830	10009040	+	24.4	0.657	26	11.1	0.5	22.22	7.42e-12	0.95	intron (ENSGACG00000015658, intron 11 of 16)	9573	ENSGACG00000015658
groupII-121	groupII	22219706	22219916	+	82.5	0.698	89	38	5	7.6	5.37e-21	0.88	promoter-TSS (ENSGACG00000017459)	-274	ENSGACG00000017459
groupII-1211	groupII	10705683	10705893	+	23.4	0.6	26	11.1	1	11.11	1e-08	0.95	Intergenic	69695	ENSGACG00000015776
groupII-1214	groupII	11887223	11887433	+	24.4	0.61	26	11.1	1	11.11	1e-08	0.98	Intergenic	7002	ENSGACG00000015931
groupII-1218	groupII	13249802	13250012	+	21.6	0.714	26	9.8	1	9.83	1.13e-06	0.95	Intergenic	-101050	ENSGACG00000016059
groupII-1219	groupII	14599850	14600060	+	24.4	0.641	26	11.1	2	5.55	8.31e-06	0.91	Intergenic	-2920	ENSGACG00000016313
groupII-122	groupII	22674261	22674471	+	82.5	0.681	89	37.6	1	37.6	2.75e-44	0.86	Intergenic	-1554	ENSGACG00000017572
groupII-1220	groupII	14965148	14965358	+	24.4	0.528	26	11.1	1	11.11	1e-08	0.95	promoter-TSS (ENSGACG00000016355)	-336	ENSGACG00000016355
groupII-1221	groupII	14997496	14997706	+	21.6	0.676	26	10.3	0.5	20.51	1.63e-10	0.91	TTS (ENSGACG00000016365)	-10627	ENSGACG00000016359
groupII-1222	groupII	14999092	14999302	+	23.4	0.684	26	10.7	2	5.34	4.65e-05	1.08	intron (ENSGACG00000016365, intron 10 of 11)	-12223	ENSGACG00000016359
groupII-1224	groupII	15020459	15020669	+	22.5	0.812	26	10.3	1	10.25	1.11e-07	0.95	intron (ENSGACG00000016365, intron 3 of 11)	14195	ENSGACG00000016365
groupII-1225	groupII	15295132	15295342	+	22.5	0.862	26	10.3	2	5.13	4.65e-05	0.95	Intergenic	-9557	ENSGACG00000016441
groupII-1228	groupII	15593322	15593532	+	23.4	0.636	26	10.7	1	10.68	1.11e-07	0.95	Intergenic	4186	ENSGACG00000016505
groupII-123	groupII	8208791	8209001	+	81.6	0.65	88	37.6	9	4.18	2.38e-12	0.86	promoter-TSS (ENSGACG00000015390)	-186	ENSGACG00000015390
groupII-1230	groupII	15942068	15942278	+	24.4	0.742	26	11.1	1	11.11	1e-08	1.03	Intergenic	-2557	ENSGACG00000016539
groupII-1231	groupII	16143024	16143234	+	23.4	0.561	26	10.7	1	10.68	1.11e-07	0.91	Intergenic	45668	ENSGACG00000016547
groupII-1234	groupII	18035832	18036042	+	23.4	0.8	26	11.1	2	5.55	8.31e-06	0.91	Intergenic	6641	ENSGACG00000016742
groupII-1238	groupII	19708299	19708509	+	19.7	0.595	26	9.4	1	9.4	1.13e-06	0.91	Intergenic	-3336	ENSGACG00000017073
groupII-124	groupII	8658220	8658430	+	78.8	0.731	88	35.9	2	17.94	4.76e-31	0.84	promoter-TSS (ENSGACG00000015500)	11	ENSGACG00000015500
groupII-1240	groupII	22025227	22025437	+	21.6	0.667	26	10.3	2	5.13	4.65e-05	0.91	Intergenic	-6763	ENSGACG00000017381
groupII-1241	groupII	22121120	22121330	+	24.4	0.862	26	11.1	0.5	22.22	7.42e-12	0.91	Intergenic	-15790	ENSGACG00000017432
groupII-1246	groupII	3360667	3360877	+	23.4	0.647	25	10.7	0.5	21.36	1.63e-10	0.95	intron (ENSGACG00000014379, intron 16 of 16)	-3506	ENSGACG00000014385
groupII-125	groupII	11292518	11292728	+	77.8	0.776	88	36.3	10	3.63	1.67e-10	0.94	promoter-TSS (ENSGACG00000015817)	-503	ENSGACG00000015817
groupII-1252	groupII	5060000	5060210	+	20.6	0.655	25	9.4	1	9.4	1.13e-06	0.91	intron (ENSGACG00000014807, intron 21 of 41)	20811	ENSGACG00000014807
groupII-1255	groupII	5727621	5727831	+	23.4	0.639	25	10.7	1	10.68	1.11e-07	0.99	intron (ENSGACG00000014999, intron 1 of 13)	167	ENSGACG00000014999
groupII-1262	groupII	7468233	7468443	+	22.5	0.545	25	10.3	0.5	20.51	1.63e-10	0.91	Intergenic	-50619	ENSGACG00000015275
groupII-1268	groupII	8669637	8669847	+	22.5	0.767	25	10.3	0.5	20.51	1.63e-10	0.95	Intergenic	-4564	ENSGACG00000015505
groupII-127	groupII	9015126	9015336	+	79.7	0.632	87	36.3	6	6.05	8.2e-17	0.85	promoter-TSS (ENSGACG00000015551)	169	ENSGACG00000015551
groupII-1271	groupII	8939099	8939309	+	21.6	0.513	25	9.8	1	9.83	1.13e-06	0.95	intron (ENSGACG00000015547, intron 2 of 13)	4611	ENSGACG00000015547
groupII-1274	groupII	9766991	9767201	+	23.4	0.61	25	10.7	1	10.68	1.11e-07	0.95	promoter-TSS (ENSGACG00000015645)	661	ENSGACG00000022465
groupII-1275	groupII	9780621	9780831	+	24.4	0.59	25	11.1	0.5	22.22	7.42e-12	1.03	intron (ENSGACG00000015645, intron 1 of 6)	12902	ENSGACG00000015645
groupII-1276	groupII	9832657	9832867	+	22.5	0.767	25	10.3	0.5	20.51	1.63e-10	1.04	Intergenic	-5271	ENSGACG00000015652
groupII-1279	groupII	10714143	10714353	+	23.4	0.6	25	10.7	0.5	21.36	1.63e-10	0.91	Intergenic	78155	ENSGACG00000015776
groupII-1280	groupII	10742990	10743200	+	21.6	0.667	25	9.8	0.5	19.65	3.26e-09	0.91	Intergenic	107002	ENSGACG00000015776
groupII-1282	groupII	12118064	12118274	+	23.4	0.929	25	10.7	0.5	21.36	1.63e-10	0.95	promoter-TSS (ENSGACG00000015967)	-214	ENSGACG00000015967
groupII-1284	groupII	12179385	12179595	+	23.4	0.765	25	10.7	2	5.34	4.65e-05	1.03	Intergenic	-36305	ENSGACG00000015970
groupII-1285	groupII	13843385	13843595	+	23.4	0.615	25	10.7	0.5	21.36	1.63e-10	0.91	Intergenic	5739	ENSGACG00000016236
groupII-1286	groupII	13939626	13939836	+	22.5	0.781	25	10.3	2	5.13	4.65e-05	0.95	intron (ENSGACG00000016241, intron 6 of 31)	35405	ENSGACG00000016241
groupII-1287	groupII	14770240	14770450	+	21.6	0.733	25	9.8	1	9.83	1.13e-06	0.95	exon (ENSGACG00000016336, exon 9 of 15)	59942	ENSGACG00000016336
groupII-1288	groupII	15296973	15297183	+	21.6	0.758	25	10.3	0.5	20.51	1.63e-10	0.91	Intergenic	-11398	ENSGACG00000016441
groupII-1289	groupII	15377223	15377433	+	23.4	0.538	25	10.7	0.5	21.36	1.63e-10	0.91	promoter-TSS (ENSGACG00000016457)	-903	ENSGACG00000016457
groupII-129	groupII	6664112	6664322	+	78.8	0.736	86	35.9	10	3.59	6.06e-10	0.91	Intergenic	-1047	ENSGACG00000015260
groupII-1293	groupII	16142428	16142638	+	23.4	0.548	25	10.7	1	10.68	1.11e-07	0.91	Intergenic	46264	ENSGACG00000016547
groupII-1294	groupII	16150935	16151145	+	22.5	0.657	25	10.3	1	10.25	1.11e-07	0.99	Intergenic	37757	ENSGACG00000016547
groupII-1296	groupII	16240347	16240557	+	22.5	0.514	25	10.3	1	10.25	1.11e-07	0.95	Intergenic	-21180	ENSGACG00000016553
groupII-1297	groupII	16260365	16260575	+	22.5	0.5	25	10.3	2	5.13	4.65e-05	0.99	Intergenic	-41198	ENSGACG00000016553
groupII-13	groupII	11617774	11617984	+	143.5	0.729	149	65.8	17	3.87	6.43e-19	0.89	Intergenic	-1184	ENSGACG00000015865
groupII-130	groupII	9052056	9052266	+	82.5	0.673	86	37.6	7	5.37	1.51e-15	0.9	promoter-TSS (ENSGACG00000015566)	-382	ENSGACG00000015566
groupII-1300	groupII	16565271	16565481	+	21.6	0.71	25	10.3	2	5.13	4.65e-05	0.95	Intergenic	19469	ENSGACG00000016620
groupII-1301	groupII	16634140	16634350	+	22.5	0.686	25	10.3	2	5.13	4.65e-05	0.95	Intergenic	-33860	ENSGACG00000016626
groupII-1303	groupII	17005389	17005599	+	22.5	0.667	25	10.3	2	5.13	4.65e-05	0.95	Intergenic	-2136	ENSGACG00000016681
groupII-1304	groupII	17182394	17182604	+	23.4	0.575	25	10.7	1	10.68	1.11e-07	0.99	TTS (ENSGACG00000016682)	2762	ENSGACG00000016682
groupII-1309	groupII	18420570	18420780	+	22.5	0.714	25	10.3	2	5.13	4.65e-05	0.91	Intergenic	-2588	ENSGACG00000016784
groupII-131	groupII	9326459	9326669	+	80.6	0.779	86	36.7	0.5	73.48	2.37e-53	0.9	TTS (ENSGACG00000015595)	2586	ENSGACG00000015595
groupII-1310	groupII	18434059	18434269	+	21.6	0.634	25	9.8	1	9.83	1.13e-06	1	Intergenic	-1955	ENSGACG00000016786
groupII-1311	groupII	18741035	18741245	+	22.5	0.758	25	10.3	0.5	20.51	1.63e-10	0.95	Intergenic	10287	ENSGACG00000016897
groupII-1315	groupII	19057043	19057253	+	21.6	0.591	25	9.8	1	9.83	1.13e-06	0.95	intron (ENSGACG00000016936, intron 1 of 11)	2311	ENSGACG00000016936
groupII-1317	groupII	19261199	19261409	+	23.4	0.676	25	10.7	2	5.34	4.65e-05	0.99	Intergenic	-20589	ENSGACG00000016992
groupII-1319	groupII	19770714	19770924	+	21.6	0.6	25	9.8	0.5	19.65	3.26e-09	0.91	promoter-TSS (ENSGACG00000017075)	-789	ENSGACG00000017075
groupII-1323	groupII	21439002	21439212	+	23.4	0.694	25	10.7	0.5	21.36	1.63e-10	0.95	Intergenic	-2727	ENSGACG00000017247
groupII-133	groupII	15376278	15376488	+	78.8	0.688	86	36.3	2	18.16	2.64e-32	0.89	promoter-TSS (ENSGACG00000016457)	42	ENSGACG00000016457
groupII-1331	groupII	1559549	1559759	+	22.5	0.679	24	10.3	1	10.25	1.11e-07	0.91	Intergenic	39533	ENSGACG00000014236
groupII-1335	groupII	2295825	2296035	+	22.5	0.677	24	10.3	2	5.13	4.65e-05	0.91	intron (ENSGACG00000014257, intron 3 of 15)	14544	ENSGACG00000014257
groupII-1336	groupII	2652790	2653000	+	18.8	0.59	24	8.5	1	8.54	1.02e-05	0.96	promoter-TSS (ENSGACG00000014322)	-352	ENSGACG00000014322
groupII-1338	groupII	3672752	3672962	+	21.6	0.686	24	9.8	1	9.83	1.13e-06	0.91	Intergenic	-1950	ENSGACG00000014510
groupII-1342	groupII	4119158	4119368	+	20.6	0.632	24	9.4	0.5	18.8	3.26e-09	0.95	Intergenic	-32650	ENSGACG00000014582
groupII-1343	groupII	4439529	4439739	+	19.7	0.686	24	9	1	8.97	1.02e-05	0.96	intron (ENSGACG00000014696, intron 14 of 14)	14893	ENSGACG00000014696
groupII-1344	groupII	4441286	4441496	+	20.6	0.667	24	9.4	0.5	18.8	3.26e-09	0.91	Intergenic	16650	ENSGACG00000014696
groupII-1345	groupII	4508207	4508417	+	21.6	0.556	24	9.8	0.5	19.65	3.26e-09	0.91	intron (ENSGACG00000014706, intron 4 of 7)	-11148	ENSGACG00000014702
groupII-1346	groupII	4519795	4520005	+	21.6	0.588	24	10.3	1	10.25	1.11e-07	0.91	intron (ENSGACG00000014706, intron 1 of 7)	7579	ENSGACG00000014706
groupII-135	groupII	18327214	18327424	+	79.7	0.651	86	36.3	2	18.16	2.64e-32	0.84	promoter-TSS (ENSGACG00000016759)	-968	ENSGACG00000016759
groupII-1350	groupII	4990818	4991028	+	20.6	0.622	24	9.4	1	9.4	1.13e-06	0.95	Intergenic	6781	ENSGACG00000014786
groupII-1352	groupII	5092946	5093156	+	21.6	0.6	24	9.8	0.5	19.65	3.26e-09	0.91	promoter-TSS (ENSGACG00000014815)	-370	ENSGACG00000014815
groupII-1354	groupII	5342631	5342841	+	23.4	0.656	24	10.7	2	5.34	4.65e-05	1.08	exon (ENSGACG00000014868, exon 13 of 15)	-4640	ENSGACG00000014864
groupII-1355	groupII	5345519	5345729	+	22.5	0.765	24	10.3	1	10.25	1.11e-07	0.95	intron (ENSGACG00000014868, intron 9 of 14)	-7528	ENSGACG00000014864
groupII-1356	groupII	5346020	5346230	+	22.5	0.769	24	10.3	0.5	20.51	1.63e-10	0.99	intron (ENSGACG00000014868, intron 9 of 14)	-8029	ENSGACG00000014864
groupII-136	groupII	21475895	21476105	+	79.7	0.731	86	36.3	1	36.31	1.02e-42	0.83	Intergenic	10373	ENSGACG00000017256
groupII-1360	groupII	6033614	6033824	+	20.6	0.568	24	9.4	0.5	18.8	3.26e-09	0.91	intron (ENSGACG00000015098, intron 1 of 10)	24119	ENSGACG00000015098
groupII-1364	groupII	6472566	6472776	+	21.6	0.647	24	10.3	2	5.13	4.65e-05	0.91	Intergenic	-4940	ENSGACG00000015204
groupII-1365	groupII	6759071	6759281	+	22.5	0.59	24	10.3	0.5	20.51	1.63e-10	0.91	Intergenic	-22248	ENSGACG00000015261
groupII-1366	groupII	7982805	7983015	+	19.7	0.55	24	9	1	8.97	1.02e-05	0.96	intron (ENSGACG00000015374, intron 2 of 9)	29730	ENSGACG00000015374
groupII-1369	groupII	8692322	8692532	+	22.5	0.719	24	10.3	2	5.13	4.65e-05	0.95	intron (ENSGACG00000015507, intron 13 of 18)	14392	ENSGACG00000015507
groupII-137	groupII	2289703	2289913	+	77.8	0.62	85	35.5	2	17.73	4.76e-31	0.89	intron (ENSGACG00000014257, intron 3 of 15)	20666	ENSGACG00000014257
groupII-1370	groupII	9128897	9129107	+	22.5	0.656	24	10.3	0.5	20.51	1.63e-10	0.91	intron (ENSGACG00000015573, intron 12 of 28)	10012	ENSGACG00000015573
groupII-1371	groupII	9130639	9130849	+	21.6	0.478	24	9.8	1	9.83	1.13e-06	1	intron (ENSGACG00000015573, intron 10 of 28)	8270	ENSGACG00000015573
groupII-1372	groupII	9159552	9159762	+	21.6	0.75	24	9.8	0.5	19.65	3.26e-09	0.95	Intergenic	-20643	ENSGACG00000015573
groupII-1375	groupII	9782648	9782858	+	22.5	0.538	24	10.3	1	10.25	1.11e-07	1	intron (ENSGACG00000015645, intron 1 of 6)	14929	ENSGACG00000015645
groupII-1378	groupII	10535941	10536151	+	22.5	0.536	24	10.3	2	5.13	4.65e-05	0.99	intron (ENSGACG00000015747, intron 1 of 19)	6823	ENSGACG00000015747
groupII-1379	groupII	10577757	10577967	+	21.6	0.543	24	9.8	0.5	19.65	3.26e-09	0.91	Intergenic	-1136	ENSGACG00000015754
groupII-138	groupII	5736683	5736893	+	77.8	0.62	85	35.5	10	3.55	6.06e-10	0.87	Intergenic	9229	ENSGACG00000014999
groupII-1380	groupII	11022573	11022783	+	21.6	0.806	24	9.8	1	9.83	1.13e-06	0.91	Intergenic	-22793	ENSGACG00000015782
groupII-1383	groupII	11439220	11439430	+	22.5	0.632	24	10.3	0.5	20.51	1.63e-10	1	intron (ENSGACG00000015831, intron 7 of 17)	-24142	ENSGACG00000015830
groupII-1384	groupII	11447317	11447527	+	20.6	0.564	24	9.4	1	9.4	1.13e-06	0.91	intron (ENSGACG00000015831, intron 7 of 17)	31197	ENSGACG00000015831
groupII-1386	groupII	11863600	11863810	+	21.6	0.676	24	9.8	0.5	19.65	3.26e-09	1.05	Intergenic	2396	ENSGACG00000022262
groupII-1387	groupII	11866450	11866660	+	22.5	0.75	24	10.3	1	10.25	1.11e-07	0.91	promoter-TSS (ENSGACG00000022262)	-454	ENSGACG00000022262
groupII-1394	groupII	12701581	12701791	+	22.5	0.75	24	10.3	2	5.13	4.65e-05	0.95	Intergenic	-1940	ENSGACG00000015992
groupII-1395	groupII	13018460	13018670	+	20.6	0.697	24	9.4	1	9.4	1.13e-06	0.91	Intergenic	28735	ENSGACG00000016045
groupII-1396	groupII	13242188	13242398	+	22.5	0.576	24	10.3	0.5	20.51	1.63e-10	0.91	Intergenic	-108664	ENSGACG00000016059
groupII-1397	groupII	13282106	13282316	+	21.6	0.758	24	9.8	0.5	19.65	3.26e-09	0.95	Intergenic	-68746	ENSGACG00000016059
groupII-14	groupII	8489423	8489633	+	137.8	0.681	147	63.2	9	7.03	9.48e-32	0.84	Intergenic	-2473	ENSGACG00000015447
groupII-140	groupII	8532362	8532572	+	76.9	0.697	85	35.5	7	5.07	4.14e-14	0.86	Intergenic	-14333	ENSGACG00000015450
groupII-1400	groupII	13968048	13968258	+	22.5	0.594	24	10.3	1	10.25	1.11e-07	0.91	intron (ENSGACG00000016241, intron 2 of 31)	6983	ENSGACG00000016241
groupII-1401	groupII	14602510	14602720	+	21.6	0.636	24	9.8	1	9.83	1.13e-06	0.91	Intergenic	-5580	ENSGACG00000016313
groupII-1402	groupII	15274239	15274449	+	21.6	0.7	24	9.8	1	9.83	1.13e-06	0.91	intron (ENSGACG00000016438, intron 8 of 20)	3437	ENSGACG00000016438
groupII-1406	groupII	15627836	15628046	+	21.6	0.742	24	9.8	1	9.83	1.13e-06	0.95	exon (ENSGACG00000016512, exon 14 of 40)	10246	ENSGACG00000016512
groupII-1407	groupII	15672406	15672616	+	22.5	0.778	24	10.3	1	10.25	1.11e-07	0.95	Intergenic	-10317	ENSGACG00000016521
groupII-1408	groupII	15795885	15796095	+	21.6	0.649	24	9.8	1	9.83	1.13e-06	0.91	Intergenic	-7305	ENSGACG00000016527
groupII-1409	groupII	15892786	15892996	+	21.6	0.421	24	9.8	1	9.83	1.13e-06	1	Intergenic	31300	ENSGACG00000016534
groupII-141	groupII	8533644	8533854	+	80.6	0.716	85	36.7	7	5.25	8.01e-15	0.9	Intergenic	-13051	ENSGACG00000015450
groupII-1410	groupII	16359262	16359472	+	21.6	0.526	24	9.8	1	9.83	1.13e-06	0.95	TTS (ENSGACG00000016578)	467	ENSGACG00000016579
groupII-1412	groupII	16633232	16633442	+	21.6	0.742	24	9.8	1	9.83	1.13e-06	0.91	Intergenic	-34768	ENSGACG00000016626
groupII-1413	groupII	16690535	16690745	+	22.5	0.576	24	10.3	2	5.13	4.65e-05	0.99	intron (ENSGACG00000016626, intron 7 of 9)	22535	ENSGACG00000016626
groupII-1416	groupII	17858994	17859204	+	21.6	0.645	24	9.8	0.5	19.65	3.26e-09	1	intron (ENSGACG00000016705, intron 2 of 13)	3231	ENSGACG00000016705
groupII-1419	groupII	18265927	18266137	+	20.6	0.767	24	9.4	0.5	18.8	3.26e-09	0.91	Intergenic	-46718	ENSGACG00000016752
groupII-142	groupII	15597210	15597420	+	80.6	0.767	85	36.7	10	3.67	1.67e-10	0.87	intron (ENSGACG00000016505, intron 1 of 2)	298	ENSGACG00000016505
groupII-1421	groupII	18547427	18547637	+	20.6	0.676	24	9.4	0.5	18.8	3.26e-09	0.91	promoter-TSS (ENSGACG00000016872)	-311	ENSGACG00000016872
groupII-1423	groupII	18982127	18982337	+	22.5	0.774	24	10.3	1	10.25	1.11e-07	0.95	intron (ENSGACG00000016931, intron 3 of 4)	5540	ENSGACG00000016931
groupII-1424	groupII	18982737	18982947	+	21.6	0.735	24	9.8	0.5	19.65	3.26e-09	0.95	intron (ENSGACG00000016931, intron 3 of 4)	4930	ENSGACG00000016931
groupII-1430	groupII	19319488	19319698	+	21.6	0.486	24	9.8	0.5	19.65	3.26e-09	1.05	intron (ENSGACG00000016994, intron 6 of 8)	11927	ENSGACG00000016997
groupII-1431	groupII	19393317	19393527	+	21.6	0.658	24	10.3	2	5.13	4.65e-05	0.95	exon (ENSGACG00000017000, exon 32 of 50)	-10521	ENSGACG00000017012
groupII-1437	groupII	21166325	21166535	+	20.6	0.636	24	9.4	1	9.4	1.13e-06	1	Intergenic	-2015	ENSGACG00000017167
groupII-1439	groupII	21840420	21840630	+	21.6	0.71	24	9.8	0.5	19.65	3.26e-09	0.95	intron (ENSGACG00000017331, intron 12 of 13)	-8989	ENSGACG00000017333
groupII-1440	groupII	22075730	22075940	+	22.5	0.606	24	10.3	2	5.13	4.65e-05	0.95	Intergenic	-4540	ENSGACG00000017426
groupII-1442	groupII	22169047	22169257	+	22.5	0.606	24	10.3	2	5.13	4.65e-05	0.95	intron (ENSGACG00000017438, intron 2 of 36)	1724	ENSGACG00000017438
groupII-1446	groupII	2366094	2366304	+	20.6	0.71	23	9.8	1	9.83	1.13e-06	0.91	Intergenic	33600	ENSGACG00000014272
groupII-1447	groupII	2411024	2411234	+	19.7	0.679	23	9	0.5	17.94	5.88e-08	0.96	Intergenic	-11330	ENSGACG00000014272
groupII-145	groupII	6483182	6483392	+	76	0.713	82	34.6	3	11.53	3.08e-24	0.87	promoter-TSS (ENSGACG00000015218)	-395	ENSGACG00000015218
groupII-146	groupII	8670458	8670668	+	76	0.655	82	35	0.5	70.06	1.71e-51	0.86	Intergenic	-3743	ENSGACG00000015505
groupII-1460	groupII	5421134	5421344	+	21.6	0.69	23	9.8	0.5	19.65	3.26e-09	0.91	intron (ENSGACG00000014900, intron 3 of 10)	2879	ENSGACG00000014900
groupII-1462	groupII	5619900	5620110	+	20.6	0.657	23	9.4	1	9.4	1.13e-06	0.95	Intergenic	-4215	ENSGACG00000014920
groupII-1464	groupII	5640190	5640400	+	21.6	0.548	23	9.8	0.5	19.65	3.26e-09	0.95	intron (ENSGACG00000014970, intron 7 of 7)	13157	ENSGACG00000014922
groupII-1466	groupII	5647462	5647672	+	21.6	0.613	23	9.8	1	9.83	1.13e-06	0.91	intron (ENSGACG00000014970, intron 2 of 7)	9360	ENSGACG00000014970
groupII-147	groupII	20449512	20449722	+	75	0.821	82	34.2	5	6.84	1.55e-17	0.94	Intergenic	7707	ENSGACG00000017112
groupII-1475	groupII	8123193	8123403	+	21.6	0.611	23	9.8	1	9.83	1.13e-06	0.91	Intergenic	2871	ENSGACG00000015376
groupII-1476	groupII	8184386	8184596	+	20.6	0.629	23	9.4	1	9.4	1.13e-06	1	Intergenic	-1341	ENSGACG00000015384
groupII-1478	groupII	8371225	8371435	+	21.6	0.667	23	9.8	0.5	19.65	3.26e-09	1	Intergenic	-18420	ENSGACG00000015432
groupII-148	groupII	20690732	20690942	+	78.8	0.638	82	35.9	9	3.99	3.97e-11	0.91	Intergenic	25277	ENSGACG00000017125
groupII-1483	groupII	8925058	8925268	+	21.6	0.538	23	9.8	1	9.83	1.13e-06	0.91	Intergenic	-5468	ENSGACG00000015544
groupII-1484	groupII	9050067	9050277	+	20.6	0.767	23	9.4	0.5	18.8	3.26e-09	1	intron (ENSGACG00000015566, intron 1 of 9)	1607	ENSGACG00000015566
groupII-1485	groupII	9116618	9116828	+	20.6	0.588	23	9.4	1	9.4	1.13e-06	0.91	intron (ENSGACG00000015573, intron 28 of 28)	-5201	ENSGACG00000015570
groupII-1486	groupII	9131879	9132089	+	19.7	0.543	23	9	0.5	17.94	5.88e-08	0.96	intron (ENSGACG00000015573, intron 8 of 28)	7030	ENSGACG00000015573
groupII-1488	groupII	9144633	9144843	+	20.6	0.579	23	9.4	0.5	18.8	3.26e-09	0.95	Intergenic	-5724	ENSGACG00000015573
groupII-1489	groupII	9286991	9287201	+	20.6	0.583	23	9.4	1	9.4	1.13e-06	0.95	intron (ENSGACG00000015593, intron 2 of 4)	3633	ENSGACG00000015593
groupII-149	groupII	367542	367752	+	70.3	0.727	81	32	9	3.56	2.21e-09	0.89	promoter-TSS (ENSGACG00000014084)	-189	ENSGACG00000014084
groupII-1492	groupII	10423308	10423518	+	21.6	0.537	23	9.8	1	9.83	1.13e-06	0.91	Intergenic	-1722	ENSGACG00000015715
groupII-1493	groupII	10580676	10580886	+	20.6	0.632	23	9.4	1	9.4	1.13e-06	0.91	intron (ENSGACG00000015754, intron 1 of 15)	1783	ENSGACG00000015754
groupII-1496	groupII	12093407	12093617	+	20.6	0.594	23	9.4	0.5	18.8	3.26e-09	1	Intergenic	7782	ENSGACG00000015958
groupII-1499	groupII	13048828	13049038	+	20.6	0.541	23	9.4	1	9.4	1.13e-06	0.91	intron (ENSGACG00000016050, intron 7 of 17)	12182	ENSGACG00000016050
groupII-15	groupII	11619272	11619482	+	136	0.719	147	62.4	0.5	124.75	4.18e-105	0.86	Intergenic	-2682	ENSGACG00000015865
groupII-150	groupII	12278382	12278592	+	74.1	0.708	81	33.8	0.5	67.5	8.13e-48	0.88	promoter-TSS (ENSGACG00000015973)	-184	ENSGACG00000015973
groupII-1502	groupII	15023082	15023292	+	20.6	0.727	23	9.4	0.5	18.8	3.26e-09	0.96	intron (ENSGACG00000016365, intron 2 of 11)	11572	ENSGACG00000016365
groupII-1507	groupII	15809775	15809985	+	19.7	0.788	23	9	1	8.97	1.02e-05	1.01	intron (ENSGACG00000016527, intron 5 of 37)	6585	ENSGACG00000016527
groupII-1508	groupII	15810344	15810554	+	20.6	0.719	23	9.4	0.5	18.8	3.26e-09	1	intron (ENSGACG00000016527, intron 7 of 37)	7154	ENSGACG00000016527
groupII-151	groupII	18527276	18527486	+	70.3	0.643	81	32	2	16.02	2.35e-27	0.94	Intergenic	-1299	ENSGACG00000016860
groupII-1510	groupII	15842771	15842981	+	20.6	0.697	23	9.4	1	9.4	1.13e-06	0.95	intron (ENSGACG00000016527, intron 22 of 37)	39581	ENSGACG00000016527
groupII-1511	groupII	15872277	15872487	+	19.7	0.774	23	9	0.5	17.94	5.88e-08	1.01	intron (ENSGACG00000016527, intron 35 of 37)	51809	ENSGACG00000016534
groupII-1513	groupII	16486529	16486739	+	21.6	0.629	23	9.8	1	9.83	1.13e-06	0.95	intron (ENSGACG00000016590, intron 4 of 8)	28401	ENSGACG00000016590
groupII-1514	groupII	16636851	16637061	+	20.6	0.606	23	9.4	0.5	18.8	3.26e-09	0.95	Intergenic	-31149	ENSGACG00000016626
groupII-1516	groupII	16718003	16718213	+	21.6	0.625	23	9.8	1	9.83	1.13e-06	0.91	Intergenic	-31470	ENSGACG00000016627
groupII-152	groupII	23277941	23278151	+	75	0.779	81	34.2	6	5.7	2.9e-15	0.9	promoter-TSS (ENSGACG00000017645)	50	ENSGACG00000017645
groupII-1521	groupII	17521294	17521504	+	21.6	0.567	23	9.8	1	9.83	1.13e-06	0.91	Intergenic	-35114	ENSGACG00000016700
groupII-1525	groupII	17986511	17986721	+	19.7	0.645	23	9	1	8.97	1.02e-05	0.91	Intergenic	-15882	ENSGACG00000016722
groupII-1531	groupII	18510807	18511017	+	20.6	0.667	23	9.4	1	9.4	1.13e-06	1.05	promoter-TSS (ENSGACG00000016845)	-100	ENSGACG00000016845
groupII-1535	groupII	19220518	19220728	+	21.6	0.667	23	9.8	0.5	19.65	3.26e-09	0.95	intron (ENSGACG00000016986, intron 12 of 12)	39251	ENSGACG00000016986
groupII-1536	groupII	19280042	19280252	+	20.6	0.656	23	9.4	1	9.4	1.13e-06	0.91	Intergenic	-1746	ENSGACG00000016992
groupII-1538	groupII	19314428	19314638	+	20.6	0.633	23	9.4	1	9.4	1.13e-06	0.95	intron (ENSGACG00000016994, intron 2 of 8)	9422	ENSGACG00000016994
groupII-154	groupII	9041357	9041567	+	75	0.612	80	34.6	0.5	69.21	1.2e-49	0.9	intron (ENSGACG00000015558, intron 1 of 12)	208	ENSGACG00000015558
groupII-155	groupII	10254798	10255008	+	73.1	0.694	80	33.3	3	11.11	3.49e-23	0.88	intron (ENSGACG00000015701, intron 1 of 20)	194	ENSGACG00000015701
groupII-1550	groupII	20983396	20983606	+	20.6	0.559	23	9.4	0.5	18.8	3.26e-09	0.95	intron (ENSGACG00000017158, intron 2 of 5)	5130	ENSGACG00000017158
groupII-1552	groupII	21597152	21597362	+	20.6	0.545	23	9.4	1	9.4	1.13e-06	0.91	Intergenic	-2797	ENSGACG00000017296
groupII-1553	groupII	22017012	22017222	+	21.6	0.654	23	9.8	0.5	19.65	3.26e-09	0.95	Intergenic	-14978	ENSGACG00000017381
groupII-1558	groupII	23135201	23135411	+	20.6	0.69	23	9.4	0.5	18.8	3.26e-09	1	Intergenic	-12338	ENSGACG00000017635
groupII-156	groupII	10494066	10494276	+	71.3	0.67	80	32.5	3	10.82	3.86e-22	0.92	intron (ENSGACG00000015728, intron 1 of 29)	101	ENSGACG00000015728
groupII-1560	groupII	854370	854580	+	19.7	0.667	22	9	0.5	17.94	5.88e-08	0.96	Intergenic	-2746	ENSGACG00000014182
groupII-1561	groupII	1250128	1250338	+	18.8	0.576	22	8.5	1	8.54	1.02e-05	0.91	Intergenic	-94219	ENSGACG00000014234
groupII-1568	groupII	3830242	3830452	+	20.6	0.69	22	9.4	1	9.4	1.13e-06	0.95	intron (ENSGACG00000014543, intron 1 of 12)	2792	ENSGACG00000014543
groupII-157	groupII	15115912	15116122	+	72.2	0.816	80	32.9	6	5.48	9.15e-14	0.95	promoter-TSS (ENSGACG00000016399)	97	ENSGACG00000016399
groupII-1571	groupII	4789823	4790033	+	19.7	0.516	22	9	1	8.97	1.02e-05	0.96	Intergenic	79287	ENSGACG00000014782
groupII-1575	groupII	5612021	5612231	+	20.6	0.656	22	9.4	1	9.4	1.13e-06	0.91	intron (ENSGACG00000014920, intron 1 of 14)	3664	ENSGACG00000014920
groupII-158	groupII	3832928	3833138	+	74.1	0.716	79	33.8	4	8.44	1.76e-19	0.88	exon (ENSGACG00000014543, exon 1 of 13)	106	ENSGACG00000014543
groupII-1582	groupII	6408796	6409006	+	19.7	0.571	22	9	1	8.97	1.02e-05	0.91	Intergenic	-3274	ENSGACG00000015193
groupII-1584	groupII	7055685	7055895	+	19.7	0.576	22	9	1	8.97	1.02e-05	0.91	Intergenic	-43808	ENSGACG00000015262
groupII-1589	groupII	8152672	8152882	+	18.8	0.71	22	8.5	0.5	17.09	5.88e-08	0.96	intron (ENSGACG00000015384, intron 15 of 22)	-5131	ENSGACG00000015382
groupII-159	groupII	5399909	5400119	+	72.2	0.849	79	32.9	0.5	65.79	5.37e-46	0.93	Intergenic	-3162	ENSGACG00000014887
groupII-1590	groupII	8275987	8276197	+	19.7	0.576	22	9	0.5	17.94	5.88e-08	1.01	intron (ENSGACG00000015415, intron 1 of 1)	2020	ENSGACG00000015415
groupII-1591	groupII	8297780	8297990	+	18.8	0.625	22	8.5	1	8.54	1.02e-05	0.91	intron (ENSGACG00000015419, intron 1 of 4)	2984	ENSGACG00000015419
groupII-1596	groupII	8847361	8847571	+	20.6	0.629	22	9.4	0.5	18.8	3.26e-09	1	Intergenic	-2318	ENSGACG00000015525
groupII-1597	groupII	8848666	8848876	+	18.8	0.719	22	9	1	8.97	1.02e-05	0.91	Intergenic	-3623	ENSGACG00000015525
groupII-16	groupII	16426287	16426497	+	138.8	0.706	145	63.2	2	31.61	6.5e-70	0.84	promoter-TSS (ENSGACG00000016583)	-532	ENSGACG00000016583
groupII-160	groupII	6377830	6378040	+	73.1	0.689	78	33.3	2	16.66	1.42e-28	0.9	Intergenic	-14768	ENSGACG00000015187
groupII-1601	groupII	9237458	9237668	+	20.6	0.548	22	9.4	1	9.4	1.13e-06	0.91	Intergenic	-13537	ENSGACG00000015592
groupII-1603	groupII	9344587	9344797	+	19.7	0.643	22	9	1	8.97	1.02e-05	0.91	Intergenic	-4548	ENSGACG00000015602
groupII-1607	groupII	10034251	10034461	+	20.6	0.75	22	9.4	0.5	18.8	3.26e-09	0.91	Intergenic	8457	ENSGACG00000015661
groupII-161	groupII	11572155	11572365	+	72.2	0.667	78	32.9	4	8.22	1.46e-18	0.92	promoter-TSS (ENSGACG00000015850)	-916	ENSGACG00000015850
groupII-1610	groupII	10932330	10932540	+	18.8	0.581	22	8.5	1	8.54	1.02e-05	0.91	Intergenic	67450	ENSGACG00000015782
groupII-1613	groupII	11693024	11693234	+	19.7	0.714	22	9	0.5	17.94	5.88e-08	1.01	Intergenic	-1411	ENSGACG00000015882
groupII-1615	groupII	11853133	11853343	+	20.6	0.71	22	9.4	0.5	18.8	3.26e-09	0.95	Intergenic	10628	ENSGACG00000015923
groupII-1616	groupII	11860237	11860447	+	19.7	0.552	22	9	1	8.97	1.02e-05	0.91	Intergenic	5759	ENSGACG00000022262
groupII-1619	groupII	12145441	12145651	+	19.7	0.618	22	9	1	8.97	1.02e-05	0.96	Intergenic	-2361	ENSGACG00000015970
groupII-162	groupII	21169444	21169654	+	72.2	0.603	78	33.3	9	3.7	5.95e-10	0.91	Intergenic	-1276	ENSGACG00000017168
groupII-1623	groupII	13396645	13396855	+	20.6	0.514	22	9.4	0.5	18.8	3.26e-09	0.91	TTS (ENSGACG00000016068)	-3690	ENSGACG00000016070
groupII-1624	groupII	13403256	13403466	+	17.8	0.667	22	8.1	0.5	16.23	5.88e-08	1.02	intron (ENSGACG00000016070, intron 2 of 3)	2921	ENSGACG00000016070
groupII-1626	groupII	14546264	14546474	+	21.6	0.8	22	9.8	0.5	19.65	3.26e-09	1	intron (ENSGACG00000016295, intron 1 of 3)	343	ENSGACG00000016295
groupII-1628	groupII	15063142	15063352	+	19.7	0.529	22	9	0.5	17.94	5.88e-08	1.2	Intergenic	-6233	ENSGACG00000016368
groupII-1634	groupII	15526694	15526904	+	19.7	0.786	22	9	0.5	17.94	5.88e-08	0.91	exon (ENSGACG00000016485, exon 11 of 13)	-3884	ENSGACG00000016490
groupII-1636	groupII	16179624	16179834	+	19.7	0.595	22	9	1	8.97	1.02e-05	0.96	intron (ENSGACG00000016547, intron 2 of 3)	9068	ENSGACG00000016547
[truncated: 23,524 more rows]
[truncated: 1 more columns]

## Sheet: C120
#PeakID	chr	start	end	strand	Normalized Tag Count	focus ratio	findPeaks Score	Total Tags (normalized to Control Experiment)	Control Tags	Fold Change vs Control	p-value vs Control	Clonal Fold Change	Annotation	Distance to TSS	Nearest PromoterID
scaffold_89-6	scaffold_89	61698	61914	+	56.5	0.662	42	13.6	1	13.58	6.36e-11	0.95	intron (ENSGACG00000000010, intron 1 of 3)	363	ENSGACG00000000010
groupI-10	groupI	19995564	19995780	+	233.7	0.861	137	56.2	1	56.15	5.27e-76	0.89	exon (ENSGACG00000013730, exon 13 of 14)	11137	ENSGACG00000013730
scaffold_89-7	scaffold_89	64557	64773	+	45.2	0.774	37	10.9	2	5.43	4.65e-05	0.93	promoter-TSS (ENSGACG00000000011)	-196	ENSGACG00000000011
scaffold_89-17	scaffold_89	93767	93983	+	27.6	0.759	23	6.6	0.5	13.28	1.32e-05	0.96	promoter-TSS (ENSGACG00000000013)	-330	ENSGACG00000000013
groupI-1004	groupI	13003984	13004200	+	33.9	0.556	28	8.2	1	8.15	1.02e-05	0.91	Intergenic	-11715	ENSGACG00000011383
groupI-1005	groupI	14289504	14289720	+	36.4	0.531	28	8.8	1	8.75	1.02e-05	0.94	intron (ENSGACG00000011929, intron 1 of 3)	7932	ENSGACG00000011929
scaffold_89-12	scaffold_89	188376	188592	+	36.4	0.689	30	8.8	0.5	17.51	5.88e-08	0.97	promoter-TSS (ENSGACG00000000016)	65	ENSGACG00000000016
scaffold_89-4	scaffold_89	191810	192026	+	67.8	0.653	53	16.3	0.5	32.6	4.42e-19	0.89	promoter-TSS (ENSGACG00000000017)	-173	ENSGACG00000000017
scaffold_89-9	scaffold_89	277052	277268	+	46.5	0.733	34	11.2	2	5.58	8.31e-06	0.98	intron (ENSGACG00000000025, intron 1 of 7)	217	ENSGACG00000000025
scaffold_204-1	scaffold_204	19227	19443	+	115.6	0.83	80	27.8	1	27.77	3.5e-29	0.93	Intergenic	-2799	ENSGACG00000000028
scaffold_204-3	scaffold_204	18459	18675	+	70.3	0.649	49	16.9	2	8.45	4.8e-10	0.98	Intergenic	-2031	ENSGACG00000000028
scaffold_89-8	scaffold_89	290838	291054	+	45.2	0.745	35	10.9	1	10.87	1.11e-07	0.99	promoter-TSS (ENSGACG00000000030)	72	ENSGACG00000000030
scaffold_89-2	scaffold_89	299134	299350	+	116.8	0.819	87	28.1	1	28.08	1.25e-30	0.9	Intergenic	-1236	ENSGACG00000000033
scaffold_204-4	scaffold_204	83066	83282	+	47.7	0.673	39	11.5	1	11.47	1e-08	0.9	promoter-TSS (ENSGACG00000000034)	-561	ENSGACG00000000034
scaffold_89-5	scaffold_89	331376	331592	+	50.2	0.662	43	12.1	1	12.08	8.32e-10	0.87	Intergenic	-1142	ENSGACG00000000037
groupI-1021	groupI	21062654	21062870	+	31.4	0.634	28	7.5	0.5	15.09	9.4e-07	0.91	promoter-TSS (ENSGACG00000014174)	7053	ENSGACG00000014167
groupI-1022	groupI	21160248	21160464	+	32.7	0.667	28	7.8	0.5	15.7	9.4e-07	0.91	intron (ENSGACG00000014216, intron 1 of 30)	5084	ENSGACG00000014216
groupI-1023	groupI	21526959	21527175	+	35.2	0.629	28	8.5	1	8.45	1.02e-05	0.91	Intergenic	-16375	ENSGACG00000014268
groupI-1024	groupI	21532715	21532931	+	40.2	0.725	28	9.7	1	9.66	1.13e-06	1.03	Intergenic	-10619	ENSGACG00000014268
scaffold_204-2	scaffold_204	90776	90992	+	67.8	0.779	52	16.3	0.5	32.6	4.42e-19	0.93	promoter-TSS (ENSGACG00000000038)	25	ENSGACG00000000038
groupI-1030	groupI	23282750	23282966	+	32.7	0.643	28	7.8	0.5	15.7	9.4e-07	0.95	Intergenic	-5433	ENSGACG00000014926
groupI-1031	groupI	23342425	23342641	+	35.2	0.6	28	8.5	1	8.45	1.02e-05	0.94	TTS (ENSGACG00000014926)	-12399	ENSGACG00000014931
scaffold_422-1	scaffold_422	10230	10446	+	142	0.687	100	34.1	0.5	68.23	1.2e-49	0.87	Intergenic	2660	ENSGACG00000000057
groupI-1034	groupI	25271712	25271928	+	33.9	0.9	28	8.2	1	8.15	1.02e-05	0.91	Intergenic	-5849	ENSGACG00000015105
groupI-1035	groupI	25403390	25403606	+	33.9	0.857	28	8.2	1	8.15	1.02e-05	0.91	Intergenic	-11833	ENSGACG00000015115
scaffold_422-2	scaffold_422	7772	7988	+	60.3	0.716	45	14.5	0.5	28.98	4.25e-16	0.94	exon (ENSGACG00000000057, exon 1 of 4)	202	ENSGACG00000000057
scaffold_422-5	scaffold_422	11432	11648	+	33.9	0.727	26	8.2	1	8.15	1.02e-05	0.98	Intergenic	3862	ENSGACG00000000057
scaffold_422-7	scaffold_422	6109	6325	+	31.4	0.786	23	7.5	1	7.55	8.32e-05	0.99	Intergenic	-1461	ENSGACG00000000057
scaffold_99-1	scaffold_99	14406	14622	+	158.3	0.659	112	38	0.5	76.07	4.22e-57	0.84	exon (ENSGACG00000000059, exon 1 of 10)	118	ENSGACG00000000059
groupI-1040	groupI	1147582	1147798	+	32.7	0.622	27	7.8	1	7.85	8.32e-05	0.91	Intergenic	-27815	ENSGACG00000005285
scaffold_99-34	scaffold_99	19288	19504	+	30.1	0.781	24	7.2	0.5	14.49	9.4e-07	0.95	intron (ENSGACG00000000059, intron 1 of 9)	5000	ENSGACG00000000059
scaffold_99-29	scaffold_99	39367	39583	+	30.1	0.676	26	7.2	1	7.25	8.32e-05	0.91	promoter-TSS (ENSGACG00000000060)	-177	ENSGACG00000000060
scaffold_99-8	scaffold_99	41799	42015	+	86.7	0.612	66	20.8	2	10.41	6.44e-14	0.92	intron (ENSGACG00000000061, intron 1 of 4)	-1838	ENSGACG00000000061
scaffold_99-3	scaffold_99	46085	46301	+	118.1	0.89	79	28.4	3	9.46	4.16e-18	0.94	TTS (ENSGACG00000000061)	179	ENSGACG00000000062
groupI-1046	groupI	4364214	4364430	+	35.2	0.531	27	8.5	1	8.45	1.02e-05	0.98	intron (ENSGACG00000006917, intron 3 of 34)	33246	ENSGACG00000006917
scaffold_99-4	scaffold_99	45631	45847	+	110.5	0.825	75	26.6	0.5	53.13	2.24e-35	0.95	promoter-TSS (ENSGACG00000000062)	-275	ENSGACG00000000062
groupI-1048	groupI	5612732	5612948	+	31.4	0.692	27	7.5	1	7.55	8.32e-05	0.91	Intergenic	-15290	ENSGACG00000007428
scaffold_99-18	scaffold_99	140744	140960	+	42.7	0.6	34	10.3	1	10.26	1.11e-07	0.93	promoter-TSS (ENSGACG00000000064)	-51	ENSGACG00000000064
scaffold_99-21	scaffold_99	192091	192307	+	38.9	0.756	33	9.4	1	9.36	1.13e-06	0.94	promoter-TSS (ENSGACG00000000069)	88	ENSGACG00000000069
scaffold_58-9	scaffold_58	391769	391985	+	66.6	0.663	52	16	0.5	32	1.42e-17	0.93	Intergenic	-1253	ENSGACG00000000074
groupI-1054	groupI	7462898	7463114	+	33.9	0.611	27	8.2	1	8.15	1.02e-05	0.91	intron (ENSGACG00000008413, intron 3 of 10)	-13180	ENSGACG00000008387
scaffold_99-13	scaffold_99	201288	201504	+	60.3	0.644	51	14.5	2	7.25	2.93e-08	0.88	promoter-TSS (ENSGACG00000000075)	-139	ENSGACG00000000075
groupI-1056	groupI	9043988	9044204	+	36.4	0.649	27	8.8	1	8.75	1.02e-05	0.97	intron (ENSGACG00000009383, intron 21 of 36)	17949	ENSGACG00000009414
groupI-1057	groupI	9202038	9202254	+	35.2	0.714	27	8.5	1	8.45	1.02e-05	0.94	intron (ENSGACG00000009494, intron 1 of 8)	8202	ENSGACG00000009494
groupI-1058	groupI	9270091	9270307	+	31.4	0.641	27	7.5	0.5	15.09	9.4e-07	0.91	Intergenic	-6611	ENSGACG00000009502
scaffold_95-8	scaffold_95	170526	170742	+	56.5	0.729	45	13.6	1	13.58	6.36e-11	0.89	promoter-TSS (ENSGACG00000000078)	106	ENSGACG00000000078
groupI-1060	groupI	10169622	10169838	+	33.9	0.568	27	8.2	0.5	16.3	5.88e-08	0.91	intron (ENSGACG00000010173, intron 3 of 8)	15804	ENSGACG00000010173
groupI-1061	groupI	10390955	10391171	+	35.2	0.6	27	8.5	1	8.45	1.02e-05	0.98	Intergenic	-7596	ENSGACG00000010251
groupI-1063	groupI	11336136	11336352	+	32.7	0.548	27	7.8	1	7.85	8.32e-05	0.91	Intergenic	-8656	ENSGACG00000010697
scaffold_58-6	scaffold_58	487681	487897	+	94.2	0.598	71	22.6	0.5	45.28	1.29e-28	0.88	intron (ENSGACG00000000080, intron 1 of 5)	1336	ENSGACG00000000080
groupI-1065	groupI	11455150	11455366	+	33.9	0.694	27	8.2	0.5	16.3	5.88e-08	0.91	Intergenic	-13520	ENSGACG00000010789
groupI-1066	groupI	11696877	11697093	+	36.4	0.568	27	8.8	1	8.75	1.02e-05	0.97	Intergenic	-25831	ENSGACG00000022321
groupI-1068	groupI	12641495	12641711	+	32.7	0.514	27	7.8	0.5	15.7	9.4e-07	0.91	Intergenic	-93332	ENSGACG00000011373
scaffold_58-7	scaffold_58	488875	489091	+	84.2	0.727	65	20.2	3	6.74	8.31e-11	0.88	5' UTR (ENSGACG00000000080, exon 1 of 6)	142	ENSGACG00000000080
groupI-1070	groupI	12921655	12921871	+	32.7	0.686	27	7.8	0.5	15.7	9.4e-07	0.91	intron (ENSGACG00000011383, intron 4 of 32)	70614	ENSGACG00000011383
groupI-1071	groupI	13088635	13088851	+	31.4	0.694	27	7.5	0.5	15.09	9.4e-07	0.91	Intergenic	47749	ENSGACG00000011395
groupI-1073	groupI	13567692	13567908	+	37.7	0.6	27	9.1	0.5	18.11	3.26e-09	1.01	intron (ENSGACG00000011555, intron 40 of 56)	51286	ENSGACG00000011579
groupI-1074	groupI	14092688	14092904	+	35.2	0.548	27	8.5	1	8.45	1.02e-05	0.94	Intergenic	-29264	ENSGACG00000011821
groupI-1075	groupI	14288926	14289142	+	35.2	0.615	27	8.5	1	8.45	1.02e-05	0.94	intron (ENSGACG00000011929, intron 1 of 3)	7354	ENSGACG00000011929
groupI-1076	groupI	14629490	14629706	+	33.9	0.595	27	8.2	0.5	16.3	5.88e-08	0.94	intron (ENSGACG00000012069, intron 9 of 28)	43984	ENSGACG00000012069
groupI-1078	groupI	16237347	16237563	+	33.9	0.744	27	8.2	1	8.15	1.02e-05	0.94	intron (ENSGACG00000012628, intron 5 of 6)	10223	ENSGACG00000012627
groupI-108	groupI	21717537	21717753	+	106.8	0.659	78	25.7	1	25.66	2.47e-26	0.9	intron (ENSGACG00000014324, intron 21 of 32)	17533	ENSGACG00000014324
groupI-1080	groupI	16893398	16893614	+	36.4	0.561	27	8.8	1	8.75	1.02e-05	0.97	intron (ENSGACG00000013115, intron 1 of 21)	-12580	ENSGACG00000021796
scaffold_99-16	scaffold_99	300545	300761	+	51.5	0.764	38	12.4	2	6.19	1.36e-06	0.94	Intergenic	-2163	ENSGACG00000000084
groupI-1084	groupI	21715082	21715298	+	32.7	0.625	27	7.8	0.5	15.7	9.4e-07	0.91	intron (ENSGACG00000014324, intron 20 of 32)	15078	ENSGACG00000014324
groupI-1085	groupI	21748173	21748389	+	35.2	0.533	27	8.5	1	8.45	1.02e-05	1.02	Intergenic	35085	ENSGACG00000014345
scaffold_99-19	scaffold_99	305081	305297	+	47.7	0.698	34	11.5	2	5.74	8.31e-06	0.98	intron (ENSGACG00000000084, intron 1 of 35)	2373	ENSGACG00000000084
groupI-1087	groupI	22253332	22253548	+	37.7	0.682	27	9.1	1	9.06	1.13e-06	1.01	Intergenic	10785	ENSGACG00000014576
scaffold_99-5	scaffold_99	301370	301586	+	99.2	0.718	71	23.8	0.5	47.7	2.8e-30	0.9	Intergenic	-1338	ENSGACG00000000084
scaffold_58-10	scaffold_58	498157	498373	+	76.6	0.734	52	18.4	2	9.21	6.19e-12	0.99	promoter-TSS (ENSGACG00000000085)	79	ENSGACG00000000085
scaffold_99-12	scaffold_99	338359	338575	+	70.3	0.586	52	16.9	1	16.91	1.87e-14	0.94	Intergenic	-1234	ENSGACG00000000086
groupI-1091	groupI	23671547	23671763	+	33.9	0.578	27	8.2	1	8.15	1.02e-05	0.94	Intergenic	20782	ENSGACG00000014968
groupI-1092	groupI	23672082	23672298	+	33.9	0.684	27	8.2	0.5	16.3	5.88e-08	0.94	Intergenic	20247	ENSGACG00000014968
groupI-1094	groupI	23781330	23781546	+	36.4	0.875	27	8.8	0.5	17.51	5.88e-08	0.97	Intergenic	50828	ENSGACG00000015007
groupI-1095	groupI	23923724	23923940	+	33.9	0.674	27	8.2	1	8.15	1.02e-05	0.98	Intergenic	70057	ENSGACG00000015024
groupI-1096	groupI	24209364	24209580	+	32.7	0.543	27	7.8	1	7.85	8.32e-05	0.95	Intergenic	-37976	ENSGACG00000015027
groupI-1098	groupI	25018271	25018487	+	33.9	0.632	27	8.2	1	8.15	1.02e-05	0.94	Intergenic	-13478	ENSGACG00000022197
scaffold_99-7	scaffold_99	338909	339125	+	87.9	0.653	67	21.1	2	10.57	6.11e-15	0.89	promoter-TSS (ENSGACG00000000086)	-684	ENSGACG00000000086
scaffold_95-7	scaffold_95	206623	206839	+	59	0.85	46	14.2	0.5	28.38	4.25e-16	0.95	intron (ENSGACG00000000087, intron 1 of 4)	201	ENSGACG00000000087
scaffold_99-10	scaffold_99	348954	349170	+	75.4	0.728	53	18.1	1	18.11	6.06e-17	0.98	Intergenic	-3808	ENSGACG00000000089
groupI-1101	groupI	25668417	25668633	+	32.7	0.727	27	7.8	1	7.85	8.32e-05	0.91	Intergenic	22329	ENSGACG00000015180
groupI-1103	groupI	25977521	25977737	+	32.7	0.667	27	7.8	0.5	15.7	9.4e-07	0.95	Intergenic	-17439	ENSGACG00000015198
scaffold_58-3	scaffold_58	551235	551451	+	126.9	0.748	94	30.5	5	6.1	2.82e-14	0.84	promoter-TSS (ENSGACG00000000092)	90	ENSGACG00000000092
scaffold_58-4	scaffold_58	628397	628613	+	111.8	0.679	80	26.9	1	26.87	9.47e-28	0.91	promoter-TSS (ENSGACG00000000096)	-869	ENSGACG00000000096
groupI-1107	groupI	1098603	1098819	+	32.7	0.571	26	7.8	0.5	15.7	9.4e-07	0.95	Intergenic	22623	ENSGACG00000005271
scaffold_58-8	scaffold_58	628978	629194	+	79.1	0.594	61	19	2	9.51	6.48e-13	0.87	promoter-TSS (ENSGACG00000000096)	-288	ENSGACG00000000096
groupI-1109	groupI	2066495	2066711	+	32.7	0.8	26	7.8	0.5	15.7	9.4e-07	0.99	Intergenic	-9161	ENSGACG00000005869
scaffold_95-6	scaffold_95	240388	240604	+	71.6	0.671	56	17.2	2	8.6	5.61e-11	0.9	Intergenic	-1357	ENSGACG00000000100
scaffold_165-1	scaffold_165	48570	48786	+	51.5	0.673	40	12.4	0.5	24.75	3.09e-13	0.92	Intergenic	-1413	ENSGACG00000000101
groupI-1113	groupI	3460143	3460359	+	32.7	0.853	26	7.8	1	7.85	8.32e-05	0.91	Intergenic	-23798	ENSGACG00000006586
scaffold_165-3	scaffold_165	49105	49321	+	50.2	0.684	39	12.1	1	12.08	8.32e-10	0.94	promoter-TSS (ENSGACG00000000101)	-878	ENSGACG00000000101
groupI-1115	groupI	4003686	4003902	+	31.4	0.676	26	7.5	1	7.55	8.32e-05	0.91	intron (ENSGACG00000006638, intron 2 of 18)	19596	ENSGACG00000006638
scaffold_58-1	scaffold_58	714421	714637	+	408.3	0.594	241	98.1	0.5	196.22	2.03e-184	0.7	promoter-TSS (ENSGACG00000000103)	-711	ENSGACG00000000103
groupI-1117	groupI	4282925	4283141	+	30.1	0.667	26	7.2	1	7.25	8.32e-05	0.91	Intergenic	-8640	ENSGACG00000006915
groupI-1118	groupI	4367879	4368095	+	32.7	0.675	26	7.8	0.5	15.7	9.4e-07	0.95	intron (ENSGACG00000006917, intron 3 of 34)	29581	ENSGACG00000006917
groupI-1119	groupI	4371500	4371716	+	27.6	0.818	26	6.6	0.5	13.28	1.32e-05	0.91	intron (ENSGACG00000006917, intron 3 of 34)	25960	ENSGACG00000006917
scaffold_58-11	scaffold_58	716700	716916	+	55.3	0.833	41	13.3	3	4.43	1.61e-05	0.96	Intergenic	-2990	ENSGACG00000000103
scaffold_58-13	scaffold_58	713604	713820	+	46.5	0.632	39	11.2	0.5	22.34	7.42e-12	0.88	exon (ENSGACG00000000103, exon 1 of 15)	106	ENSGACG00000000103
scaffold_58-2	scaffold_58	715581	715797	+	187.2	0.727	127	45	2	22.49	9.37e-43	0.83	Intergenic	-1871	ENSGACG00000000103
groupI-1124	groupI	5718119	5718335	+	32.7	0.641	26	7.8	1	7.85	8.32e-05	0.95	Intergenic	-6876	ENSGACG00000007444
groupI-1125	groupI	5779871	5780087	+	35.2	0.703	26	8.5	1	8.45	1.02e-05	0.98	intron (ENSGACG00000007520, intron 9 of 23)	13571	ENSGACG00000007520
scaffold_95-1	scaffold_95	265631	265847	+	118.1	0.88	81	28.4	6	4.73	6.28e-11	0.94	promoter-TSS (ENSGACG00000000104)	-424	ENSGACG00000000104
groupI-1128	groupI	6156131	6156347	+	31.4	0.641	26	7.5	1	7.55	8.32e-05	0.91	Intergenic	-5626	ENSGACG00000007728
scaffold_95-4	scaffold_95	295890	296106	+	85.4	0.745	63	20.5	2	10.26	6.44e-14	0.93	promoter-TSS (ENSGACG00000000105)	1913	ENSGACG00000000105
groupI-113	groupI	4214085	4214301	+	98	0.595	76	23.5	1	23.55	1.48e-23	0.86	Intergenic	-5991	ENSGACG00000006890
groupI-1132	groupI	8554607	8554823	+	33.9	0.795	26	8.2	1	8.15	1.02e-05	1.02	Intergenic	-15837	ENSGACG00000009158
scaffold_343-1	scaffold_343	11595	11811	+	38.9	0.812	31	9.4	0.5	18.72	3.26e-09	0.97	Intergenic	-3301	ENSGACG00000000106
groupI-1134	groupI	8882285	8882501	+	31.4	0.61	26	7.5	0.5	15.09	9.4e-07	0.95	Intergenic	-8563	ENSGACG00000009257
groupI-1135	groupI	8908927	8909143	+	35.2	0.447	26	8.5	1	8.45	1.02e-05	0.98	intron (ENSGACG00000009257, intron 18 of 32)	18079	ENSGACG00000009257
scaffold_58-16	scaffold_58	798163	798379	+	33.9	0.964	24	8.2	0.5	16.3	5.88e-08	1.02	promoter-TSS (ENSGACG00000000117)	-503	ENSGACG00000000117
groupI-1139	groupI	10496192	10496408	+	33.9	0.604	26	8.2	1	8.15	1.02e-05	1.02	Intergenic	13753	ENSGACG00000010261
scaffold_216-6	scaffold_216	33492	33708	+	35.2	0.625	28	8.5	1	8.45	1.02e-05	0.91	Intergenic	-1259	ENSGACG00000000159
groupI-1140	groupI	10524785	10525001	+	31.4	0.639	26	7.5	1	7.55	8.32e-05	0.91	intron (ENSGACG00000010268, intron 14 of 16)	14812	ENSGACG00000010268
groupI-1142	groupI	11716570	11716786	+	31.4	0.694	26	7.5	1	7.55	8.32e-05	0.95	Intergenic	-6138	ENSGACG00000022321
groupI-1143	groupI	11732009	11732225	+	31.4	0.71	26	7.5	1	7.55	8.32e-05	0.91	exon (ENSGACG00000010850, exon 11 of 12)	9028	ENSGACG00000021352
scaffold_216-3	scaffold_216	36396	36612	+	77.9	0.761	62	18.7	0.5	37.43	3.61e-22	0.94	intron (ENSGACG00000000160, intron 1 of 4)	172	ENSGACG00000000160
groupI-115	groupI	13555684	13555900	+	101.8	0.62	76	24.5	1	24.45	6.18e-25	0.86	intron (ENSGACG00000011555, intron 39 of 56)	63294	ENSGACG00000011579
groupI-1150	groupI	13565638	13565854	+	32.7	0.579	26	7.8	1	7.85	8.32e-05	0.91	intron (ENSGACG00000011555, intron 40 of 56)	53340	ENSGACG00000011579
scaffold_216-1	scaffold_216	48138	48354	+	98	0.651	72	23.5	4	5.89	5.97e-11	0.89	Intergenic	4577	ENSGACG00000000161
groupI-1159	groupI	16616585	16616801	+	31.4	0.694	26	7.5	1	7.55	8.32e-05	0.91	exon (ENSGACG00000012909, exon 8 of 19)	10147	ENSGACG00000012909
scaffold_216-2	scaffold_216	43749	43965	+	98	0.748	70	23.5	1	23.55	1.48e-23	0.91	exon (ENSGACG00000000161, exon 1 of 2)	188	ENSGACG00000000161
groupI-1160	groupI	16617459	16617675	+	32.7	0.561	26	7.8	0.5	15.7	9.4e-07	0.91	intron (ENSGACG00000012909, intron 9 of 18)	11021	ENSGACG00000012909
groupI-1161	groupI	16856044	16856260	+	33.9	0.689	26	8.2	0.5	16.3	5.88e-08	0.98	exon (ENSGACG00000013115, exon 19 of 22)	-8944	ENSGACG00000013091
scaffold_216-4	scaffold_216	40108	40324	+	51.5	0.594	40	12.4	1	12.38	8.32e-10	0.89	TTS (ENSGACG00000000160)	-3453	ENSGACG00000000161
scaffold_324-3	scaffold_324	915	1131	+	47.7	0.854	38	11.5	0.5	22.94	7.42e-12	0.92	TTS (ENSGACG00000000164)	4046	ENSGACG00000000164
scaffold_324-1	scaffold_324	10336	10552	+	82.9	0.89	60	19.9	0.5	39.85	9.51e-24	0.94	promoter-TSS (ENSGACG00000000165)	-60	ENSGACG00000000165
groupI-1166	groupI	20447013	20447229	+	31.4	0.743	26	7.5	1	7.55	8.32e-05	0.91	Intergenic	27218	ENSGACG00000013923
groupI-1167	groupI	20975940	20976156	+	32.7	0.524	26	7.8	0.5	15.7	9.4e-07	0.91	intron (ENSGACG00000014137, intron 1 of 2)	13761	ENSGACG00000014137
scaffold_324-4	scaffold_324	19097	19313	+	33.9	0.816	28	8.2	0.5	16.3	5.88e-08	0.94	promoter-TSS (ENSGACG00000000166)	-275	ENSGACG00000000166
groupI-1169	groupI	21352066	21352282	+	32.7	0.611	26	7.8	0.5	15.7	9.4e-07	0.95	intron (ENSGACG00000014230, intron 1 of 1)	-36593	ENSGACG00000014231
scaffold_324-2	scaffold_324	23793	24009	+	52.8	0.655	40	12.7	0.5	25.36	3.09e-13	0.94	Intergenic	-1843	ENSGACG00000000168
scaffold_195-3	scaffold_195	27988	28204	+	52.8	0.882	41	12.7	0.5	25.36	3.09e-13	0.89	promoter-TSS (ENSGACG00000000189)	-833	ENSGACG00000000189
scaffold_195-8	scaffold_195	89924	90140	+	31.4	0.697	24	7.5	0.5	15.09	9.4e-07	0.99	promoter-TSS (ENSGACG00000000195)	-438	ENSGACG00000000195
scaffold_198-2	scaffold_198	101412	101628	+	54	0.702	41	13	1	12.98	8.32e-10	0.96	Intergenic	-4133	ENSGACG00000000196
scaffold_198-3	scaffold_198	105660	105876	+	47.7	0.902	35	11.5	0.5	22.94	7.42e-12	0.95	intron (ENSGACG00000000196, intron 1 of 7)	115	ENSGACG00000000196
groupI-1178	groupI	23253287	23253503	+	36.4	0.667	26	8.8	0.5	17.51	5.88e-08	1.01	Intergenic	-7952	ENSGACG00000014917
groupI-1179	groupI	23341143	23341359	+	31.4	0.703	26	7.5	0.5	15.09	9.4e-07	0.91	exon (ENSGACG00000014926, exon 26 of 27)	-13681	ENSGACG00000014931
scaffold_198-5	scaffold_198	103451	103667	+	33.9	0.732	26	8.2	1	8.15	1.02e-05	0.98	Intergenic	-2094	ENSGACG00000000196
groupI-1180	groupI	23384926	23385142	+	31.4	0.812	26	7.5	0.5	15.09	9.4e-07	0.95	intron (ENSGACG00000014934, intron 10 of 17)	16390	ENSGACG00000014933
groupI-1182	groupI	23712675	23712891	+	33.9	0.6	26	8.2	0.5	16.3	5.88e-08	0.98	intron (ENSGACG00000014983, intron 5 of 8)	15276	ENSGACG00000014983
groupI-1184	groupI	23743635	23743851	+	32.7	0.625	26	7.8	1	7.85	8.32e-05	0.91	Intergenic	13133	ENSGACG00000015007
groupI-1186	groupI	24883109	24883325	+	33.9	0.5	26	8.2	1	8.15	1.02e-05	0.94	intron (ENSGACG00000015056, intron 4 of 8)	53822	ENSGACG00000015056
groupI-1187	groupI	25411872	25412088	+	30.1	0.75	26	7.2	1	7.25	8.32e-05	0.91	Intergenic	-10994	ENSGACG00000015122
scaffold_195-2	scaffold_195	141418	141634	+	59	0.78	43	14.2	1	14.19	4.52e-12	0.97	exon (ENSGACG00000000198, exon 1 of 11)	132	ENSGACG00000000198
scaffold_175-8	scaffold_175	82923	83139	+	37.7	0.643	29	9.1	0.5	18.11	3.26e-09	0.94	Intergenic	-3360	ENSGACG00000000209
scaffold_524-1	scaffold_524	7529	7745	+	50.2	0.586	40	12.1	0.5	24.15	3.09e-13	0.87	promoter-TSS (ENSGACG00000000216)	83	ENSGACG00000000216
groupI-1190	groupI	27069347	27069563	+	33.9	0.583	26	8.2	0.5	16.3	5.88e-08	0.94	intron (ENSGACG00000015339, intron 33 of 36)	-27715	ENSGACG00000015348
scaffold_175-9	scaffold_175	108554	108770	+	36.4	0.551	27	8.8	0.5	17.51	5.88e-08	0.97	TTS (ENSGACG00000000219)	144	ENSGACG00000000225
scaffold_238-2	scaffold_238	10613	10829	+	35.2	0.75	28	8.5	0.5	16.91	5.88e-08	0.94	intron (ENSGACG00000000227, intron 2 of 17)	666	ENSGACG00000000227
scaffold_69-15	scaffold_69	19215	19431	+	36.4	0.73	31	8.8	1	8.75	1.02e-05	0.97	promoter-TSS (ENSGACG00000000235)	54	ENSGACG00000000235
groupI-1194	groupI	1106260	1106476	+	31.4	0.8	25	7.5	0.5	15.09	9.4e-07	0.95	Intergenic	30280	ENSGACG00000005271
scaffold_402-1	scaffold_402	8809	9025	+	91.7	0.719	70	22	0.5	44.08	1.29e-28	0.86	Intergenic	-1576	ENSGACG00000000237
scaffold_369-1	scaffold_369	7165	7381	+	55.3	0.633	42	13.3	1	13.28	6.36e-11	0.93	promoter-TSS (ENSGACG00000000245)	-587	ENSGACG00000000245
scaffold_369-2	scaffold_369	10023	10239	+	59	0.746	42	14.2	0.5	28.38	4.25e-16	0.97	intron (ENSGACG00000000245, intron 1 of 12)	2271	ENSGACG00000000245
groupI-1202	groupI	3884712	3884928	+	31.4	0.727	25	7.5	0.5	15.09	9.4e-07	0.99	Intergenic	-33701	ENSGACG00000006628
groupI-1203	groupI	3963244	3963460	+	30.1	0.645	25	7.2	1	7.25	8.32e-05	0.91	Intergenic	-20846	ENSGACG00000006638
scaffold_369-3	scaffold_369	10912	11128	+	41.5	0.6	32	10	1	9.96	1.13e-06	0.96	intron (ENSGACG00000000245, intron 2 of 12)	3160	ENSGACG00000000245
groupI-1205	groupI	4386645	4386861	+	31.4	0.59	25	7.5	1	7.55	8.32e-05	0.95	intron (ENSGACG00000006917, intron 3 of 34)	10815	ENSGACG00000006917
groupI-1206	groupI	4413758	4413974	+	31.4	0.647	25	7.5	1	7.55	8.32e-05	0.95	Intergenic	-11659	ENSGACG00000006936
scaffold_69-11	scaffold_69	45130	45346	+	65.3	0.761	51	15.7	1	15.7	3e-13	0.89	promoter-TSS (ENSGACG00000000250)	-367	ENSGACG00000000250
scaffold_69-7	scaffold_69	44132	44348	+	84.2	0.639	65	20.2	0.5	40.45	2.38e-25	0.94	exon (ENSGACG00000000250, exon 2 of 20)	631	ENSGACG00000000250
scaffold_175-1	scaffold_175	144065	144281	+	100.5	0.729	70	24.2	1	24.15	6.18e-25	0.93	TTS (ENSGACG00000000251)	1279	ENSGACG00000000251
scaffold_175-2	scaffold_175	144753	144969	+	93	0.611	66	22.3	2	11.17	5.53e-16	0.93	exon (ENSGACG00000000251, exon 2 of 2)	591	ENSGACG00000000251
groupI-1216	groupI	9043243	9043459	+	32.7	0.697	25	7.8	1	7.85	8.32e-05	0.95	exon (ENSGACG00000009383, exon 21 of 37)	18694	ENSGACG00000009414
groupI-1218	groupI	9279281	9279497	+	31.4	0.862	25	7.5	1	7.55	8.32e-05	0.91	Intergenic	-15801	ENSGACG00000009502
scaffold_175-7	scaffold_175	162065	162281	+	40.2	0.625	31	9.7	0.5	19.32	3.26e-09	0.96	Intergenic	-1891	ENSGACG00000000252
groupI-1223	groupI	10530811	10531027	+	30.1	0.488	25	7.2	1	7.25	8.32e-05	0.91	TTS (ENSGACG00000010268)	16392	ENSGACG00000010276
scaffold_369-4	scaffold_369	21932	22148	+	38.9	0.667	32	9.4	0.5	18.72	3.26e-09	0.91	promoter-TSS (ENSGACG00000000254)	93	ENSGACG00000000254
groupI-1226	groupI	11391057	11391273	+	33.9	0.595	25	8.2	1	8.15	1.02e-05	0.98	intron (ENSGACG00000010711, intron 3 of 5)	8559	ENSGACG00000010711
groupI-1227	groupI	11734498	11734714	+	33.9	0.719	25	8.2	1	8.15	1.02e-05	0.98	intron (ENSGACG00000010850, intron 10 of 11)	11517	ENSGACG00000021352
scaffold_69-6	scaffold_69	47561	47777	+	101.8	0.734	75	24.5	1	24.45	6.18e-25	0.87	exon (ENSGACG00000000255, exon 1 of 12)	134	ENSGACG00000000255
scaffold_69-1	scaffold_69	58319	58535	+	203.5	0.821	131	48.9	1	48.91	3.03e-62	0.86	promoter-TSS (ENSGACG00000000257)	74	ENSGACG00000000257
groupI-1231	groupI	12482208	12482424	+	31.4	0.561	25	7.5	1	7.55	8.32e-05	0.95	intron (ENSGACG00000011337, intron 1 of 7)	12105	ENSGACG00000011337
groupI-1234	groupI	13443637	13443853	+	32.7	0.676	25	7.8	0.5	15.7	9.4e-07	1.03	Intergenic	24559	ENSGACG00000011549
scaffold_69-5	scaffold_69	83831	84047	+	123.1	0.815	91	29.6	0.5	59.17	1.28e-40	0.86	promoter-TSS (ENSGACG00000000260)	-6	ENSGACG00000000260
groupI-1237	groupI	14298528	14298744	+	32.7	0.727	25	7.8	1	7.85	8.32e-05	0.95	intron (ENSGACG00000011929, intron 1 of 3)	16956	ENSGACG00000011929
groupI-1238	groupI	14743556	14743772	+	31.4	0.568	25	7.5	1	7.55	8.32e-05	0.91	intron (ENSGACG00000012128, intron 2 of 19)	6720	ENSGACG00000012128
groupI-1239	groupI	15060637	15060853	+	33.9	0.629	25	8.2	1	8.15	1.02e-05	0.98	Intergenic	-37360	ENSGACG00000012229
groupI-124	groupI	15550841	15551057	+	109.3	0.561	74	26.3	1	26.26	9.47e-28	1	Intergenic	-26746	ENSGACG00000012297
groupI-1240	groupI	15562635	15562851	+	28.9	0.647	25	6.9	0.5	13.89	1.32e-05	0.91	Intergenic	-38540	ENSGACG00000012297
scaffold_175-4	scaffold_175	164839	165055	+	66.6	0.76	50	16	2	8	3.87e-09	0.91	intron (ENSGACG00000000261, intron 1 of 16)	118	ENSGACG00000000261
groupI-1243	groupI	15821088	15821304	+	28.9	0.643	25	6.9	0.5	13.89	1.32e-05	0.91	Intergenic	-5315	ENSGACG00000012382
groupI-1244	groupI	15939669	15939885	+	31.4	0.605	25	7.5	1	7.55	8.32e-05	0.95	intron (ENSGACG00000012485, intron 2 of 15)	12610	ENSGACG00000012485
groupI-1246	groupI	16263913	16264129	+	33.9	0.585	25	8.2	1	8.15	1.02e-05	0.98	intron (ENSGACG00000012628, intron 4 of 6)	25697	ENSGACG00000012628
scaffold_114-5	scaffold_114	115624	115840	+	72.9	0.615	54	17.5	0.5	35.02	1.3e-20	0.95	intron (ENSGACG00000000262, intron 1 of 30)	318	ENSGACG00000000262
scaffold_69-14	scaffold_69	113182	113398	+	44	0.786	34	10.6	0.5	21.13	1.63e-10	0.93	Intergenic	-3320	ENSGACG00000000264
groupI-125	groupI	24766584	24766800	+	95.5	0.551	74	22.9	2	11.47	5.53e-16	0.86	Intergenic	51513	ENSGACG00000015054
groupI-1250	groupI	17837428	17837644	+	32.7	0.618	25	7.8	1	7.85	8.32e-05	0.99	Intergenic	-124328	ENSGACG00000013416
scaffold_69-23	scaffold_69	125395	125611	+	33.9	0.659	26	8.2	0.5	16.3	5.88e-08	0.94	exon (ENSGACG00000000265, exon 1 of 19)	186	ENSGACG00000000265
scaffold_69-25	scaffold_69	139385	139601	+	31.4	0.893	20	7.5	1	7.55	8.32e-05	1.14	Intergenic	-2305	ENSGACG00000000269
scaffold_69-3	scaffold_69	141383	141599	+	138.2	0.664	103	33.2	3	11.07	3.49e-23	0.83	Intergenic	-4303	ENSGACG00000000269
groupI-1258	groupI	21064106	21064322	+	30.1	0.667	25	7.2	0.5	14.49	9.4e-07	0.91	intron (ENSGACG00000014174, intron 1 of 57)	8505	ENSGACG00000014167
scaffold_69-16	scaffold_69	186843	187059	+	37.7	0.644	31	9.1	0.5	18.11	3.26e-09	0.97	intron (ENSGACG00000000271, intron 6 of 7)	4794	ENSGACG00000000271
groupI-1260	groupI	21531065	21531281	+	28.9	0.625	25	6.9	0.5	13.89	1.32e-05	0.91	Intergenic	-12269	ENSGACG00000014268
groupI-1263	groupI	21906550	21906766	+	30.1	0.568	25	7.2	0.5	14.49	9.4e-07	0.91	Intergenic	-7084	ENSGACG00000014367
groupI-1268	groupI	23341906	23342122	+	31.4	0.633	25	7.5	0.5	15.09	9.4e-07	0.91	TTS (ENSGACG00000014926)	-12918	ENSGACG00000014931
scaffold_114-1	scaffold_114	277404	277620	+	111.8	0.717	79	26.9	3	8.96	3.53e-16	0.9	intron (ENSGACG00000000281, intron 1 of 7)	246	ENSGACG00000000281
scaffold_114-2	scaffold_114	276468	276684	+	87.9	0.788	63	21.1	3	7.04	1.18e-11	0.96	promoter-TSS (ENSGACG00000000281)	-690	ENSGACG00000000281
groupI-1270	groupI	23724931	23725147	+	31.4	0.545	25	7.5	1	7.55	8.32e-05	0.95	Intergenic	-5571	ENSGACG00000015007
groupI-1271	groupI	23934741	23934957	+	30.1	0.636	25	7.2	1	7.25	8.32e-05	0.91	Intergenic	81074	ENSGACG00000015024
groupI-1273	groupI	25258053	25258269	+	31.4	0.417	25	7.5	1	7.55	8.32e-05	0.95	intron (ENSGACG00000015105, intron 1 of 5)	7810	ENSGACG00000015105
scaffold_114-4	scaffold_114	306090	306306	+	80.4	0.853	61	19.3	3	6.44	5.59e-10	0.89	promoter-TSS (ENSGACG00000000285)	-674	ENSGACG00000000285
scaffold_114-6	scaffold_114	314132	314348	+	42.7	0.745	33	10.3	1	10.26	1.11e-07	0.93	promoter-TSS (ENSGACG00000000286)	75	ENSGACG00000000286
scaffold_69-10	scaffold_69	416204	416420	+	70.3	0.646	54	16.9	1	16.91	1.87e-14	0.9	intron (ENSGACG00000000291, intron 1 of 5)	133	ENSGACG00000000291
scaffold_69-12	scaffold_69	446149	446365	+	54	0.722	42	13	2	6.49	1.36e-06	0.91	intron (ENSGACG00000000294, intron 21 of 46)	-1679	ENSGACG00000000299
scaffold_27-140	scaffold_27	36069	36285	+	59	0.603	42	14.2	0.5	28.38	4.25e-16	0.97	exon (ENSGACG00000000302, exon 1 of 3)	129	ENSGACG00000000302
scaffold_69-13	scaffold_69	672177	672393	+	41.5	0.6	36	10	0.5	19.92	3.26e-09	0.9	Intergenic	-1855	ENSGACG00000000306
groupI-1284	groupI	1155107	1155323	+	30.1	0.711	24	7.2	1	7.25	8.32e-05	0.95	Intergenic	-20290	ENSGACG00000005285
groupI-1285	groupI	1649812	1650028	+	30.1	0.759	24	7.2	1	7.25	8.32e-05	0.95	intron (ENSGACG00000005585, intron 1 of 21)	14248	ENSGACG00000005585
scaffold_27-213	scaffold_27	84674	84890	+	41.5	0.712	33	10	1	9.96	1.13e-06	0.93	intron (ENSGACG00000000309, intron 1 of 14)	155	ENSGACG00000000309
scaffold_69-4	scaffold_69	762599	762815	+	157	0.632	101	37.7	0.5	75.47	3.21e-55	0.94	promoter-TSS (ENSGACG00000000311)	116	ENSGACG00000000311
groupI-1288	groupI	2049671	2049887	+	31.4	0.821	24	7.5	0.5	15.09	9.4e-07	0.95	Intergenic	7945	ENSGACG00000005843
groupI-1289	groupI	2050862	2051078	+	27.6	0.588	24	6.6	0.5	13.28	1.32e-05	0.91	Intergenic	9136	ENSGACG00000005843
groupI-129	groupI	9866677	9866893	+	98	0.689	73	23.5	0.5	47.09	2.8e-30	0.96	intron (ENSGACG00000009915, intron 1 of 22)	-6599	ENSGACG00000009912
scaffold_27-4	scaffold_27	94187	94403	+	194.7	0.75	132	46.8	2	23.4	1.81e-45	0.83	promoter-TSS (ENSGACG00000000313)	-162	ENSGACG00000000313
scaffold_27-351	scaffold_27	102150	102366	+	27.6	0.676	24	6.6	0.5	13.28	1.32e-05	0.96	promoter-TSS (ENSGACG00000000316)	91	ENSGACG00000000316
groupI-1297	groupI	3424023	3424239	+	31.4	0.605	24	7.5	1	7.55	8.32e-05	0.99	intron (ENSGACG00000006586, intron 5 of 8)	9742	ENSGACG00000006583
scaffold_69-8	scaffold_69	780886	781102	+	89.2	0.75	65	21.4	2	10.72	6.11e-15	0.9	promoter-TSS (ENSGACG00000000317)	12	ENSGACG00000000317
scaffold_131-4	scaffold_131	23271	23487	+	61.6	0.729	49	14.8	1	14.79	4.52e-12	0.88	Intergenic	-2474	ENSGACG00000000318
scaffold_131-6	scaffold_131	24309	24525	+	45.2	0.8	36	10.9	2	5.43	4.65e-05	0.93	Intergenic	-1436	ENSGACG00000000318
groupI-1304	groupI	4636542	4636758	+	28.9	0.69	24	6.9	0.5	13.89	1.32e-05	0.91	Intergenic	19147	ENSGACG00000007095
groupI-1305	groupI	4671157	4671373	+	30.1	0.657	24	7.2	1	7.25	8.32e-05	0.95	Intergenic	-35264	ENSGACG00000007101
groupI-1306	groupI	5635407	5635623	+	31.4	0.727	24	7.5	0.5	15.09	9.4e-07	0.95	Intergenic	-37965	ENSGACG00000007428
groupI-1307	groupI	5685257	5685473	+	31.4	0.828	24	7.5	1	7.55	8.32e-05	0.95	exon (ENSGACG00000007440, exon 2 of 3)	6642	ENSGACG00000007440
groupI-1309	groupI	5721002	5721218	+	32.7	0.704	24	7.8	0.5	15.7	9.4e-07	0.99	Intergenic	-9759	ENSGACG00000007444
scaffold_27-178	scaffold_27	105510	105726	+	47.7	0.784	37	11.5	2	5.74	8.31e-06	0.9	intron (ENSGACG00000000319, intron 1 of 11)	218	ENSGACG00000000319
scaffold_131-1	scaffold_131	40560	40776	+	90.4	0.682	66	21.7	0.5	43.47	5.66e-27	0.91	TTS (ENSGACG00000000325)	1808	ENSGACG00000000325
scaffold_131-2	scaffold_131	39904	40120	+	87.9	0.69	63	21.1	1	21.13	7.54e-21	0.94	TTS (ENSGACG00000000325)	1152	ENSGACG00000000325
scaffold_131-3	scaffold_131	39343	39559	+	70.3	0.685	50	16.9	1	16.91	1.87e-14	0.96	exon (ENSGACG00000000325, exon 2 of 2)	591	ENSGACG00000000325
scaffold_131-5	scaffold_131	38900	39116	+	50.2	0.72	39	12.1	1	12.08	8.32e-10	0.9	exon (ENSGACG00000000325, exon 1 of 2)	148	ENSGACG00000000325
scaffold_27-281	scaffold_27	164334	164550	+	33.9	0.737	28	8.2	1	8.15	1.02e-05	0.91	promoter-TSS (ENSGACG00000000329)	56	ENSGACG00000000329
scaffold_27-235	scaffold_27	195767	195983	+	42.7	0.611	31	10.3	0.5	20.53	1.63e-10	0.99	intron (ENSGACG00000000332, intron 1 of 9)	366	ENSGACG00000000332
groupI-1322	groupI	9271699	9271915	+	27.6	0.6	24	6.6	0.5	13.28	1.32e-05	0.91	Intergenic	-8219	ENSGACG00000009502
groupI-1323	groupI	9291618	9291834	+	31.4	0.524	24	7.5	1	7.55	8.32e-05	0.95	Intergenic	-5144	ENSGACG00000009507
scaffold_168-7	scaffold_168	39861	40077	+	45.2	0.679	36	10.9	1	10.87	1.11e-07	0.93	promoter-TSS (ENSGACG00000000334)	64	ENSGACG00000000334
groupI-1327	groupI	9637752	9637968	+	28.9	0.767	24	6.9	0.5	13.89	1.32e-05	0.91	Intergenic	-16415	ENSGACG00000009773
scaffold_27-337	scaffold_27	199674	199890	+	31.4	0.564	25	7.5	0.5	15.09	9.4e-07	0.95	promoter-TSS (ENSGACG00000000340)	90	ENSGACG00000000340
scaffold_168-1	scaffold_168	70184	70400	+	91.7	0.727	68	22	5	4.41	1.82e-08	0.88	promoter-TSS (ENSGACG00000000351)	165	ENSGACG00000000342
groupI-1331	groupI	10498952	10499168	+	28.9	0.558	24	6.9	0.5	13.89	1.32e-05	0.91	Intergenic	-11021	ENSGACG00000010268
scaffold_27-150	scaffold_27	219662	219878	+	50.2	0.684	41	12.1	0.5	24.15	3.09e-13	0.92	exon (ENSGACG00000000347, exon 1 of 12)	118	ENSGACG00000000347
groupI-1333	groupI	11390526	11390742	+	32.7	0.59	24	7.8	1	7.85	8.32e-05	0.99	intron (ENSGACG00000010711, intron 3 of 5)	8028	ENSGACG00000010711
groupI-1339	groupI	13518808	13519024	+	30.1	0.649	24	7.2	0.5	14.49	9.4e-07	0.99	intron (ENSGACG00000011555, intron 30 of 56)	39908	ENSGACG00000011555
scaffold_168-3	scaffold_168	71030	71246	+	71.6	0.809	57	17.2	2	8.6	5.61e-11	0.88	promoter-TSS (ENSGACG00000000342)	-33	ENSGACG00000000351
groupI-1342	groupI	14309489	14309705	+	31.4	0.564	24	7.5	1	7.55	8.32e-05	0.95	intron (ENSGACG00000011929, intron 1 of 3)	-12623	ENSGACG00000011936
groupI-1343	groupI	14310674	14310890	+	27.6	0.553	24	6.6	0.5	13.28	1.32e-05	0.91	intron (ENSGACG00000011929, intron 1 of 3)	-11438	ENSGACG00000011936
groupI-1345	groupI	16015693	16015909	+	31.4	0.61	24	7.5	1	7.55	8.32e-05	1.03	intron (ENSGACG00000012524, intron 24 of 45)	-24134	ENSGACG00000012523
scaffold_27-68	scaffold_27	289163	289379	+	77.9	0.51	59	18.7	2	9.36	6.19e-12	0.94	promoter-TSS (ENSGACG00000000353)	-246	ENSGACG00000000353
groupI-1348	groupI	19463053	19463269	+	32.7	0.71	24	7.8	1	7.85	8.32e-05	1.03	Intergenic	35711	ENSGACG00000013614
scaffold_168-8	scaffold_168	77656	77872	+	36.4	0.605	28	8.8	0.5	17.51	5.88e-08	0.94	Intergenic	-1898	ENSGACG00000000354
groupI-135	groupI	1117819	1118035	+	90.4	0.827	71	21.7	2	10.87	6.11e-15	0.87	Intergenic	41839	ENSGACG00000005271
groupI-1350	groupI	20078333	20078549	+	31.4	0.658	24	7.5	1	7.55	8.32e-05	0.95	intron (ENSGACG00000013817, intron 6 of 13)	6454	ENSGACG00000013817
groupI-1351	groupI	20247730	20247946	+	30.1	0.84	24	7.2	0.5	14.49	9.4e-07	0.91	intron (ENSGACG00000013914, intron 19 of 20)	-7724	ENSGACG00000013910
scaffold_27-101	scaffold_27	291027	291243	+	70.3	0.848	50	16.9	3	5.64	1.24e-07	0.96	promoter-TSS (ENSGACG00000000357)	97	ENSGACG00000000357
scaffold_131-7	scaffold_131	177463	177679	+	47.7	0.812	36	11.5	2	5.74	8.31e-06	0.95	promoter-TSS (ENSGACG00000000370)	-358	ENSGACG00000000370
groupI-1356	groupI	21531708	21531924	+	30.1	0.59	24	7.2	1	7.25	8.32e-05	0.91	Intergenic	-11626	ENSGACG00000014268
scaffold_27-246	scaffold_27	613513	613729	+	37.7	0.56	30	9.1	0.5	18.11	3.26e-09	0.94	Intergenic	-3034	ENSGACG00000000371
scaffold_27-43	scaffold_27	612161	612377	+	100.5	0.588	71	24.2	2	12.08	3.98e-18	0.95	Intergenic	-1682	ENSGACG00000000371
scaffold_27-377	scaffold_27	636594	636810	+	28.9	0.667	23	6.9	0.5	13.89	1.32e-05	0.95	Intergenic	-3604	ENSGACG00000000374
scaffold_131-9	scaffold_131	197349	197565	+	41.5	0.767	33	10	0.5	19.92	3.26e-09	0.93	exon (ENSGACG00000000379, exon 1 of 5)	154	ENSGACG00000000379
scaffold_131-8	scaffold_131	201134	201350	+	40.2	0.85	35	9.7	0.5	19.32	3.26e-09	0.9	promoter-TSS (ENSGACG00000000380)	17	ENSGACG00000000380
scaffold_27-184	scaffold_27	672023	672239	+	45.2	0.516	36	10.9	1	10.87	1.11e-07	0.93	promoter-TSS (ENSGACG00000000383)	4697	ENSGACG00000000383
groupI-1376	groupI	235440	235656	+	27.6	0.636	23	6.6	0.5	13.28	1.32e-05	0.91	exon (ENSGACG00000004539, exon 18 of 19)	6356	ENSGACG00000004539
scaffold_27-249	scaffold_27	667499	667715	+	38.9	0.58	30	9.4	1	9.36	1.13e-06	0.94	exon (ENSGACG00000000383, exon 1 of 2)	173	ENSGACG00000000383
scaffold_27-157	scaffold_27	694647	694863	+	51.5	0.682	40	12.4	0.5	24.75	3.09e-13	0.94	promoter-TSS (ENSGACG00000000385)	-569	ENSGACG00000000385
scaffold_27-135	scaffold_27	716616	716832	+	55.3	0.782	43	13.3	1	13.28	6.36e-11	0.91	promoter-TSS (ENSGACG00000000388)	-331	ENSGACG00000000388
groupI-1385	groupI	3398065	3398281	+	27.6	0.636	23	6.6	0.5	13.28	1.32e-05	0.91	intron (ENSGACG00000006573, intron 2 of 3)	8974	ENSGACG00000006573
groupI-1386	groupI	3614163	3614379	+	27.6	0.778	23	6.6	0.5	13.28	1.32e-05	0.91	Intergenic	-73158	ENSGACG00000006593
groupI-1389	groupI	4025534	4025750	+	27.6	0.643	23	6.6	0.5	13.28	1.32e-05	0.91	5' UTR (ENSGACG00000006638, exon 1 of 16)	-17476	ENSGACG00000006660
scaffold_168-2	scaffold_168	145845	146061	+	80.4	0.813	61	19.3	1	19.32	3.18e-18	0.93	intron (ENSGACG00000000392, intron 1 of 3)	182	ENSGACG00000000392
groupI-1395	groupI	4687746	4687962	+	30.1	0.758	23	7.2	1	7.25	8.32e-05	0.95	Intergenic	-18675	ENSGACG00000007101
groupI-1397	groupI	5684834	5685050	+	28.9	0.488	23	6.9	0.5	13.89	1.32e-05	0.95	intron (ENSGACG00000007440, intron 2 of 2)	7065	ENSGACG00000007440
scaffold_27-427	scaffold_27	793057	793273	+	26.4	0.84	21	6.3	0.5	12.68	1.32e-05	0.96	Intergenic	-4094	ENSGACG00000000399
groupI-140	groupI	13888053	13888269	+	87.9	0.58	71	21.1	0.5	42.26	5.66e-27	0.86	Intergenic	-14844	ENSGACG00000011727
groupI-1400	groupI	6054221	6054437	+	26.4	0.613	23	6.3	0.5	12.68	1.32e-05	0.91	Intergenic	-23679	ENSGACG00000021262
groupI-1402	groupI	6755490	6755706	+	30.1	0.667	23	7.2	0.5	14.49	9.4e-07	0.95	intron (ENSGACG00000008161, intron 5 of 9)	15209	ENSGACG00000008161
groupI-1406	groupI	7082196	7082412	+	30.1	0.583	23	7.2	1	7.25	8.32e-05	0.95	Intergenic	-5223	ENSGACG00000008353
scaffold_27-353	scaffold_27	801562	801778	+	30.1	0.656	24	7.2	1	7.25	8.32e-05	0.91	Intergenic	-3145	ENSGACG00000000404
groupI-1411	groupI	8879471	8879687	+	32.7	0.714	23	7.8	0.5	15.7	9.4e-07	1.03	Intergenic	-11377	ENSGACG00000009257
groupI-1415	groupI	9044674	9044890	+	30.1	0.585	23	7.2	1	7.25	8.32e-05	0.99	intron (ENSGACG00000009383, intron 21 of 36)	17263	ENSGACG00000009414
groupI-1416	groupI	9045008	9045224	+	27.6	0.622	23	6.6	0.5	13.28	1.32e-05	0.96	intron (ENSGACG00000009383, intron 21 of 36)	16929	ENSGACG00000009414
groupI-1418	groupI	9744225	9744441	+	30.1	0.676	23	7.2	1	7.25	8.32e-05	0.95	Intergenic	-11244	ENSGACG00000009801
scaffold_168-5	scaffold_168	147385	147601	+	55.3	0.636	41	13.3	3	4.43	1.61e-05	0.93	intron (ENSGACG00000000407, intron 1 of 2)	238	ENSGACG00000000407
scaffold_27-141	scaffold_27	820248	820464	+	54	0.81	42	13	1	12.98	8.32e-10	0.94	Intergenic	-4194	ENSGACG00000000411
groupI-1426	groupI	11339748	11339964	+	27.6	0.594	23	6.6	0.5	13.28	1.32e-05	0.91	Intergenic	-5044	ENSGACG00000010697
scaffold_27-56	scaffold_27	846368	846584	+	87.9	0.625	63	21.1	0.5	42.26	5.66e-27	0.96	intron (ENSGACG00000000412, intron 1 of 22)	380	ENSGACG00000000412
scaffold_119-2	scaffold_119	259921	260137	+	105.5	0.716	82	25.4	2	12.68	3.17e-19	0.85	intron (ENSGACG00000000421, intron 1 of 6)	117	ENSGACG00000000421
groupI-1431	groupI	12031527	12031743	+	28.9	0.649	23	6.9	0.5	13.89	1.32e-05	0.91	Intergenic	-7031	ENSGACG00000010940
scaffold_27-267	scaffold_27	869952	870168	+	35.2	0.756	29	8.5	0.5	16.91	5.88e-08	0.91	promoter-TSS (ENSGACG00000000425)	122	ENSGACG00000000425
groupI-1436	groupI	13731357	13731573	+	31.4	0.742	23	7.5	1	7.55	8.32e-05	0.99	exon (ENSGACG00000011679, exon 3 of 13)	8004	ENSGACG00000011679
scaffold_80-12	scaffold_80	184372	184588	+	41.5	0.809	34	10	0.5	19.92	3.26e-09	0.93	promoter-TSS (ENSGACG00000000434)	17	ENSGACG00000000434
groupI-1439	groupI	14305583	14305799	+	27.6	0.806	23	6.6	0.5	13.28	1.32e-05	0.96	intron (ENSGACG00000011929, intron 1 of 3)	-16529	ENSGACG00000011936
scaffold_27-39	scaffold_27	875758	875974	+	100.5	0.585	73	24.2	2	12.08	3.98e-18	0.9	promoter-TSS (ENSGACG00000000436)	78	ENSGACG00000000436
groupI-1443	groupI	15700509	15700725	+	30.1	0.69	23	7.2	0.5	14.49	9.4e-07	0.95	Intergenic	-5593	ENSGACG00000012327
groupI-1446	groupI	16235991	16236207	+	28.9	0.581	23	6.9	0.5	13.89	1.32e-05	0.95	intron (ENSGACG00000012628, intron 5 of 6)	8867	ENSGACG00000012627
scaffold_27-57	scaffold_27	884154	884370	+	79.1	0.733	63	19	1	19.02	3.18e-18	0.89	promoter-TSS (ENSGACG00000000437)	-912	ENSGACG00000000437
groupI-145	groupI	17211103	17211319	+	96.7	0.692	70	23.2	1	23.25	1.48e-23	0.9	Intergenic	-9583	ENSGACG00000013263
groupI-1453	groupI	19689568	19689784	+	27.6	0.514	23	6.6	0.5	13.28	1.32e-05	0.91	intron (ENSGACG00000013682, intron 19 of 41)	48296	ENSGACG00000013682
scaffold_27-130	scaffold_27	892696	892912	+	56.5	0.708	44	13.6	1	13.58	6.36e-11	0.91	promoter-TSS (ENSGACG00000000443)	-734	ENSGACG00000000443
scaffold_80-10	scaffold_80	206247	206463	+	54	0.774	39	13	0.5	25.96	3.09e-13	0.96	Intergenic	-4378	ENSGACG00000000445
scaffold_163-5	scaffold_163	56122	56338	+	67.8	0.806	54	16.3	1	16.3	1.87e-14	0.91	promoter-TSS (ENSGACG00000000452)	-4887	ENSGACG00000000447
groupI-1467	groupI	23254832	23255048	+	26.4	0.679	23	6.3	0.5	12.68	1.32e-05	0.91	Intergenic	-9497	ENSGACG00000014917
scaffold_80-17	scaffold_80	216022	216238	+	36.4	0.68	30	8.8	1	8.75	1.02e-05	0.97	promoter-TSS (ENSGACG00000000448)	268	ENSGACG00000000448
scaffold_101-5	scaffold_101	1578	1794	+	84.2	0.61	61	20.2	0.5	40.45	2.38e-25	0.92	promoter-TSS (ENSGACG00000000455)	-600	ENSGACG00000000455
groupI-1472	groupI	23711109	23711325	+	30.1	0.686	23	7.2	0.5	14.49	9.4e-07	0.95	intron (ENSGACG00000014983, intron 5 of 8)	13710	ENSGACG00000014983
scaffold_80-1	scaffold_80	222244	222460	+	271.3	0.755	162	65.2	2	32.6	6.24e-73	0.85	TTS (ENSGACG00000000448)	140	ENSGACG00000000458
scaffold_163-10	scaffold_163	84958	85174	+	30.1	0.647	24	7.2	0.5	14.49	9.4e-07	0.91	exon (ENSGACG00000000459, exon 1 of 3)	229	ENSGACG00000000459
groupI-1478	groupI	24163938	24164154	+	30.1	0.486	23	7.2	1	7.25	8.32e-05	0.95	Intergenic	-8837	ENSGACG00000015026
scaffold_27-222	scaffold_27	948467	948683	+	40.2	0.625	32	9.7	0.5	19.32	3.26e-09	0.93	promoter-TSS (ENSGACG00000000461)	-17	ENSGACG00000000461
groupI-1482	groupI	24921827	24922043	+	26.4	0.618	23	6.3	0.5	12.68	1.32e-05	0.91	intron (ENSGACG00000015056, intron 6 of 8)	32868	ENSGACG00000015058
groupI-1484	groupI	25017508	25017724	+	26.4	0.515	23	6.3	0.5	12.68	1.32e-05	0.91	Intergenic	-12715	ENSGACG00000022197
scaffold_163-6	scaffold_163	97780	97996	+	65.3	0.726	49	15.7	1	15.7	3e-13	0.91	promoter-TSS (ENSGACG00000000460)	-270	ENSGACG00000000463
scaffold_139-11	scaffold_139	104164	104380	+	46.5	0.791	35	11.2	1	11.17	1e-08	0.93	promoter-TSS (ENSGACG00000000479)	114	ENSGACG00000000466
scaffold_80-11	scaffold_80	292552	292768	+	51.5	0.7	37	12.4	1	12.38	8.32e-10	0.99	promoter-TSS (ENSGACG00000000468)	96	ENSGACG00000000468
scaffold_80-5	scaffold_80	295348	295564	+	74.1	0.785	55	17.8	1	17.81	1.09e-15	0.91	intron (ENSGACG00000000468, intron 1 of 10)	2892	ENSGACG00000000468
groupI-1491	groupI	26357709	26357925	+	30.1	0.733	23	7.2	0.5	14.49	9.4e-07	0.95	Intergenic	-93021	ENSGACG00000015210
scaffold_80-7	scaffold_80	294634	294850	+	52.8	0.649	45	12.7	1	12.68	8.32e-10	0.91	intron (ENSGACG00000000468, intron 1 of 10)	2178	ENSGACG00000000468
scaffold_80-13	scaffold_80	311466	311682	+	42.7	0.946	33	10.3	0.5	20.53	1.63e-10	0.96	intron (ENSGACG00000000469, intron 1 of 10)	124	ENSGACG00000000469
groupI-1499	groupI	1375129	1375345	+	27.6	0.697	22	6.6	0.5	13.28	1.32e-05	0.96	intron (ENSGACG00000005457, intron 4 of 15)	5791	ENSGACG00000005457
scaffold_80-14	scaffold_80	344565	344781	+	42.7	0.667	33	10.3	0.5	20.53	1.63e-10	0.93	promoter-TSS (ENSGACG00000022763)	381	ENSGACG00000000474
scaffold_163-4	scaffold_163	118984	119200	+	101.8	0.595	75	24.5	4	6.11	9.88e-12	0.9	promoter-TSS (ENSGACG00000000477)	-250	ENSGACG00000000477
groupI-1501	groupI	1723405	1723621	+	27.6	0.769	22	6.6	0.5	13.28	1.32e-05	0.91	Intergenic	7885	ENSGACG00000005595
scaffold_139-19	scaffold_139	105282	105498	+	31.4	0.828	25	7.5	1	7.55	8.32e-05	0.91	promoter-TSS (ENSGACG00000000466)	145	ENSGACG00000000479
groupI-1507	groupI	2054208	2054424	+	26.4	0.654	22	6.3	0.5	12.68	1.32e-05	0.91	Intergenic	12482	ENSGACG00000005843
scaffold_163-2	scaffold_163	121650	121866	+	121.9	0.608	90	29.3	2	14.64	8.8e-24	0.87	promoter-TSS (ENSGACG00000000480)	34	ENSGACG00000000480
scaffold_101-1	scaffold_101	133634	133850	+	169.6	0.764	114	40.8	0.5	81.51	6.76e-61	0.89	5' UTR (ENSGACG00000000481, exon 1 of 10)	104	ENSGACG00000000481
scaffold_163-1	scaffold_163	136507	136723	+	221.1	0.81	149	53.1	2	26.57	2.96e-55	0.8	promoter-TSS (ENSGACG00000000482)	-244	ENSGACG00000000482
scaffold_80-6	scaffold_80	382523	382739	+	65.3	0.519	49	15.7	0.5	31.4	1.42e-17	0.93	promoter-TSS (ENSGACG00000000484)	-170	ENSGACG00000000484
groupI-1517	groupI	5218624	5218840	+	27.6	0.8	22	6.6	0.5	13.28	1.32e-05	1	Intergenic	-26521	ENSGACG00000007230
groupI-1518	groupI	5684255	5684471	+	27.6	0.5	22	6.6	0.5	13.28	1.32e-05	0.96	intron (ENSGACG00000007440, intron 2 of 2)	7644	ENSGACG00000007440
scaffold_139-1	scaffold_139	118766	118982	+	91.7	0.733	69	22	1	22.04	3.42e-22	0.87	promoter-TSS (ENSGACG00000000487)	156	ENSGACG00000000487
scaffold_139-15	scaffold_139	118090	118306	+	36.4	0.571	29	8.8	1	8.75	1.02e-05	0.91	intron (ENSGACG00000000487, intron 1 of 15)	832	ENSGACG00000000487
scaffold_80-2	scaffold_80	410518	410734	+	144.5	0.669	96	34.7	2	17.36	8.35e-30	0.93	promoter-TSS (ENSGACG00000000491)	-123	ENSGACG00000000491
groupI-1526	groupI	8630514	8630730	+	26.4	0.8	22	6.3	0.5	12.68	1.32e-05	0.91	intron (ENSGACG00000009184, intron 4 of 15)	18373	ENSGACG00000009184
scaffold_80-9	scaffold_80	414524	414740	+	51.5	0.784	40	12.4	0.5	24.75	3.09e-13	0.94	TTS (ENSGACG00000000491)	3883	ENSGACG00000000491
scaffold_101-10	scaffold_101	157463	157679	+	60.3	0.712	48	14.5	1	14.49	4.52e-12	0.88	promoter-TSS (ENSGACG00000000492)	-151	ENSGACG00000000492
groupI-1533	groupI	9244187	9244403	+	31.4	0.793	22	7.5	1	7.55	8.32e-05	1.03	Intergenic	19293	ENSGACG00000009502
scaffold_27-17	scaffold_27	1003924	1004140	+	123.1	0.721	93	29.6	1	29.58	4.3e-32	0.86	promoter-TSS (ENSGACG00000000493)	-173	ENSGACG00000000493
scaffold_163-3	scaffold_163	157530	157746	+	129.4	0.866	85	31.1	0.5	62.19	3.43e-44	0.95	promoter-TSS (ENSGACG00000000494)	-266	ENSGACG00000000494
scaffold_101-16	scaffold_101	192626	192842	+	37.7	0.775	29	9.1	1	9.06	1.13e-06	0.97	Intergenic	-3213	ENSGACG00000000495
scaffold_101-19	scaffold_101	198424	198640	+	31.4	0.676	26	7.5	1	7.55	8.32e-05	0.91	promoter-TSS (ENSGACG00000000497)	-636	ENSGACG00000000497
groupI-1547	groupI	11688619	11688835	+	26.4	0.8	22	6.3	0.5	12.68	1.32e-05	0.91	Intergenic	20811	ENSGACG00000022540
groupI-1548	groupI	11731545	11731761	+	28.9	0.686	22	6.9	0.5	13.89	1.32e-05	1	intron (ENSGACG00000010850, intron 11 of 11)	8564	ENSGACG00000021352
scaffold_101-17	scaffold_101	205878	206094	+	36.4	0.667	29	8.8	0.5	17.51	5.88e-08	0.94	intron (ENSGACG00000000499, intron 1 of 7)	140	ENSGACG00000000499
groupI-1551	groupI	12041610	12041826	+	27.6	0.5	22	6.6	0.5	13.28	1.32e-05	0.96	intron (ENSGACG00000010951, intron 17 of 18)	14899	ENSGACG00000010951
groupI-1552	groupI	12226375	12226591	+	27.6	0.586	22	6.6	0.5	13.28	1.32e-05	0.96	Intergenic	-6661	ENSGACG00000011118
groupI-1556	groupI	12826726	12826942	+	28.9	0.656	22	6.9	0.5	13.89	1.32e-05	1	intron (ENSGACG00000011373, intron 21 of 32)	91899	ENSGACG00000011373
groupI-156	groupI	13556359	13556575	+	89.2	0.492	68	21.4	0.5	42.87	5.66e-27	0.87	intron (ENSGACG00000011555, intron 39 of 56)	62619	ENSGACG00000011579
scaffold_80-24	scaffold_80	461880	462096	+	30.1	0.786	22	7.2	0.5	14.49	9.4e-07	0.99	promoter-TSS (ENSGACG00000000500)	-362	ENSGACG00000000500
groupI-1569	groupI	14861057	14861273	+	30.1	0.821	22	7.2	0.5	14.49	9.4e-07	0.99	intron (ENSGACG00000012165, intron 1 of 7)	7657	ENSGACG00000012165
scaffold_27-340	scaffold_27	1018359	1018575	+	33.9	0.8	25	8.2	1	8.15	1.02e-05	0.98	exon (ENSGACG00000000502, exon 1 of 16)	106	ENSGACG00000000502
groupI-1573	groupI	15811422	15811638	+	30.1	0.657	22	7.2	1	7.25	8.32e-05	0.99	Intergenic	13412	ENSGACG00000012374
groupI-1577	groupI	16621079	16621295	+	26.4	0.767	22	6.3	0.5	12.68	1.32e-05	0.96	intron (ENSGACG00000012909, intron 15 of 18)	9643	ENSGACG00000012917
groupI-1578	groupI	16891954	16892170	+	28.9	0.595	22	6.9	0.5	13.89	1.32e-05	1	intron (ENSGACG00000013115, intron 1 of 21)	-14024	ENSGACG00000021796
groupI-1588	groupI	20450203	20450419	+	28.9	0.759	22	6.9	0.5	13.89	1.32e-05	1	Intergenic	30408	ENSGACG00000013923
scaffold_80-16	scaffold_80	556657	556873	+	38.9	0.635	31	9.4	1	9.36	1.13e-06	0.97	Intergenic	-1281	ENSGACG00000000506
scaffold_80-22	scaffold_80	555898	556114	+	30.1	0.575	23	7.2	1	7.25	8.32e-05	0.99	promoter-TSS (ENSGACG00000000506)	-522	ENSGACG00000000506
groupI-1598	groupI	23709873	23710089	+	25.1	0.583	22	6	0.5	12.08	1.32e-05	0.91	intron (ENSGACG00000014983, intron 5 of 8)	12474	ENSGACG00000014983
scaffold_101-14	scaffold_101	284966	285182	+	49	0.673	39	11.8	1	11.77	1e-08	0.87	Intergenic	-1187	ENSGACG00000000507
scaffold_27-38	scaffold_27	1035877	1036093	+	101.8	0.625	74	24.5	1	24.45	6.18e-25	0.92	promoter-TSS (ENSGACG00000000508)	15	ENSGACG00000000508
groupI-1601	groupI	24822022	24822238	+	25.1	0.7	22	6	0.5	12.08	1.32e-05	0.96	Intergenic	-7265	ENSGACG00000015056
groupI-161	groupI	21507328	21507544	+	98	0.962	68	23.5	1	23.55	1.48e-23	0.93	Intergenic	-10486	ENSGACG00000014256
groupI-1610	groupI	26168635	26168851	+	26.4	0.59	22	6.3	0.5	12.68	1.32e-05	0.91	intron (ENSGACG00000015207, intron 3 of 4)	60029	ENSGACG00000015207
groupI-1614	groupI	949758	949974	+	25.1	0.7	21	6	0.5	12.08	1.32e-05	0.91	Intergenic	-9138	ENSGACG00000005214
scaffold_101-2	scaffold_101	289278	289494	+	134.4	0.612	103	32.3	1	32.3	1.44e-36	0.83	intron (ENSGACG00000000510, intron 1 of 11)	1594	ENSGACG00000000510
groupI-162	groupI	25883837	25884053	+	99.2	0.611	68	23.8	3	7.95	2.07e-13	0.96	Intergenic	-5322	ENSGACG00000015192
groupI-1621	groupI	2776585	2776801	+	27.6	0.733	21	6.6	0.5	13.28	1.32e-05	0.96	Intergenic	13947	ENSGACG00000006192
scaffold_101-3	scaffold_101	288255	288471	+	139.4	0.706	102	33.5	2	16.75	1.42e-28	0.84	intron (ENSGACG00000000510, intron 1 of 11)	571	ENSGACG00000000510
groupI-1624	groupI	3246601	3246817	+	25.1	0.559	21	6	0.5	12.08	1.32e-05	0.91	Intergenic	-26791	ENSGACG00000006478
scaffold_27-107	scaffold_27	1039886	1040102	+	61.6	0.765	48	14.8	2	7.4	2.93e-08	0.92	promoter-TSS (ENSGACG00000000512)	-356	ENSGACG00000000512
scaffold_101-4	scaffold_101	334528	334744	+	86.7	0.698	65	20.8	1	20.83	1.59e-19	0.9	exon (ENSGACG00000000514, exon 1 of 6)	907	ENSGACG00000000514
scaffold_27-283	scaffold_27	1046161	1046377	+	35.2	0.605	28	8.5	0.5	16.91	5.88e-08	0.94	intron (ENSGACG00000000516, intron 1 of 7)	211	ENSGACG00000000516
groupI-1653	groupI	9271226	9271442	+	30.1	0.707	21	7.2	0.5	14.49	9.4e-07	1.04	Intergenic	-7746	ENSGACG00000009502
groupI-1659	groupI	9962501	9962717	+	26.4	0.531	21	6.3	0.5	12.68	1.32e-05	0.96	intron (ENSGACG00000009957, intron 1 of 9)	7065	ENSGACG00000009957
scaffold_139-18	scaffold_139	190252	190468	+	36.4	0.806	28	8.8	1	8.75	1.02e-05	0.97	intron (ENSGACG00000000517, intron 3 of 3)	3939	ENSGACG00000000517
groupI-1664	groupI	10454391	10454607	+	25.1	0.833	21	6	0.5	12.08	1.32e-05	0.96	Intergenic	-13442	ENSGACG00000010259
groupI-1666	groupI	10521219	10521435	+	26.4	0.633	21	6.3	0.5	12.68	1.32e-05	0.91	intron (ENSGACG00000010268, intron 13 of 16)	11246	ENSGACG00000010268
scaffold_139-6	scaffold_139	207715	207931	+	57.8	0.603	43	13.9	0.5	27.77	1.19e-14	0.93	promoter-TSS (ENSGACG00000000521)	-313	ENSGACG00000000521
scaffold_139-8	scaffold_139	208176	208392	+	55.3	0.717	41	13.3	1	13.28	6.36e-11	0.93	exon (ENSGACG00000000521, exon 1 of 11)	148	ENSGACG00000000521
scaffold_27-356	scaffold_27	1067863	1068079	+	28.9	0.741	24	6.9	0.5	13.89	1.32e-05	0.91	Intergenic	-1979	ENSGACG00000000523
groupI-1679	groupI	13426729	13426945	+	25.1	0.607	21	6	0.5	12.08	1.32e-05	0.91	intron (ENSGACG00000011549, intron 1 of 4)	7651	ENSGACG00000011549
scaffold_27-310	scaffold_27	1099865	1100081	+	31.4	0.667	26	7.5	1	7.55	8.32e-05	0.91	promoter-TSS (ENSGACG00000000524)	711	ENSGACG00000000524
groupI-1683	groupI	14311696	14311912	+	26.4	0.618	21	6.3	0.5	12.68	1.32e-05	0.91	intron (ENSGACG00000011929, intron 1 of 3)	-10416	ENSGACG00000011936
groupI-1686	groupI	15627670	15627886	+	25.1	0.69	21	6	0.5	12.08	1.32e-05	0.91	Intergenic	9167	ENSGACG00000012299
scaffold_27-341	scaffold_27	1099259	1099475	+	30.1	0.526	25	7.2	0.5	14.49	9.4e-07	0.91	exon (ENSGACG00000000524, exon 1 of 3)	1317	ENSGACG00000000524
groupI-169	groupI	11320397	11320613	+	81.7	0.72	66	19.6	1	19.62	3.18e-18	0.87	Intergenic	-24395	ENSGACG00000010697
groupI-17	groupI	163650	163866	+	193.5	0.774	123	46.5	2	23.25	1.81e-45	0.89	Intergenic	-5511	ENSGACG00000004487
scaffold_27-62	scaffold_27	1102740	1102956	+	85.4	0.616	61	20.5	4	5.13	1.02e-08	0.95	exon (ENSGACG00000000526, exon 1 of 6)	167	ENSGACG00000000526
groupI-1703	groupI	20428998	20429214	+	25.1	0.559	21	6	0.5	12.08	1.32e-05	0.91	exon (ENSGACG00000013923, exon 11 of 27)	9203	ENSGACG00000013923
scaffold_139-2	scaffold_139	217414	217630	+	84.2	0.809	62	20.2	1	20.23	1.59e-19	0.94	promoter-TSS (ENSGACG00000000527)	43	ENSGACG00000000527
groupI-1707	groupI	21735329	21735545	+	28.9	0.559	21	6.9	0.5	13.89	1.32e-05	1	Intergenic	35325	ENSGACG00000014324
scaffold_101-8	scaffold_101	351296	351512	+	60.3	0.693	49	14.5	2	7.25	2.93e-08	0.86	promoter-TSS (ENSGACG00000000529)	132	ENSGACG00000000532
scaffold_416-1	scaffold_416	11139	11355	+	25.1	0.952	19	6	0.5	12.08	1.32e-05	0.96	Intergenic	4494	ENSGACG00000000537
scaffold_101-6	scaffold_101	357361	357577	+	72.9	0.604	58	17.5	2	8.75	5.61e-11	0.88	5' UTR (ENSGACG00000000538, exon 1 of 12)	228	ENSGACG00000000538
scaffold_27-179	scaffold_27	1131198	1131414	+	51.5	0.772	37	12.4	0.5	24.75	3.09e-13	0.99	promoter-TSS (ENSGACG00000000539)	-448	ENSGACG00000000539
groupI-1716	groupI	22521699	22521915	+	26.4	0.667	21	6.3	0.5	12.68	1.32e-05	0.91	intron (ENSGACG00000014720, intron 2 of 3)	-15411	ENSGACG00000014722
groupI-1718	groupI	22816307	22816523	+	26.4	0.656	21	6.3	0.5	12.68	1.32e-05	0.96	TTS (ENSGACG00000014790)	11325	ENSGACG00000014790
groupI-172	groupI	16089313	16089529	+	94.2	0.667	66	22.6	1	22.64	3.42e-22	0.94	Intergenic	-6027	ENSGACG00000012586
scaffold_101-21	scaffold_101	377473	377689	+	30.1	0.513	25	7.2	0.5	14.49	9.4e-07	0.91	exon (ENSGACG00000000541, exon 2 of 4)	648	ENSGACG00000000541
scaffold_101-24	scaffold_101	376235	376451	+	26.4	0.913	20	6.3	0.5	12.68	1.32e-05	0.96	promoter-TSS (ENSGACG00000000541)	-590	ENSGACG00000000541
groupI-173	groupI	17207086	17207302	+	85.4	0.67	66	20.5	6	3.42	5.18e-06	0.89	Intergenic	-13600	ENSGACG00000013263
groupI-1735	groupI	24567473	24567689	+	26.4	0.577	21	6.3	0.5	12.68	1.32e-05	0.91	intron (ENSGACG00000015030, intron 1 of 8)	6555	ENSGACG00000015030
groupI-1736	groupI	24635304	24635520	+	25.1	0.552	21	6	0.5	12.08	1.32e-05	0.91	intron (ENSGACG00000015035, intron 1 of 15)	19831	ENSGACG00000015035
groupI-174	groupI	17743094	17743310	+	89.2	0.696	66	21.4	2	10.72	6.11e-15	0.9	Intergenic	-35683	ENSGACG00000013412
groupI-1740	groupI	24813651	24813867	+	26.4	0.778	21	6.3	0.5	12.68	1.32e-05	0.91	Intergenic	-15636	ENSGACG00000015056
scaffold_27-429	scaffold_27	1196214	1196430	+	25.1	0.588	21	6	0.5	12.08	1.32e-05	0.91	intron (ENSGACG00000000557, intron 1 of 13)	339	ENSGACG00000000557
groupI-1748	groupI	27081129	27081345	+	25.1	0.778	21	6	0.5	12.08	1.32e-05	0.96	intron (ENSGACG00000015339, intron 33 of 36)	-15933	ENSGACG00000015348
scaffold_90-17	scaffold_90	11798	12014	+	66.6	0.681	49	16	2	8	3.87e-09	0.95	Intergenic	-2178	ENSGACG00000000567
scaffold_90-27	scaffold_90	11128	11344	+	51.5	0.593	38	12.4	0.5	24.75	3.09e-13	0.94	Intergenic	-1508	ENSGACG00000000567
groupI-1758	groupI	2264949	2265165	+	25.1	0.484	20	6	0.5	12.08	1.32e-05	0.91	intron (ENSGACG00000006112, intron 18 of 23)	-6187	ENSGACG00000006128
scaffold_90-11	scaffold_90	35728	35944	+	81.7	0.696	60	19.6	1	19.62	3.18e-18	0.93	5' UTR (ENSGACG00000000570, exon 1 of 8)	132	ENSGACG00000000570
groupI-1765	groupI	3510362	3510578	+	25.1	0.5	20	6	0.5	12.08	1.32e-05	0.91	Intergenic	24218	ENSGACG00000006591
scaffold_90-33	scaffold_90	35001	35217	+	35.2	0.7	28	8.5	1	8.45	1.02e-05	0.91	promoter-TSS (ENSGACG00000000570)	-595	ENSGACG00000000570
scaffold_90-5	scaffold_90	31288	31504	+	95.5	0.617	73	22.9	1	22.94	3.42e-22	0.89	Intergenic	-4308	ENSGACG00000000570
scaffold_27-406	scaffold_27	1217972	1218188	+	28.9	0.786	22	6.9	0.5	13.89	1.32e-05	0.95	promoter-TSS (ENSGACG00000000572)	69	ENSGACG00000000572
groupI-1774	groupI	4922947	4923163	+	27.6	0.741	20	6.6	0.5	13.28	1.32e-05	1	Intergenic	104848	ENSGACG00000007177
scaffold_67-1	scaffold_67	250103	250319	+	317.8	0.711	183	76.4	2	38.19	5.57e-90	0.81	intron (ENSGACG00000000573, intron 1 of 15)	339	ENSGACG00000000573
scaffold_67-2	scaffold_67	253899	254115	+	105.5	0.676	80	25.4	5	5.07	1.6e-10	0.87	Intergenic	-3457	ENSGACG00000000573
scaffold_67-3	scaffold_67	252889	253105	+	59	0.495	46	14.2	2	7.09	2.93e-08	0.93	Intergenic	-2447	ENSGACG00000000573
groupI-1798	groupI	8883054	8883270	+	25.1	0.774	20	6	0.5	12.08	1.32e-05	0.96	Intergenic	-7794	ENSGACG00000009257
scaffold_90-8	scaffold_90	49075	49291	+	82.9	0.747	63	19.9	1	19.92	3.18e-18	0.91	promoter-TSS (ENSGACG00000000578)	-237	ENSGACG00000000578
groupI-180	groupI	20000338	20000554	+	84.2	0.645	65	20.2	1	20.23	1.59e-19	0.89	intron (ENSGACG00000013730, intron 9 of 13)	6363	ENSGACG00000013730
groupI-1803	groupI	9269397	9269613	+	25.1	0.516	20	6	0.5	12.08	1.32e-05	0.96	Intergenic	-5917	ENSGACG00000009502
scaffold_90-21	scaffold_90	54248	54464	+	51.5	0.727	42	12.4	2	6.19	1.36e-06	0.89	promoter-TSS (ENSGACG00000000586)	-602	ENSGACG00000000581
scaffold_90-29	scaffold_90	55277	55493	+	41.5	0.694	33	10	1	9.96	1.13e-06	0.93	intron (ENSGACG00000000586, intron 1 of 11)	162	ENSGACG00000000586
scaffold_90-14	scaffold_90	71879	72095	+	65.3	0.841	53	15.7	0.5	31.4	1.42e-17	0.88	promoter-TSS (ENSGACG00000000590)	85	ENSGACG00000000590
groupI-1824	groupI	13427654	13427870	+	26.4	0.643	20	6.3	0.5	12.68	1.32e-05	0.96	intron (ENSGACG00000011549, intron 1 of 4)	8576	ENSGACG00000011549
groupI-1826	groupI	13917120	13917336	+	26.4	0.636	20	6.3	0.5	12.68	1.32e-05	0.96	intron (ENSGACG00000011727, intron 1 of 13)	-9422	ENSGACG00000011739
scaffold_439-1	scaffold_439	9301	9517	+	49	0.649	35	11.8	0.5	23.55	7.42e-12	1.03	promoter-TSS (ENSGACG00000000592)	-71	ENSGACG00000000592
scaffold_67-11	scaffold_67	637190	637406	+	31.4	0.658	26	7.5	0.5	15.09	9.4e-07	0.95	TTS (ENSGACG00000000593)	1064	ENSGACG00000000593
scaffold_67-4	scaffold_67	631720	631936	+	51.5	0.857	39	12.4	2	6.19	1.36e-06	0.94	Intergenic	-4406	ENSGACG00000000593
scaffold_67-17	scaffold_67	658852	659068	+	28.9	0.538	23	6.9	0.5	13.89	1.32e-05	0.91	Intergenic	-2406	ENSGACG00000000594
scaffold_67-8	scaffold_67	660499	660715	+	37.7	0.635	31	9.1	1	9.06	1.13e-06	0.94	Intergenic	-4053	ENSGACG00000000594
scaffold_365-1	scaffold_365	709	925	+	57.8	0.872	44	13.9	0.5	27.77	1.19e-14	0.91	intron (ENSGACG00000000595, intron 1 of 4)	134	ENSGACG00000000595
scaffold_90-2	scaffold_90	121652	121868	+	134.4	0.734	97	32.3	1	32.3	1.44e-36	0.85	TTS (ENSGACG00000000597)	4550	ENSGACG00000000597
scaffold_90-6	scaffold_90	128464	128680	+	84.2	0.75	67	20.2	2	10.11	6.44e-14	0.85	promoter-TSS (ENSGACG00000000598)	1414	ENSGACG00000000598
scaffold_365-3	scaffold_365	15577	15793	+	36.4	0.933	26	8.8	0.5	17.51	5.88e-08	1.01	Intergenic	-1595	ENSGACG00000000606
groupI-1879	groupI	28185509	28185713	+	26.4	0.76	20	6.3	0.5	12.68	1.32e-05	0.96	Intergenic	-28468	ENSGACG00000015660
scaffold_90-26	scaffold_90	143944	144160	+	46.5	0.765	39	11.2	1	11.17	1e-08	0.88	intron (ENSGACG00000000607, intron 1 of 20)	164	ENSGACG00000000607
scaffold_27-18	scaffold_27	1291680	1291896	+	126.9	0.65	93	30.5	2	15.25	5.86e-25	0.89	promoter-TSS (ENSGACG00000000608)	-314	ENSGACG00000000608
groupI-1899	groupI	3617700	3617916	+	26.4	0.742	19	6.3	0.5	12.68	1.32e-05	1.01	Intergenic	-76695	ENSGACG00000006593
scaffold_27-65	scaffold_27	1292356	1292572	+	81.7	0.67	60	19.6	3	6.54	5.59e-10	0.91	intron (ENSGACG00000000608, intron 1 of 19)	362	ENSGACG00000000608
groupI-190	groupI	16196430	16196646	+	84.2	0.739	64	20.2	2	10.11	6.44e-14	0.92	Intergenic	8501	ENSGACG00000012623
scaffold_27-170	scaffold_27	1314199	1314415	+	49	0.712	38	11.8	2	5.89	8.31e-06	0.9	promoter-TSS (ENSGACG00000000609)	46	ENSGACG00000000609
scaffold_90-20	scaffold_90	163784	164000	+	52.8	0.623	43	12.7	2	6.34	1.36e-06	0.87	intron (ENSGACG00000000613, intron 2 of 4)	297	ENSGACG00000000613
scaffold_90-3	scaffold_90	162156	162372	+	133.2	0.75	94	32	1	32	4.62e-35	0.9	Intergenic	-1331	ENSGACG00000000613
groupI-194	groupI	3386449	3386665	+	85.4	0.583	63	20.5	0.5	41.06	2.38e-25	0.92	Intergenic	20590	ENSGACG00000006573
scaffold_90-30	scaffold_90	163090	163306	+	38.9	0.568	31	9.4	1	9.36	1.13e-06	0.94	promoter-TSS (ENSGACG00000000613)	-397	ENSGACG00000000613
groupI-195	groupI	4007597	4007813	+	84.2	0.642	63	20.2	1	20.23	1.59e-19	0.92	intron (ENSGACG00000006638, intron 2 of 18)	23507	ENSGACG00000006638
scaffold_27-115	scaffold_27	1360657	1360873	+	67.8	0.635	47	16.3	4	4.08	4.89e-06	1.01	intron (ENSGACG00000000614, intron 1 of 7)	-3491	ENSGACG00000000614
scaffold_27-126	scaffold_27	1361132	1361348	+	56.5	0.705	45	13.6	0.5	27.17	1.19e-14	0.91	intron (ENSGACG00000000614, intron 1 of 7)	-3016	ENSGACG00000000614
scaffold_27-136	scaffold_27	1362331	1362547	+	52.8	0.634	43	12.7	3	4.23	7.14e-05	0.94	intron (ENSGACG00000000614, intron 1 of 7)	-1817	ENSGACG00000000614
scaffold_27-35	scaffold_27	1359325	1359541	+	98	0.672	76	23.5	0.5	47.09	2.8e-30	0.88	5' UTR (ENSGACG00000000614, exon 1 of 8)	-4823	ENSGACG00000000614
scaffold_27-49	scaffold_27	1363092	1363308	+	84.2	0.553	65	20.2	1	20.23	1.59e-19	0.89	intron (ENSGACG00000000614, intron 1 of 7)	-1056	ENSGACG00000000614
scaffold_27-9	scaffold_27	1363962	1364178	+	152	0.621	104	36.5	0.5	73.06	2.37e-53	0.89	promoter-TSS (ENSGACG00000000614)	-186	ENSGACG00000000614
scaffold_27-12	scaffold_27	1370962	1371178	+	142	0.655	97	34.1	1	34.11	1.28e-39	0.89	Intergenic	-1911	ENSGACG00000000615
scaffold_90-4	scaffold_90	167015	167231	+	108	0.806	77	26	1	25.96	2.47e-26	0.91	intron (ENSGACG00000000616, intron 1 of 6)	145	ENSGACG00000000616
scaffold_90-9	scaffold_90	223208	223424	+	86.7	0.734	63	20.8	1	20.83	1.59e-19	0.92	Intergenic	-3894	ENSGACG00000000623
scaffold_88-13	scaffold_88	198155	198371	+	26.4	0.568	22	6.3	0.5	12.68	1.32e-05	0.91	intron (ENSGACG00000000628, intron 1 of 12)	2687	ENSGACG00000000628
groupI-2022	groupI	22506709	22506925	+	25.1	0.826	19	6	0.5	12.08	1.32e-05	1.01	intron (ENSGACG00000014720, intron 1 of 3)	5433	ENSGACG00000014720
groupI-203	groupI	5726088	5726304	+	85.4	0.571	62	20.5	2	10.26	6.44e-14	0.92	Intergenic	-14845	ENSGACG00000007444
groupI-204	groupI	14115744	14115960	+	80.4	0.68	62	19.3	0.5	38.64	9.51e-24	0.9	intron (ENSGACG00000011821, intron 1 of 15)	-6208	ENSGACG00000011821
groupI-2044	groupI	25304243	25304459	+	25.1	0.724	19	6	0.5	12.08	1.32e-05	0.96	Intergenic	-14850	ENSGACG00000015107
groupI-2047	groupI	27070441	27070657	+	25.1	0.783	19	6	0.5	12.08	1.32e-05	0.96	intron (ENSGACG00000015339, intron 33 of 36)	-26621	ENSGACG00000015348
groupI-205	groupI	14192999	14193215	+	79.1	0.632	62	19	3	6.34	5.59e-10	0.87	Intergenic	7707	ENSGACG00000011861
scaffold_88-2	scaffold_88	200819	201035	+	74.1	0.838	58	17.8	0.5	35.62	1.3e-20	0.9	promoter-TSS (ENSGACG00000000628)	23	ENSGACG00000000628
scaffold_88-6	scaffold_88	198723	198939	+	56.5	0.588	41	13.6	1	13.58	6.36e-11	0.98	intron (ENSGACG00000000628, intron 1 of 12)	2119	ENSGACG00000000628
groupI-207	groupI	21115401	21115617	+	82.9	0.811	62	19.9	4	4.98	5.16e-08	0.91	Intergenic	-5917	ENSGACG00000014201
groupI-208	groupI	21713318	21713534	+	81.7	0.726	62	19.6	1	19.62	3.18e-18	0.91	intron (ENSGACG00000014324, intron 20 of 32)	13314	ENSGACG00000014324
scaffold_27-162	scaffold_27	1485540	1485756	+	51.5	0.725	39	12.4	1	12.38	8.32e-10	0.94	intron (ENSGACG00000000632, intron 3 of 5)	1480	ENSGACG00000000632
scaffold_27-37	scaffold_27	1503780	1503996	+	100.5	0.593	75	24.2	1	24.15	6.18e-25	0.88	exon (ENSGACG00000000633, exon 1 of 17)	121	ENSGACG00000000633
scaffold_27-53	scaffold_27	1502286	1502502	+	86.7	0.624	64	20.8	3	6.94	8.31e-11	0.92	intron (ENSGACG00000000633, intron 2 of 35)	1615	ENSGACG00000000633
scaffold_90-43	scaffold_90	233265	233481	+	26.4	0.686	24	6.3	0.5	12.68	1.32e-05	0.96	5' UTR (ENSGACG00000000635, exon 1 of 3)	201	ENSGACG00000000635
scaffold_88-4	scaffold_88	439454	439670	+	64.1	0.579	50	15.4	1	15.4	3e-13	0.9	exon (ENSGACG00000000637, exon 1 of 8)	202	ENSGACG00000000637
scaffold_27-193	scaffold_27	1508038	1508254	+	46.5	0.778	35	11.2	2	5.58	8.31e-06	0.95	promoter-TSS (ENSGACG00000000638)	-650	ENSGACG00000000638
groupI-213	groupI	21654349	21654565	+	79.1	0.72	61	19	3	6.34	5.59e-10	0.92	intron (ENSGACG00000014299, intron 23 of 40)	-11481	ENSGACG00000014313
groupI-214	groupI	21715825	21716041	+	79.1	0.705	61	19	1	19.02	3.18e-18	0.89	intron (ENSGACG00000014324, intron 20 of 32)	15821	ENSGACG00000014324
scaffold_90-28	scaffold_90	245091	245307	+	47.7	0.907	38	11.5	1	11.47	1e-08	0.9	promoter-TSS (ENSGACG00000000639)	-548	ENSGACG00000000639
scaffold_90-32	scaffold_90	246186	246402	+	38.9	0.667	29	9.4	1	9.36	1.13e-06	1	promoter-TSS (ENSGACG00000000640)	-108	ENSGACG00000000640
groupI-217	groupI	238076	238292	+	79.1	0.562	60	19	2	9.51	6.48e-13	0.89	Intergenic	-6482	ENSGACG00000004570
groupI-218	groupI	3387069	3387285	+	79.1	0.611	60	19	0.5	38.04	9.51e-24	0.9	Intergenic	19970	ENSGACG00000006573
groupI-219	groupI	8648010	8648226	+	74.1	0.641	60	17.8	1	17.81	1.09e-15	0.9	Intergenic	16429	ENSGACG00000009193
scaffold_27-342	scaffold_27	1513954	1514170	+	30.1	0.788	25	7.2	1	7.25	8.32e-05	0.95	intron (ENSGACG00000000641, intron 13 of 13)	3672	ENSGACG00000000641
groupI-220	groupI	8978750	8978966	+	81.7	0.775	60	19.6	2	9.81	6.48e-13	0.94	Intergenic	-11440	ENSGACG00000009383
scaffold_27-223	scaffold_27	1549804	1550020	+	44	0.688	32	10.6	1	10.57	1.11e-07	1.02	exon (ENSGACG00000000644, exon 1 of 9)	171	ENSGACG00000000644
scaffold_27-237	scaffold_27	1550517	1550733	+	40.2	0.762	31	9.7	0.5	19.32	3.26e-09	0.96	promoter-TSS (ENSGACG00000000644)	-542	ENSGACG00000000644
scaffold_296-1	scaffold_296	44478	44694	+	89.2	0.574	68	21.4	2	10.72	6.11e-15	0.87	promoter-TSS (ENSGACG00000000656)	307	ENSGACG00000000645
groupI-224	groupI	12359517	12359733	+	77.9	0.716	60	18.7	3	6.24	3.57e-09	0.89	Intergenic	7043	ENSGACG00000011259
scaffold_296-2	scaffold_296	39838	40054	+	40.2	0.725	31	9.7	1	9.66	1.13e-06	0.93	exon (ENSGACG00000000645, exon 5 of 23)	4947	ENSGACG00000000645
scaffold_205-1	scaffold_205	41777	41993	+	32.7	0.963	23	7.8	0.5	15.7	9.4e-07	1.03	promoter-TSS (ENSGACG00000000646)	-428	ENSGACG00000000646
scaffold_88-8	scaffold_88	446291	446507	+	50.2	0.6	38	12.1	2	6.04	1.36e-06	0.94	intron (ENSGACG00000000648, intron 1 of 14)	276	ENSGACG00000000648
scaffold_90-39	scaffold_90	294462	294678	+	31.4	0.6	25	7.5	1	7.55	8.32e-05	0.95	exon (ENSGACG00000000650, exon 1 of 5)	921	ENSGACG00000000650
scaffold_88-1	scaffold_88	456197	456413	+	150.7	0.669	110	36.2	1	36.23	1.02e-42	0.82	intron (ENSGACG00000000651, intron 2 of 13)	554	ENSGACG00000000651
groupI-23	groupI	11421429	11421645	+	163.3	0.793	115	39.2	1	39.24	1.85e-47	0.84	promoter-TSS (ENSGACG00000010741)	-5271	ENSGACG00000010741
scaffold_90-1	scaffold_90	310669	310885	+	229.9	0.88	153	55.2	1	55.24	2.95e-74	0.81	promoter-TSS (ENSGACG00000000654)	58	ENSGACG00000000654
scaffold_90-24	scaffold_90	343887	344103	+	51.5	0.911	40	12.4	0.5	24.75	3.09e-13	0.97	exon (ENSGACG00000000658, exon 1 of 7)	-1027	ENSGACG00000000658
scaffold_27-21	scaffold_27	1606381	1606597	+	124.4	0.646	89	29.9	1	29.89	4.3e-32	0.87	exon (ENSGACG00000000659, exon 1 of 6)	302	ENSGACG00000000659
groupI-233	groupI	19996125	19996341	+	79.1	0.685	59	19	2	9.51	6.48e-13	0.93	intron (ENSGACG00000013730, intron 11 of 13)	10576	ENSGACG00000013730
groupI-234	groupI	23256342	23256558	+	79.1	0.774	59	19	2	9.51	6.48e-13	0.93	Intergenic	-11007	ENSGACG00000014917
scaffold_27-88	scaffold_27	1605499	1605715	+	62.8	0.61	53	15.1	0.5	30.19	1.42e-17	0.86	promoter-TSS (ENSGACG00000000659)	-580	ENSGACG00000000659
scaffold_27-102	scaffold_27	1618641	1618857	+	65.3	0.671	50	15.7	1	15.7	3e-13	0.91	Intergenic	-3732	ENSGACG00000000661
scaffold_27-151	scaffold_27	1615011	1615227	+	52.8	0.652	41	12.7	0.5	25.36	3.09e-13	0.94	promoter-TSS (ENSGACG00000000661)	-102	ENSGACG00000000661
groupI-238	groupI	20195247	20195463	+	72.9	0.732	58	17.5	1	17.51	1.09e-15	0.9	exon (ENSGACG00000013867, exon 11 of 24)	12898	ENSGACG00000013877
scaffold_27-171	scaffold_27	1614437	1614653	+	46.5	0.732	38	11.2	1	11.17	1e-08	0.9	intron (ENSGACG00000000661, intron 2 of 10)	472	ENSGACG00000000661
scaffold_27-268	scaffold_27	1617853	1618069	+	35.2	0.571	29	8.5	1	8.45	1.02e-05	0.91	Intergenic	-2944	ENSGACG00000000661
groupI-240	groupI	23414638	23414854	+	76.6	0.635	58	18.4	2	9.21	6.19e-12	0.92	Intergenic	-5239	ENSGACG00000014934
groupI-241	groupI	6864127	6864343	+	70.3	0.67	57	16.9	5	3.38	6.9e-05	0.89	intron (ENSGACG00000008207, intron 7 of 32)	16885	ENSGACG00000008207
groupI-242	groupI	8624350	8624566	+	70.3	0.622	57	16.9	2	8.45	4.8e-10	0.89	intron (ENSGACG00000009184, intron 3 of 15)	12209	ENSGACG00000009184
groupI-243	groupI	9928415	9928631	+	74.1	0.747	57	17.8	2	8.91	5.61e-11	0.88	Intergenic	6106	ENSGACG00000009936
scaffold_27-408	scaffold_27	1613339	1613555	+	25.1	0.778	22	6	0.5	12.08	1.32e-05	0.91	exon (ENSGACG00000000661, exon 7 of 11)	1570	ENSGACG00000000661
scaffold_27-89	scaffold_27	1619286	1619502	+	70.3	0.579	53	16.9	0.5	33.81	4.42e-19	0.9	Intergenic	-4377	ENSGACG00000000661
scaffold_27-359	scaffold_27	1624671	1624887	+	28.9	0.564	24	6.9	0.5	13.89	1.32e-05	0.95	promoter-TSS (ENSGACG00000000663)	-500	ENSGACG00000000663
groupI-247	groupI	23415534	23415750	+	76.6	0.783	57	18.4	0.5	36.83	3.61e-22	0.92	Intergenic	5553	ENSGACG00000014937
scaffold_27-409	scaffold_27	1620938	1621154	+	27.6	0.63	22	6.6	0.5	13.28	1.32e-05	1	Intergenic	-4233	ENSGACG00000000663
scaffold_27-488	scaffold_27	1623308	1623524	+	25.1	0.63	19	6	0.5	12.08	1.32e-05	0.96	Intergenic	-1863	ENSGACG00000000663
groupI-25	groupI	234571	234787	+	163.3	0.668	114	39.2	5	7.85	6.86e-22	0.86	intron (ENSGACG00000004539, intron 14 of 17)	5487	ENSGACG00000004539
scaffold_27-318	scaffold_27	1699801	1700017	+	33.9	0.743	26	8.2	0.5	16.3	5.88e-08	1.02	Intergenic	-1139	ENSGACG00000000664
scaffold_27-94	scaffold_27	1694946	1695162	+	65.3	0.693	51	15.7	1	15.7	3e-13	0.91	intron (ENSGACG00000000664, intron 1 of 26)	3716	ENSGACG00000000664
groupI-252	groupI	9927788	9928004	+	70.3	0.795	56	16.9	1	16.91	1.87e-14	0.9	Intergenic	5479	ENSGACG00000009936
groupI-253	groupI	10808246	10808462	+	66.6	0.587	56	16	1	16	3e-13	0.88	Intergenic	11738	ENSGACG00000010386
scaffold_27-123	scaffold_27	1704330	1704546	+	64.1	0.734	46	15.4	3	5.13	6.7e-07	0.96	exon (ENSGACG00000000665, exon 1 of 2)	256	ENSGACG00000000665
scaffold_27-36	scaffold_27	1701881	1702097	+	103	0.615	76	24.8	2	12.38	3.98e-18	0.87	Intergenic	-2193	ENSGACG00000000665
scaffold_27-295	scaffold_27	1705895	1706111	+	33.9	0.562	27	8.2	1	8.15	1.02e-05	0.91	promoter-TSS (ENSGACG00000000666)	12	ENSGACG00000000666
groupI-257	groupI	5727925	5728141	+	76.6	0.586	55	18.4	6	3.07	5.69e-05	0.96	Intergenic	-16682	ENSGACG00000007444
scaffold_27-16	scaffold_27	1712421	1712637	+	130.6	0.725	95	31.4	4	7.85	1.17e-17	0.89	promoter-TSS (ENSGACG00000000667)	139	ENSGACG00000000667
groupI-259	groupI	8623620	8623836	+	70.3	0.659	55	16.9	4	4.23	4.89e-06	0.89	intron (ENSGACG00000009184, intron 3 of 15)	11479	ENSGACG00000009184
scaffold_27-28	scaffold_27	1743302	1743518	+	105.5	0.652	80	25.4	1	25.36	2.47e-26	0.87	intron (ENSGACG00000000671, intron 1 of 40)	158	ENSGACG00000000671
groupI-260	groupI	9245114	9245330	+	69.1	0.753	55	16.6	3	5.53	1.24e-07	0.87	Intergenic	18366	ENSGACG00000009502
scaffold_27-296	scaffold_27	1740052	1740268	+	33.9	0.676	27	8.2	0.5	16.3	5.88e-08	0.94	intron (ENSGACG00000000671, intron 1 of 40)	3408	ENSGACG00000000671
scaffold_90-16	scaffold_90	397643	397859	+	69.1	0.848	50	16.6	2	8.3	4.8e-10	0.94	TTS (ENSGACG00000000683)	151	ENSGACG00000000675
scaffold_27-255	scaffold_27	1761757	1761973	+	36.4	0.527	30	8.8	0.5	17.51	5.88e-08	0.94	intron (ENSGACG00000000680, intron 1 of 15)	-1286	ENSGACG00000000680
scaffold_27-256	scaffold_27	1762412	1762628	+	37.7	0.617	30	9.1	1	9.06	1.13e-06	0.91	5' UTR (ENSGACG00000000680, exon 1 of 16)	-1941	ENSGACG00000000680
scaffold_27-158	scaffold_27	1765850	1766066	+	50.2	0.875	40	12.1	0.5	24.15	3.09e-13	0.87	intron (ENSGACG00000000681, intron 1 of 5)	137	ENSGACG00000000681
groupI-266	groupI	22275026	22275242	+	74.1	0.697	55	17.8	0.5	35.62	1.3e-20	0.91	promoter-TSS (ENSGACG00000014580)	9685	ENSGACG00000014580
scaffold_90-15	scaffold_90	400399	400615	+	65.3	0.69	52	15.7	2	7.85	3.87e-09	0.89	promoter-TSS (ENSGACG00000000684)	88	ENSGACG00000000683
scaffold_90-19	scaffold_90	401344	401560	+	59	0.658	44	14.2	3	4.73	3.4e-06	0.97	promoter-TSS (ENSGACG00000000683)	153	ENSGACG00000000684
scaffold_90-22	scaffold_90	404658	404874	+	52.8	0.807	42	12.7	1	12.68	8.32e-10	0.89	promoter-TSS (ENSGACG00000000688)	203	ENSGACG00000000686
scaffold_90-13	scaffold_90	405699	405915	+	74.1	0.779	59	17.8	2	8.91	5.61e-11	0.87	promoter-TSS (ENSGACG00000000686)	104	ENSGACG00000000688
groupI-270	groupI	25179942	25180158	+	75.4	0.65	55	18.1	4	4.53	2.48e-07	0.94	Intergenic	6188	ENSGACG00000015079
scaffold_90-25	scaffold_90	416410	416626	+	51.5	0.722	40	12.4	0.5	24.75	3.09e-13	0.92	promoter-TSS (ENSGACG00000000689)	60	ENSGACG00000000689
groupI-272	groupI	843461	843677	+	70.3	0.631	54	16.9	1	16.91	1.87e-14	0.9	Intergenic	7517	ENSGACG00000005051
scaffold_27-30	scaffold_27	1827832	1828048	+	100.5	0.704	78	24.2	1	24.15	6.18e-25	0.85	intron (ENSGACG00000000694, intron 1 of 24)	128	ENSGACG00000000694
scaffold_27-78	scaffold_27	1841216	1841432	+	77.9	0.636	57	18.7	4	4.68	2.48e-07	0.94	promoter-TSS (ENSGACG00000000696)	-606	ENSGACG00000000696
groupI-275	groupI	5726546	5726762	+	67.8	0.604	54	16.3	0.5	32.6	4.42e-19	0.89	Intergenic	-15303	ENSGACG00000007444
groupI-276	groupI	7811064	7811280	+	72.9	0.571	54	17.5	3	5.84	2.16e-08	0.93	intron (ENSGACG00000008790, intron 6 of 7)	6793	ENSGACG00000008790
groupI-277	groupI	10529912	10530128	+	69.1	0.693	54	16.6	2	8.3	4.8e-10	0.89	intron (ENSGACG00000010268, intron 16 of 16)	17291	ENSGACG00000010276
scaffold_27-269	scaffold_27	1844590	1844806	+	33.9	0.725	29	8.2	1	8.15	1.02e-05	0.94	intron (ENSGACG00000000697, intron 1 of 7)	129	ENSGACG00000000697
scaffold_47-59	scaffold_47	6929	7145	+	32.7	0.657	26	7.8	1	7.85	8.32e-05	0.95	promoter-TSS (ENSGACG00000000698)	-833	ENSGACG00000000698
scaffold_47-6	scaffold_47	5572	5788	+	116.8	0.68	88	28.1	1	28.08	1.25e-30	0.87	Intergenic	-2190	ENSGACG00000000698
scaffold_90-34	scaffold_90	455563	455779	+	36.4	0.682	28	8.8	0.5	17.51	5.88e-08	0.97	exon (ENSGACG00000000699, exon 1 of 23)	113	ENSGACG00000000699
scaffold_47-43	scaffold_47	22681	22897	+	41.5	0.714	33	10	1	9.96	1.13e-06	0.9	exon (ENSGACG00000000701, exon 1 of 11)	166	ENSGACG00000000701
scaffold_27-225	scaffold_27	1869828	1870044	+	37.7	0.714	32	9.1	0.5	18.11	3.26e-09	0.91	5' UTR (ENSGACG00000000703, exon 1 of 9)	111	ENSGACG00000000703
groupI-283	groupI	17743601	17743817	+	75.4	0.549	54	18.1	1	18.11	6.06e-17	0.96	Intergenic	-36190	ENSGACG00000013412
scaffold_152-7	scaffold_152	113988	114204	+	38.9	0.938	31	9.4	0.5	18.72	3.26e-09	0.91	intron (ENSGACG00000000706, intron 1 of 23)	101	ENSGACG00000000706
groupI-285	groupI	25532541	25532757	+	74.1	0.614	54	17.8	1	17.81	1.09e-15	0.93	exon (ENSGACG00000015152, exon 9 of 24)	5790	ENSGACG00000015152
scaffold_27-142	scaffold_27	1917183	1917399	+	51.5	0.662	42	12.4	2	6.19	1.36e-06	0.92	promoter-TSS (ENSGACG00000000707)	144	ENSGACG00000000707
scaffold_27-69	scaffold_27	1935249	1935465	+	82.9	0.753	59	19.9	0.5	39.85	9.51e-24	0.96	promoter-TSS (ENSGACG00000000710)	-71	ENSGACG00000000710
groupI-288	groupI	4411841	4412057	+	67.8	0.643	53	16.3	3	5.43	1.24e-07	0.89	Intergenic	-13576	ENSGACG00000006936
scaffold_27-163	scaffold_27	1945065	1945281	+	54	0.88	39	13	1	12.98	8.32e-10	0.96	promoter-TSS (ENSGACG00000000713)	113	ENSGACG00000000711
groupI-29	groupI	6822424	6822640	+	152	0.797	111	36.5	0.5	73.06	2.37e-53	0.83	intron (ENSGACG00000008193, intron 6 of 8)	5104	ENSGACG00000008193
scaffold_27-40	scaffold_27	1946333	1946549	+	96.7	0.603	73	23.2	1	23.25	1.48e-23	0.87	intron (ENSGACG00000000713, intron 1 of 11)	327	ENSGACG00000000713
groupI-291	groupI	20000880	20001096	+	69.1	0.602	53	16.6	2	8.3	4.8e-10	0.91	intron (ENSGACG00000013730, intron 9 of 13)	5821	ENSGACG00000013730
scaffold_152-3	scaffold_152	194828	195044	+	66.6	0.754	48	16	1	16	3e-13	0.97	promoter-TSS (ENSGACG00000000717)	-900	ENSGACG00000000717
groupI-293	groupI	22276169	22276385	+	67.8	0.488	53	16.3	3	5.43	1.24e-07	0.87	intron (ENSGACG00000014580, intron 1 of 6)	8542	ENSGACG00000014580
scaffold_152-6	scaffold_152	197377	197593	+	44	0.739	36	10.6	2	5.28	4.65e-05	0.93	intron (ENSGACG00000000717, intron 1 of 9)	1649	ENSGACG00000000717
scaffold_27-186	scaffold_27	1985380	1985596	+	44	0.857	36	10.6	1	10.57	1.11e-07	0.93	Intergenic	-2006	ENSGACG00000000719
scaffold_27-319	scaffold_27	1998012	1998228	+	32.7	0.816	26	7.8	0.5	15.7	9.4e-07	0.95	5' UTR (ENSGACG00000000723, exon 1 of 12)	120	ENSGACG00000000723
groupI-297	groupI	5958051	5958267	+	70.3	0.585	52	16.9	2	8.45	4.8e-10	0.94	Intergenic	-8253	ENSGACG00000007700
scaffold_152-1	scaffold_152	220141	220357	+	104.3	0.738	79	25.1	2	12.53	3.17e-19	0.89	5' UTR (ENSGACG00000000725, exon 1 of 8)	116	ENSGACG00000000725
scaffold_47-32	scaffold_47	121998	122214	+	55.3	0.769	41	13.3	1	13.28	6.36e-11	0.93	Intergenic	-1040	ENSGACG00000000726
scaffold_47-48	scaffold_47	214110	214326	+	36.4	0.66	30	8.8	0.5	17.51	5.88e-08	0.91	5' UTR (ENSGACG00000000731, exon 1 of 4)	129	ENSGACG00000000731
scaffold_152-5	scaffold_152	222211	222427	+	54	0.794	40	13	1	12.98	8.32e-10	1.01	promoter-TSS (ENSGACG00000000732)	85	ENSGACG00000000732
scaffold_152-4	scaffold_152	240807	241023	+	54	0.692	43	13	1	12.98	8.32e-10	0.91	Intergenic	-4786	ENSGACG00000000734
scaffold_152-2	scaffold_152	261339	261555	+	87.9	0.676	65	21.1	1	21.13	7.54e-21	0.93	intron (ENSGACG00000000738, intron 1 of 15)	469	ENSGACG00000000738
scaffold_27-298	scaffold_27	2013092	2013308	+	36.4	0.581	27	8.8	0.5	17.51	5.88e-08	0.97	promoter-TSS (ENSGACG00000000741)	-588	ENSGACG00000000741
scaffold_27-320	scaffold_27	2018483	2018699	+	33.9	0.636	26	8.2	1	8.15	1.02e-05	0.94	intron (ENSGACG00000000743, intron 1 of 5)	326	ENSGACG00000000743
scaffold_47-34	scaffold_47	243294	243510	+	52.8	0.717	39	12.7	0.5	25.36	3.09e-13	0.94	promoter-TSS (ENSGACG00000000744)	-372	ENSGACG00000000744
scaffold_47-28	scaffold_47	258169	258385	+	57.8	0.656	45	13.9	1	13.89	6.36e-11	0.91	Intergenic	-1381	ENSGACG00000000745
scaffold_47-40	scaffold_47	256398	256614	+	42.7	0.653	35	10.3	0.5	20.53	1.63e-10	0.9	intron (ENSGACG00000000745, intron 1 of 13)	390	ENSGACG00000000745
scaffold_27-103	scaffold_27	2020417	2020633	+	65.3	0.714	50	15.7	1	15.7	3e-13	0.91	promoter-TSS (ENSGACG00000000746)	84	ENSGACG00000000746
groupI-308	groupI	21691666	21691882	+	64.1	0.613	52	15.4	0.5	30.79	1.42e-17	0.88	Intergenic	-7694	ENSGACG00000014323
scaffold_27-55	scaffold_27	2059556	2059772	+	90.4	0.887	64	21.7	1	21.74	7.54e-21	0.94	intron (ENSGACG00000000750, intron 1 of 10)	101	ENSGACG00000000750
scaffold_47-27	scaffold_47	283337	283553	+	59	0.625	46	14.2	2	7.09	2.93e-08	0.93	promoter-TSS (ENSGACG00000000751)	-55	ENSGACG00000000751
scaffold_47-25	scaffold_47	544904	545120	+	66.6	0.788	52	16	0.5	32	1.42e-17	0.89	promoter-TSS (ENSGACG00000000777)	-101	ENSGACG00000000777
groupI-311	groupI	2119173	2119389	+	64.1	0.676	51	15.4	2	7.7	3.87e-09	0.88	intron (ENSGACG00000005880, intron 8 of 11)	9070	ENSGACG00000005880
groupI-312	groupI	5671790	5672006	+	69.1	0.691	51	16.6	2	8.3	4.8e-10	0.92	Intergenic	20109	ENSGACG00000007440
groupI-313	groupI	5719926	5720142	+	71.6	0.679	51	17.2	2	8.6	5.61e-11	0.97	Intergenic	-8683	ENSGACG00000007444
scaffold_47-12	scaffold_47	549354	549570	+	103	0.634	81	24.8	2	12.38	3.98e-18	0.86	5' UTR (ENSGACG00000000782, exon 1 of 8)	179	ENSGACG00000000782
groupI-315	groupI	7304115	7304331	+	65.3	0.61	51	15.7	2	7.85	3.87e-09	0.88	Intergenic	-56556	ENSGACG00000008355
scaffold_47-61	scaffold_47	554085	554301	+	32.7	0.818	26	7.8	1	7.85	8.32e-05	0.99	intron (ENSGACG00000000782, intron 1 of 7)	4910	ENSGACG00000000782
scaffold_27-286	scaffold_27	2144413	2144629	+	35.2	0.643	28	8.5	1	8.45	1.02e-05	0.94	promoter-TSS (ENSGACG00000000793)	351	ENSGACG00000000787
scaffold_47-22	scaffold_47	576949	577165	+	85.4	0.556	59	20.5	1	20.53	1.59e-19	0.98	intron (ENSGACG00000000789, intron 1 of 5)	273	ENSGACG00000000789
scaffold_47-51	scaffold_47	630338	630554	+	38.9	0.69	29	9.4	0.5	18.72	3.26e-09	1	promoter-TSS (ENSGACG00000000791)	-56	ENSGACG00000000791
scaffold_141-3	scaffold_141	4594	4810	+	82.9	0.743	60	19.9	0.5	39.85	9.51e-24	0.92	exon (ENSGACG00000000794, exon 1 of 6)	223	ENSGACG00000000794
scaffold_141-2	scaffold_141	59261	59477	+	81.7	0.693	66	19.6	1	19.62	3.18e-18	0.86	Intergenic	-4679	ENSGACG00000000798
scaffold_47-54	scaffold_47	656611	656827	+	36.4	0.684	28	8.8	0.5	17.51	5.88e-08	0.97	promoter-TSS (ENSGACG00000000799)	26	ENSGACG00000000799
scaffold_47-55	scaffold_47	684101	684317	+	33.9	0.65	28	8.2	1	8.15	1.02e-05	0.91	Intergenic	-4825	ENSGACG00000000803
scaffold_141-8	scaffold_141	123294	123510	+	36.4	0.692	28	8.8	1	8.75	1.02e-05	0.97	promoter-TSS (ENSGACG00000000805)	-89	ENSGACG00000000805
scaffold_27-173	scaffold_27	2223616	2223832	+	50.2	0.597	38	12.1	0.5	24.15	3.09e-13	0.92	intron (ENSGACG00000000807, intron 1 of 5)	380	ENSGACG00000000807
scaffold_47-29	scaffold_47	733996	734212	+	57.8	0.581	45	13.9	2	6.94	2.07e-07	0.93	promoter-TSS (ENSGACG00000000809)	-360	ENSGACG00000000809
groupI-326	groupI	3247616	3247832	+	65.3	0.793	50	15.7	0.5	31.4	1.42e-17	0.89	Intergenic	-25776	ENSGACG00000006478
scaffold_141-6	scaffold_141	147047	147263	+	49	0.702	37	11.8	1	11.77	1e-08	0.92	promoter-TSS (ENSGACG00000000810)	100	ENSGACG00000000810
scaffold_47-18	scaffold_47	793320	793536	+	91.7	0.607	69	22	0.5	44.08	1.29e-28	0.87	intron (ENSGACG00000000812, intron 1 of 7)	120	ENSGACG00000000812
groupI-329	groupI	9606768	9606984	+	64.1	0.632	50	15.4	3	5.13	6.7e-07	0.92	intron (ENSGACG00000009761, intron 11 of 24)	11180	ENSGACG00000009761
scaffold_47-5	scaffold_47	794083	794299	+	143.2	0.661	101	34.4	1	34.41	1.28e-39	0.87	promoter-TSS (ENSGACG00000000812)	-643	ENSGACG00000000812
scaffold_27-131	scaffold_27	2234405	2234621	+	57.8	0.553	44	13.9	0.5	27.77	1.19e-14	0.95	intron (ENSGACG00000000807, intron 6 of 6)	-1118	ENSGACG00000000813
scaffold_27-127	scaffold_27	2247935	2248151	+	60.3	0.639	45	14.5	3	4.83	3.4e-06	0.94	intron (ENSGACG00000000815, intron 1 of 13)	-2914	ENSGACG00000000815
scaffold_27-180	scaffold_27	2244970	2245186	+	44	0.867	37	10.6	1	10.57	1.11e-07	0.93	promoter-TSS (ENSGACG00000000815)	51	ENSGACG00000000815
groupI-333	groupI	18401260	18401476	+	67.8	0.658	50	16.3	0.5	32.6	4.42e-19	0.95	intron (ENSGACG00000013524, intron 14 of 26)	-13447	ENSGACG00000013509
groupI-334	groupI	20001398	20001614	+	66.6	0.64	50	16	1	16	3e-13	0.93	intron (ENSGACG00000013730, intron 8 of 13)	5303	ENSGACG00000013730
scaffold_27-63	scaffold_27	2249462	2249678	+	81.7	0.606	61	19.6	1	19.62	3.18e-18	0.9	intron (ENSGACG00000000815, intron 1 of 13)	-4441	ENSGACG00000000815
scaffold_27-95	scaffold_27	2248531	2248747	+	64.1	0.652	51	15.4	3	5.13	6.7e-07	0.88	intron (ENSGACG00000000815, intron 1 of 13)	-3510	ENSGACG00000000815
scaffold_141-5	scaffold_141	172151	172367	+	59	0.772	47	14.2	0.5	28.38	4.25e-16	0.9	Intergenic	-3206	ENSGACG00000000818
scaffold_47-13	scaffold_47	827508	827724	+	103	0.706	78	24.8	2	12.38	3.98e-18	0.88	intron (ENSGACG00000000821, intron 1 of 3)	312	ENSGACG00000000821
scaffold_47-24	scaffold_47	833178	833394	+	70.3	0.629	57	16.9	1	16.91	1.87e-14	0.87	intron (ENSGACG00000000822, intron 1 of 3)	335	ENSGACG00000000822
scaffold_202-1	scaffold_202	67310	67526	+	77.9	0.78	59	18.7	1	18.72	6.06e-17	0.92	promoter-TSS (ENSGACG00000000825)	-126	ENSGACG00000000825
groupI-340	groupI	24992907	24993123	+	66.6	0.847	50	16	0.5	32	1.42e-17	0.95	intron (ENSGACG00000015068, intron 8 of 34)	5866	ENSGACG00000015068
groupI-341	groupI	26100653	26100869	+	66.6	0.592	50	16	2	8	3.87e-09	0.91	Intergenic	-7953	ENSGACG00000015207
scaffold_47-8	scaffold_47	837940	838156	+	118.1	0.693	85	28.4	0.5	56.75	7.41e-39	0.88	promoter-TSS (ENSGACG00000000826)	31	ENSGACG00000000826
scaffold_47-7	scaffold_47	850358	850574	+	118.1	0.758	88	28.4	2	14.19	1.28e-22	0.88	promoter-TSS (ENSGACG00000000827)	22	ENSGACG00000000827
scaffold_47-85	scaffold_47	849086	849302	+	25.1	0.742	20	6	0.5	12.08	1.32e-05	0.96	TTS (ENSGACG00000000826)	-1250	ENSGACG00000000827
groupI-345	groupI	4289014	4289230	+	62.8	0.573	49	15.1	0.5	30.19	1.42e-17	0.9	Intergenic	10395	ENSGACG00000022573
scaffold_47-9	scaffold_47	850856	851072	+	120.6	0.792	85	29	1	28.98	1.25e-30	0.9	intron (ENSGACG00000000827, intron 1 of 19)	520	ENSGACG00000000827
scaffold_202-2	scaffold_202	80217	80433	+	84.2	0.673	59	20.2	2	10.11	6.44e-14	0.97	promoter-TSS (ENSGACG00000000828)	-225	ENSGACG00000000828
scaffold_202-3	scaffold_202	81786	82002	+	52.8	0.612	38	12.7	2	6.34	1.36e-06	0.96	intron (ENSGACG00000000828, intron 3 of 14)	1344	ENSGACG00000000828
groupI-349	groupI	12355752	12355968	+	61.6	0.706	49	14.8	1	14.79	4.52e-12	0.88	Intergenic	6681	ENSGACG00000011251
scaffold_202-4	scaffold_202	81256	81472	+	42.7	0.635	33	10.3	0.5	20.53	1.63e-10	0.96	exon (ENSGACG00000000828, exon 2 of 15)	814	ENSGACG00000000828
scaffold_27-19	scaffold_27	2270705	2270921	+	123.1	0.785	90	29.6	0.5	59.17	1.28e-40	0.87	exon (ENSGACG00000000829, exon 1 of 3)	188	ENSGACG00000000829
scaffold_27-143	scaffold_27	2277685	2277901	+	51.5	0.87	42	12.4	3	4.13	7.14e-05	0.89	promoter-TSS (ENSGACG00000000830)	-393	ENSGACG00000000830
scaffold_27-2	scaffold_27	2290645	2290861	+	202.2	0.677	140	48.6	2	24.3	3.2e-48	0.8	promoter-TSS (ENSGACG00000000831)	-89	ENSGACG00000000831
scaffold_27-25	scaffold_27	2291066	2291282	+	115.6	0.771	84	27.8	0.5	55.55	4.15e-37	0.87	promoter-TSS (ENSGACG00000000831)	-510	ENSGACG00000000831
groupI-354	groupI	21144292	21144508	+	59	0.789	49	14.2	0.5	28.38	4.25e-16	0.88	intron (ENSGACG00000014203, intron 8 of 14)	6115	ENSGACG00000014203
scaffold_27-322	scaffold_27	2444332	2444548	+	28.9	0.73	26	6.9	0.5	13.89	1.32e-05	0.91	intron (ENSGACG00000000839, intron 1 of 7)	-3113	ENSGACG00000000839
groupI-356	groupI	21506453	21506669	+	69.1	0.719	49	16.6	3	5.53	1.24e-07	0.96	Intergenic	-9611	ENSGACG00000014256
scaffold_27-462	scaffold_27	2441604	2441820	+	26.4	0.625	20	6.3	0.5	12.68	1.32e-05	0.96	promoter-TSS (ENSGACG00000000839)	-385	ENSGACG00000000839
scaffold_197-2	scaffold_197	37318	37534	+	86.7	0.685	68	20.8	0.5	41.66	2.38e-25	0.87	promoter-TSS (ENSGACG00000000844)	-103	ENSGACG00000000844
scaffold_27-273	scaffold_27	2502483	2502699	+	36.4	0.595	29	8.8	1	8.75	1.02e-05	0.94	promoter-TSS (ENSGACG00000000845)	-642	ENSGACG00000000845
scaffold_27-59	scaffold_27	2501976	2502192	+	87.9	0.695	63	21.1	2	10.57	6.11e-15	0.94	promoter-TSS (ENSGACG00000000845)	-135	ENSGACG00000000845
scaffold_47-21	scaffold_47	884173	884389	+	82.9	0.775	61	19.9	1	19.92	3.18e-18	0.94	promoter-TSS (ENSGACG00000000843)	-184	ENSGACG00000000846
scaffold_47-16	scaffold_47	904375	904591	+	94.2	0.637	70	22.6	0.5	45.28	1.29e-28	0.89	intron (ENSGACG00000000852, intron 1 of 1)	915	ENSGACG00000000852
scaffold_197-3	scaffold_197	55722	55938	+	45.2	0.761	36	10.9	0.5	21.74	1.63e-10	0.9	intron (ENSGACG00000000851, intron 2 of 18)	-2728	ENSGACG00000000854
scaffold_27-153	scaffold_27	2517033	2517249	+	52.8	0.639	41	12.7	0.5	25.36	3.09e-13	0.91	promoter-TSS (ENSGACG00000000858)	-29	ENSGACG00000000858
groupI-364	groupI	8983335	8983551	+	60.3	0.446	48	14.5	0.5	28.98	4.25e-16	0.88	Intergenic	-6855	ENSGACG00000009383
scaffold_197-1	scaffold_197	81210	81426	+	187.2	0.766	122	45	0.5	89.96	1.3e-68	0.88	promoter-TSS (ENSGACG00000000860)	68	ENSGACG00000000860
scaffold_37-17	scaffold_37	304539	304755	+	52.8	0.731	42	12.7	0.5	25.36	3.09e-13	0.94	intron (ENSGACG00000000861, intron 1 of 3)	1060	ENSGACG00000000861
scaffold_37-4	scaffold_37	305396	305612	+	76.6	0.687	57	18.4	2	9.21	6.19e-12	0.91	exon (ENSGACG00000000861, exon 1 of 4)	203	ENSGACG00000000861
scaffold_47-37	scaffold_47	1125178	1125394	+	47.7	0.524	37	11.5	2	5.74	8.31e-06	0.98	intron (ENSGACG00000000867, intron 1 of 17)	510	ENSGACG00000000867
scaffold_27-64	scaffold_27	2515701	2515917	+	91.7	0.722	61	22	2	11.02	5.53e-16	1	intron (ENSGACG00000000858, intron 1 of 24)	-1137	ENSGACG00000000868
scaffold_47-39	scaffold_47	1131849	1132065	+	44	0.625	36	10.6	0.5	21.13	1.63e-10	0.9	intron (ENSGACG00000000870, intron 2 of 4)	556	ENSGACG00000000870
groupI-370	groupI	20174195	20174411	+	59	0.557	48	14.2	0.5	28.38	4.25e-16	0.9	intron (ENSGACG00000013867, intron 2 of 17)	5808	ENSGACG00000013867
groupI-371	groupI	25011898	25012114	+	60.3	0.662	48	14.5	1	14.49	4.52e-12	0.9	Intergenic	-7105	ENSGACG00000022197
groupI-372	groupI	26101283	26101499	+	62.8	0.686	48	15.1	1	15.09	3e-13	0.9	Intergenic	-7323	ENSGACG00000015207
groupI-373	groupI	26673440	26673656	+	65.3	0.705	48	15.7	1	15.7	3e-13	0.95	TTS (ENSGACG00000015252)	9609	ENSGACG00000015252
scaffold_27-274	scaffold_27	2520583	2520799	+	35.2	0.522	29	8.5	1	8.45	1.02e-05	0.94	TTS (ENSGACG00000000868)	375	ENSGACG00000000872
scaffold_47-47	scaffold_47	1176044	1176260	+	42.7	0.622	31	10.3	0.5	20.53	1.63e-10	0.99	promoter-TSS (ENSGACG00000000874)	-772	ENSGACG00000000874
scaffold_550-3	scaffold_550	3438	3654	+	30.1	0.741	25	7.2	1	7.25	8.32e-05	0.95	promoter-TSS (ENSGACG00000000875)	82	ENSGACG00000000875
groupI-377	groupI	1950223	1950439	+	59	0.602	47	14.2	1	14.19	4.52e-12	0.88	intron (ENSGACG00000005764, intron 1 of 3)	11152	ENSGACG00000005764
scaffold_550-2	scaffold_550	9995	10211	+	31.4	0.564	26	7.5	0.5	15.09	9.4e-07	0.91	5' UTR (ENSGACG00000000880, exon 1 of 13)	188	ENSGACG00000000880
groupI-379	groupI	5905464	5905680	+	59	0.62	47	14.2	0.5	28.38	4.25e-16	0.9	Intergenic	10112	ENSGACG00000007670
scaffold_157-4	scaffold_157	23439	23655	+	40.2	0.744	30	9.7	1	9.66	1.13e-06	1	promoter-TSS (ENSGACG00000000888)	-575	ENSGACG00000000888
scaffold_550-1	scaffold_550	12518	12734	+	42.7	0.895	34	10.3	1	10.26	1.11e-07	0.93	promoter-TSS (ENSGACG00000000889)	35	ENSGACG00000000889
groupI-381	groupI	9679162	9679378	+	60.3	0.789	47	14.5	3	4.83	3.4e-06	0.92	Intergenic	18994	ENSGACG00000009784
scaffold_47-52	scaffold_47	1218628	1218844	+	35.2	0.8	29	8.5	0.5	16.91	5.88e-08	0.91	Intergenic	-1209	ENSGACG00000000890
groupI-383	groupI	11387551	11387767	+	60.3	0.774	47	14.5	1	14.49	4.52e-12	0.92	intron (ENSGACG00000010711, intron 2 of 5)	5053	ENSGACG00000010711
scaffold_47-41	scaffold_47	1236116	1236332	+	45.2	0.647	35	10.9	2	5.43	4.65e-05	0.93	promoter-TSS (ENSGACG00000000892)	-22	ENSGACG00000000892
scaffold_37-3	scaffold_37	755551	755767	+	79.1	0.624	59	19	4	4.75	5.16e-08	0.9	Intergenic	-3718	ENSGACG00000000895
scaffold_27-108	scaffold_27	2548770	2548986	+	66.6	0.64	48	16	1	16	3e-13	0.97	5' UTR (ENSGACG00000000897, exon 1 of 4)	137	ENSGACG00000000897
groupI-387	groupI	20293994	20294210	+	60.3	0.639	47	14.5	1	14.49	4.52e-12	0.88	Intergenic	-8188	ENSGACG00000013914
scaffold_27-464	scaffold_27	2553020	2553236	+	25.1	0.594	20	6	0.5	12.08	1.32e-05	0.91	intron (ENSGACG00000000897, intron 1 of 3)	4387	ENSGACG00000000897
scaffold_27-300	scaffold_27	2609855	2610071	+	36.4	0.571	27	8.8	0.5	17.51	5.88e-08	0.97	intron (ENSGACG00000000898, intron 1 of 5)	2859	ENSGACG00000000898
scaffold_27-465	scaffold_27	2610580	2610796	+	26.4	0.724	20	6.3	0.5	12.68	1.32e-05	0.96	intron (ENSGACG00000000898, intron 1 of 5)	3584	ENSGACG00000000898
groupI-390	groupI	23156316	23156532	+	66.6	0.681	47	16	0.5	32	1.42e-17	0.99	Intergenic	-7063	ENSGACG00000014895
scaffold_47-10	scaffold_47	1288483	1288699	+	111.8	0.627	84	26.9	1	26.87	9.47e-28	0.87	promoter-TSS (ENSGACG00000000901)	24	ENSGACG00000000901
groupI-392	groupI	25415096	25415312	+	65.3	0.662	47	15.7	2	7.85	3.87e-09	0.95	Intergenic	-7770	ENSGACG00000015122
groupI-393	groupI	238574	238790	+	62.8	0.696	46	15.1	0.5	30.19	1.42e-17	0.94	Intergenic	-5984	ENSGACG00000004570
scaffold_157-7	scaffold_157	60577	60793	+	31.4	0.833	26	7.5	0.5	15.09	9.4e-07	0.91	5' UTR (ENSGACG00000000905, exon 1 of 5)	129	ENSGACG00000000905
groupI-395	groupI	1146610	1146826	+	51.5	0.558	46	12.4	2	6.19	1.36e-06	0.87	Intergenic	-28787	ENSGACG00000005285
scaffold_47-11	scaffold_47	1294566	1294782	+	119.3	0.613	84	28.7	1	28.68	1.25e-30	0.89	intron (ENSGACG00000000917, intron 1 of 13)	764	ENSGACG00000000917
groupI-397	groupI	2120038	2120254	+	60.3	0.76	46	14.5	2	7.25	2.93e-08	0.9	intron (ENSGACG00000005880, intron 8 of 11)	9935	ENSGACG00000005880
groupI-398	groupI	5621109	5621325	+	61.6	0.587	46	14.8	3	4.93	3.4e-06	0.92	Intergenic	-23667	ENSGACG00000007428
scaffold_157-2	scaffold_157	95706	95922	+	65.3	0.803	49	15.7	1	15.7	3e-13	0.91	promoter-TSS (ENSGACG00000000919)	99	ENSGACG00000000919
scaffold_27-29	scaffold_27	2749773	2749989	+	109.3	0.675	79	26.3	0.5	52.53	2.24e-35	0.88	promoter-TSS (ENSGACG00000000924)	-18	ENSGACG00000000924
scaffold_37-21	scaffold_37	915496	915712	+	46.5	0.732	37	11.2	0.5	22.34	7.42e-12	0.93	intron (ENSGACG00000000926, intron 1 of 10)	477	ENSGACG00000000926
groupI-400	groupI	10170517	10170733	+	61.6	0.772	46	14.8	2	7.4	2.93e-08	0.92	intron (ENSGACG00000010173, intron 3 of 8)	14909	ENSGACG00000010173
scaffold_37-7	scaffold_37	915996	916212	+	72.9	0.887	55	17.5	0.5	35.02	1.3e-20	0.9	promoter-TSS (ENSGACG00000000926)	-23	ENSGACG00000000926
scaffold_47-3	scaffold_47	1325105	1325321	+	148.2	0.65	106	35.6	2	17.81	4.76e-31	0.85	exon (ENSGACG00000000929, exon 1 of 10)	241	ENSGACG00000000929
groupI-404	groupI	12356267	12356483	+	61.6	0.803	46	14.8	1	14.79	4.52e-12	0.94	Intergenic	7196	ENSGACG00000011251
scaffold_37-14	scaffold_37	976416	976632	+	60.3	0.603	45	14.5	1	14.49	4.52e-12	0.97	exon (ENSGACG00000000933, exon 1 of 8)	226	ENSGACG00000000933
scaffold_37-25	scaffold_37	975522	975738	+	38.9	0.615	30	9.4	1	9.36	1.13e-06	0.94	promoter-TSS (ENSGACG00000000933)	-668	ENSGACG00000000933
scaffold_157-3	scaffold_157	142139	142355	+	57.8	0.806	46	13.9	0.5	27.77	1.19e-14	0.91	promoter-TSS (ENSGACG00000000939)	-747	ENSGACG00000000939
groupI-408	groupI	23375920	23376136	+	62.8	0.769	46	15.1	1	15.09	3e-13	0.96	intron (ENSGACG00000014934, intron 11 of 17)	7384	ENSGACG00000014933
scaffold_37-18	scaffold_37	1431194	1431410	+	49	0.705	42	11.8	2	5.89	8.31e-06	1	promoter-TSS (ENSGACG00000000940)	100	ENSGACG00000000940
groupI-41	groupI	14192052	14192268	+	145.7	0.704	104	35	1	35.02	3.66e-41	0.85	Intergenic	6760	ENSGACG00000011861
scaffold_27-217	scaffold_27	2826403	2826619	+	40.2	0.553	33	9.7	0.5	19.32	3.26e-09	0.9	promoter-TSS (ENSGACG00000000945)	-23	ENSGACG00000000945
scaffold_323-3	scaffold_323	7361	7577	+	45.2	0.9	35	10.9	0.5	21.74	1.63e-10	0.93	promoter-TSS (ENSGACG00000000948)	9	ENSGACG00000000948
scaffold_323-4	scaffold_323	8151	8367	+	26.4	0.6	21	6.3	0.5	12.68	1.32e-05	0.91	exon (ENSGACG00000000948, exon 5 of 7)	799	ENSGACG00000000948
scaffold_37-10	scaffold_37	1616341	1616557	+	66.6	0.536	51	16	1	16	3e-13	0.91	intron (ENSGACG00000000951, intron 1 of 7)	293	ENSGACG00000000951
scaffold_323-1	scaffold_323	9788	10004	+	202.2	0.826	138	48.6	1	48.6	3.03e-62	0.82	promoter-TSS (ENSGACG00000000954)	50	ENSGACG00000000954
groupI-415	groupI	1591670	1591886	+	64.1	0.811	45	15.4	1	15.4	3e-13	0.98	Intergenic	6480	ENSGACG00000005584
scaffold_323-2	scaffold_323	36026	36242	+	51.5	0.854	38	12.4	0.5	24.75	3.09e-13	0.97	intron (ENSGACG00000000957, intron 1 of 23)	109	ENSGACG00000000957
groupI-417	groupI	10174635	10174851	+	65.3	0.671	45	15.7	0.5	31.4	1.42e-17	1.02	5' UTR (ENSGACG00000010173, exon 1 of 7)	10791	ENSGACG00000010173
groupI-418	groupI	11715035	11715251	+	55.3	0.6	45	13.3	1	13.28	6.36e-11	0.93	Intergenic	-7673	ENSGACG00000022321
scaffold_47-30	scaffold_47	1531392	1531608	+	51.5	0.786	44	12.4	1	12.38	8.32e-10	0.87	intron (ENSGACG00000000958, intron 1 of 3)	123	ENSGACG00000000958
scaffold_157-1	scaffold_157	154450	154666	+	147	0.7	100	35.3	0.5	70.64	1.71e-51	0.9	promoter-TSS (ENSGACG00000000959)	-553	ENSGACG00000000959
scaffold_157-10	scaffold_157	155680	155896	+	33.9	0.622	25	8.2	0.5	16.3	5.88e-08	0.98	Intergenic	-1783	ENSGACG00000000959
scaffold_157-9	scaffold_157	153030	153246	+	31.4	0.571	26	7.5	0.5	15.09	9.4e-07	0.91	TTS (ENSGACG00000000959)	867	ENSGACG00000000959
groupI-422	groupI	14726478	14726694	+	54	0.662	45	13	3	4.33	7.14e-05	0.91	intron (ENSGACG00000012121, intron 3 of 10)	-10358	ENSGACG00000012128
scaffold_47-4	scaffold_47	1541859	1542075	+	145.7	0.842	104	35	0.5	70.04	1.71e-51	0.86	exon (ENSGACG00000000960, exon 1 of 2)	107	ENSGACG00000000960
scaffold_27-436	scaffold_27	2837513	2837729	+	27.6	0.7	21	6.6	0.5	13.28	1.32e-05	1.06	promoter-TSS (ENSGACG00000000963)	-340	ENSGACG00000000963
scaffold_37-23	scaffold_37	1701226	1701442	+	45.2	0.717	36	10.9	0.5	21.74	1.63e-10	0.88	Intergenic	-4454	ENSGACG00000000967
scaffold_37-12	scaffold_37	1742428	1742644	+	60.3	0.646	46	14.5	2	7.25	2.93e-08	0.92	promoter-TSS (ENSGACG00000000972)	893	ENSGACG00000000972
scaffold_27-196	scaffold_27	2850171	2850387	+	45.2	0.554	35	10.9	0.5	21.74	1.63e-10	0.9	Intergenic	-1479	ENSGACG00000000980
scaffold_27-346	scaffold_27	2851888	2852104	+	30.1	0.714	25	7.2	0.5	14.49	9.4e-07	0.95	5' UTR (ENSGACG00000000986, exon 1 of 10)	144	ENSGACG00000000986
scaffold_277-1	scaffold_277	15016	15232	+	118.1	0.634	84	28.4	0.5	56.75	7.41e-39	0.9	promoter-TSS (ENSGACG00000000991)	99	ENSGACG00000000991
groupI-43	groupI	25178961	25179177	+	145.7	0.618	102	35	2	17.51	4.76e-31	0.88	Intergenic	5207	ENSGACG00000015079
scaffold_108-1	scaffold_108	254194	254410	+	64.1	0.694	48	15.4	0.5	30.79	1.42e-17	0.93	Intergenic	-1476	ENSGACG00000001005
scaffold_37-22	scaffold_37	2221051	2221267	+	47.7	0.702	37	11.5	2	5.74	8.31e-06	0.92	Intergenic	-4945	ENSGACG00000001006
scaffold_37-5	scaffold_37	2218549	2218765	+	79.1	0.612	57	19	0.5	38.04	9.51e-24	0.97	Intergenic	-2443	ENSGACG00000001006
scaffold_37-9	scaffold_37	2219982	2220198	+	61.6	0.643	52	14.8	0.5	29.58	4.25e-16	0.88	Intergenic	-3876	ENSGACG00000001006
groupI-436	groupI	2053541	2053757	+	56.5	0.573	44	13.6	2	6.79	2.07e-07	0.91	Intergenic	11815	ENSGACG00000005843
groupI-437	groupI	5341131	5341347	+	60.3	0.763	44	14.5	2	7.25	2.93e-08	0.97	intron (ENSGACG00000007267, intron 1 of 5)	5326	ENSGACG00000007267
groupI-438	groupI	5907986	5908202	+	60.3	0.597	44	14.5	0.5	28.98	4.25e-16	0.94	Intergenic	7590	ENSGACG00000007670
scaffold_277-2	scaffold_277	29228	29444	+	82.9	0.627	64	19.9	3	6.64	5.59e-10	0.9	exon (ENSGACG00000001007, exon 5 of 7)	1449	ENSGACG00000001007
scaffold_27-437	scaffold_27	2893782	2893998	+	26.4	0.656	21	6.3	0.5	12.68	1.32e-05	0.96	Intergenic	-1938	ENSGACG00000001008
scaffold_27-206	scaffold_27	2923630	2923846	+	42.7	0.738	34	10.3	1	10.26	1.11e-07	0.93	Intergenic	-1722	ENSGACG00000001011
scaffold_27-46	scaffold_27	2920624	2920840	+	95.5	0.635	70	22.9	1	22.94	3.42e-22	0.89	intron (ENSGACG00000001011, intron 2 of 3)	1284	ENSGACG00000001011
scaffold_27-128	scaffold_27	2928565	2928781	+	56.5	0.655	45	13.6	3	4.53	1.61e-05	0.89	Intergenic	-1049	ENSGACG00000001013
groupI-444	groupI	10133050	10133266	+	57.8	0.676	44	13.9	0.5	27.77	1.19e-14	0.91	Intergenic	-14737	ENSGACG00000010161
scaffold_27-116	scaffold_27	2934451	2934667	+	59	0.597	47	14.2	3	4.73	3.4e-06	0.88	TTS (ENSGACG00000001016)	4172	ENSGACG00000001016
scaffold_37-13	scaffold_37	2271246	2271462	+	59	0.582	46	14.2	3	4.73	3.4e-06	0.9	Intergenic	-2458	ENSGACG00000001021
scaffold_37-8	scaffold_37	2268916	2269132	+	72.9	0.541	53	17.5	2	8.75	5.61e-11	0.93	promoter-TSS (ENSGACG00000001021)	-128	ENSGACG00000001021
scaffold_27-124	scaffold_27	2946323	2946539	+	59	0.742	46	14.2	0.5	28.38	4.25e-16	0.93	promoter-TSS (ENSGACG00000001022)	-23	ENSGACG00000001022
scaffold_27-144	scaffold_27	2949559	2949775	+	52.8	0.649	42	12.7	1	12.68	8.32e-10	0.87	Intergenic	-3259	ENSGACG00000001022
groupI-45	groupI	3248161	3248377	+	138.2	0.684	100	33.2	0.5	66.41	8.13e-48	0.84	Intergenic	-25231	ENSGACG00000006478
scaffold_27-259	scaffold_27	2952826	2953042	+	37.7	0.591	30	9.1	0.5	18.11	3.26e-09	0.97	Intergenic	-2555	ENSGACG00000001025
groupI-451	groupI	19538915	19539131	+	59	0.807	44	14.2	0.5	28.38	4.25e-16	0.93	Intergenic	-6289	ENSGACG00000013633
scaffold_27-11	scaffold_27	2989388	2989604	+	138.2	0.676	100	33.2	4	8.3	1.76e-19	0.87	promoter-TSS (ENSGACG00000001035)	-269	ENSGACG00000001035
scaffold_221-3	scaffold_221	22126	22342	+	74.1	0.761	54	17.8	3	5.94	2.16e-08	0.93	intron (ENSGACG00000001041, intron 1 of 7)	-1671	ENSGACG00000001041
scaffold_27-14	scaffold_27	3008589	3008805	+	136.9	0.654	96	32.9	0.5	65.81	5.37e-46	0.88	intron (ENSGACG00000001042, intron 1 of 5)	170	ENSGACG00000001042
scaffold_27-145	scaffold_27	3014316	3014532	+	56.5	0.712	42	13.6	3	4.53	1.61e-05	0.95	intron (ENSGACG00000001049, intron 1 of 2)	243	ENSGACG00000001049
scaffold_27-70	scaffold_27	3019368	3019584	+	86.7	0.767	59	20.8	2	10.41	6.44e-14	0.98	promoter-TSS (ENSGACG00000001052)	-338	ENSGACG00000001052
groupI-457	groupI	24208958	24209174	+	57.8	0.607	44	13.9	2	6.94	2.07e-07	0.93	Intergenic	-38382	ENSGACG00000015027
scaffold_27-81	scaffold_27	3018652	3018868	+	72.9	0.676	56	17.5	0.5	35.02	1.3e-20	0.88	Intergenic	-1054	ENSGACG00000001052
groupI-459	groupI	975155	975371	+	56.5	0.678	43	13.6	1	13.58	6.36e-11	0.95	intron (ENSGACG00000005214, intron 5 of 23)	16259	ENSGACG00000005214
scaffold_27-288	scaffold_27	3030927	3031143	+	32.7	0.737	28	7.8	1	7.85	8.32e-05	0.91	Intergenic	-1856	ENSGACG00000001056
groupI-461	groupI	2116978	2117194	+	55.3	0.6	43	13.3	1	13.28	6.36e-11	0.89	intron (ENSGACG00000005880, intron 8 of 11)	6875	ENSGACG00000005880
groupI-463	groupI	4379533	4379749	+	50.2	0.738	43	12.1	0.5	24.15	3.09e-13	0.94	intron (ENSGACG00000006917, intron 3 of 34)	17927	ENSGACG00000006917
scaffold_27-468	scaffold_27	3031576	3031792	+	25.1	0.913	20	6	0.5	12.08	1.32e-05	0.96	TTS (ENSGACG00000001058)	2148	ENSGACG00000001058
groupI-465	groupI	6385836	6386052	+	54	0.654	43	13	3	4.33	7.14e-05	0.91	Intergenic	10801	ENSGACG00000008046
groupI-466	groupI	7730669	7730885	+	54	0.714	43	13	3	4.33	7.14e-05	0.87	Intergenic	-11801	ENSGACG00000008738
scaffold_27-129	scaffold_27	3034086	3034302	+	59	0.742	45	14.2	4	3.55	7.63e-05	0.93	promoter-TSS (ENSGACG00000001059)	97	ENSGACG00000001059
scaffold_27-327	scaffold_27	3049996	3050212	+	32.7	0.676	26	7.8	0.5	15.7	9.4e-07	0.91	promoter-TSS (ENSGACG00000001061)	2	ENSGACG00000001061
groupI-469	groupI	9283285	9283501	+	54	0.656	43	13	0.5	25.96	3.09e-13	0.87	Intergenic	-13477	ENSGACG00000009507
scaffold_27-388	scaffold_27	3047989	3048205	+	28.9	0.706	23	6.9	0.5	13.89	1.32e-05	0.95	intron (ENSGACG00000001061, intron 1 of 5)	2009	ENSGACG00000001061
groupI-470	groupI	13552792	13553008	+	51.5	0.771	43	12.4	1	12.38	8.32e-10	0.89	intron (ENSGACG00000011555, intron 38 of 56)	66186	ENSGACG00000011579
scaffold_150-7	scaffold_150	15489	15705	+	81.7	0.761	62	19.6	1	19.62	3.18e-18	0.93	promoter-TSS (ENSGACG00000001062)	66	ENSGACG00000001062
groupI-472	groupI	15403635	15403851	+	51.5	0.635	43	12.4	3	4.13	7.14e-05	0.89	Intergenic	-10944	ENSGACG00000012279
scaffold_150-3	scaffold_150	24423	24639	+	124.4	0.576	92	29.9	2	14.94	8.8e-24	0.87	intron (ENSGACG00000001066, intron 2 of 8)	353	ENSGACG00000001066
groupI-474	groupI	18007320	18007536	+	59	0.787	43	14.2	0.5	28.38	4.25e-16	0.97	Intergenic	9748	ENSGACG00000013418
scaffold_150-4	scaffold_150	24013	24229	+	128.1	0.609	91	30.8	4	7.7	9.13e-17	0.88	intron (ENSGACG00000001066, intron 2 of 8)	763	ENSGACG00000001066
groupI-476	groupI	19699895	19700111	+	57.8	0.698	43	13.9	1	13.89	6.36e-11	0.93	intron (ENSGACG00000013682, intron 24 of 41)	-54523	ENSGACG00000013689
scaffold_27-110	scaffold_27	3130731	3130947	+	61.6	0.581	48	14.8	1	14.79	4.52e-12	0.9	intron (ENSGACG00000001070, intron 1 of 8)	363	ENSGACG00000001070
groupI-478	groupI	1953475	1953691	+	49	0.623	42	11.8	2	5.89	8.31e-06	0.92	intron (ENSGACG00000005764, intron 1 of 3)	7900	ENSGACG00000005764
scaffold_150-9	scaffold_150	27863	28079	+	76.6	0.784	55	18.4	4	4.6	2.48e-07	0.94	promoter-TSS (ENSGACG00000001072)	87	ENSGACG00000001072
scaffold_121-6	scaffold_121	127231	127447	+	37.7	0.522	30	9.1	0.5	18.11	3.26e-09	0.94	intron (ENSGACG00000001074, intron 1 of 6)	-1835	ENSGACG00000001074
groupI-480	groupI	3991402	3991618	+	55.3	0.75	42	13.3	0.5	26.57	1.19e-14	0.91	intron (ENSGACG00000006638, intron 2 of 18)	7312	ENSGACG00000006638
groupI-482	groupI	7809845	7810061	+	55.3	0.583	42	13.3	0.5	26.57	1.19e-14	0.93	intron (ENSGACG00000008790, intron 6 of 7)	5574	ENSGACG00000008790
scaffold_150-6	scaffold_150	59513	59729	+	84.2	0.837	64	20.2	0.5	40.45	2.38e-25	0.91	Intergenic	-4515	ENSGACG00000001078
scaffold_27-83	scaffold_27	3132240	3132456	+	72.9	0.726	56	17.5	0.5	35.02	1.3e-20	0.92	intron (ENSGACG00000001082, intron 1 of 2)	136	ENSGACG00000001082
groupI-485	groupI	10809197	10809413	+	50.2	0.565	42	12.1	3	4.03	7.14e-05	0.87	Intergenic	10787	ENSGACG00000010386
groupI-487	groupI	14371806	14372022	+	51.5	0.652	42	12.4	1	12.38	8.32e-10	0.92	intron (ENSGACG00000011959, intron 1 of 25)	7484	ENSGACG00000011959
scaffold_150-20	scaffold_150	80660	80876	+	33.9	0.784	28	8.2	0.5	16.3	5.88e-08	0.98	intron (ENSGACG00000001087, intron 1 of 8)	105	ENSGACG00000001087
scaffold_27-24	scaffold_27	3179211	3179427	+	114.3	0.688	85	27.5	2	13.74	1.8e-21	0.86	intron (ENSGACG00000001089, intron 1 of 1)	174	ENSGACG00000001089
scaffold_27-3	scaffold_27	3182056	3182272	+	189.7	0.538	135	45.6	0.5	91.17	1.44e-70	0.79	intron (ENSGACG00000001090, intron 1 of 4)	359	ENSGACG00000001090
groupI-490	groupI	16284278	16284494	+	47.7	0.667	42	11.5	1	11.47	1e-08	0.87	intron (ENSGACG00000012628, intron 2 of 6)	5332	ENSGACG00000012628
groupI-491	groupI	16861035	16861251	+	55.3	0.677	42	13.3	3	4.43	1.61e-05	0.91	intron (ENSGACG00000013115, intron 9 of 14)	13189	ENSGACG00000013115
groupI-492	groupI	19539702	19539918	+	56.5	0.591	42	13.6	2	6.79	2.07e-07	0.93	Intergenic	-5502	ENSGACG00000013633
groupI-493	groupI	20428221	20428437	+	56.5	0.816	42	13.6	1	13.58	6.36e-11	0.93	intron (ENSGACG00000013923, intron 10 of 26)	8426	ENSGACG00000013923
scaffold_150-5	scaffold_150	109148	109364	+	101.8	0.798	74	24.5	0.5	48.91	5.83e-32	0.91	Intergenic	-3900	ENSGACG00000001091
groupI-495	groupI	22767183	22767399	+	55.3	0.729	42	13.3	0.5	26.57	1.19e-14	0.96	exon (ENSGACG00000014773, exon 1 of 49)	-9273	ENSGACG00000014773
groupI-496	groupI	23133579	23133795	+	55.3	0.559	42	13.3	1	13.28	6.36e-11	0.91	intron (ENSGACG00000014889, intron 3 of 29)	6461	ENSGACG00000014889
scaffold_150-14	scaffold_150	115593	115809	+	56.5	0.618	44	13.6	1	13.58	6.36e-11	0.91	promoter-TSS (ENSGACG00000001092)	-3	ENSGACG00000001092
groupI-498	groupI	24164935	24165151	+	52.8	0.573	42	12.7	1	12.68	8.32e-10	0.89	Intergenic	-9834	ENSGACG00000015026
groupI-499	groupI	25010676	25010892	+	55.3	0.629	42	13.3	1	13.28	6.36e-11	0.91	Intergenic	-5883	ENSGACG00000022197
scaffold_150-21	scaffold_150	116162	116378	+	33.9	0.774	28	8.2	0.5	16.3	5.88e-08	0.91	promoter-TSS (ENSGACG00000001092)	-572	ENSGACG00000001092
scaffold_150-15	scaffold_150	119410	119626	+	50.2	0.704	40	12.1	1	12.08	8.32e-10	0.9	intron (ENSGACG00000001093, intron 1 of 4)	125	ENSGACG00000001093
scaffold_121-2	scaffold_121	167430	167646	+	69.1	0.574	54	16.6	0.5	33.21	4.42e-19	0.92	intron (ENSGACG00000001095, intron 1 of 11)	354	ENSGACG00000001095
groupI-501	groupI	26642990	26643206	+	56.5	0.677	42	13.6	1	13.58	6.36e-11	0.93	Intergenic	-20471	ENSGACG00000015240
scaffold_150-19	scaffold_150	129770	129986	+	38.9	0.738	29	9.4	0.5	18.72	3.26e-09	1	Intergenic	-1910	ENSGACG00000001098
scaffold_121-10	scaffold_121	247810	248026	+	33.9	0.657	26	8.2	0.5	16.3	5.88e-08	0.98	Intergenic	-2535	ENSGACG00000001102
scaffold_121-3	scaffold_121	245787	246003	+	56.5	0.69	46	13.6	0.5	27.17	1.19e-14	0.89	Intergenic	-4558	ENSGACG00000001102
groupI-506	groupI	3288141	3288357	+	51.5	0.684	41	12.4	1	12.38	8.32e-10	0.89	intron (ENSGACG00000006478, intron 1 of 6)	14749	ENSGACG00000006478
scaffold_150-12	scaffold_150	144362	144578	+	61.6	0.847	49	14.8	1	14.79	4.52e-12	0.88	intron (ENSGACG00000001103, intron 1 of 23)	108	ENSGACG00000001103
scaffold_150-8	scaffold_150	163459	163675	+	71.6	0.535	57	17.2	1	17.21	1.09e-15	0.88	intron (ENSGACG00000001105, intron 1 of 5)	-4194	ENSGACG00000001105
scaffold_129-1	scaffold_129	32851	33067	+	129.4	0.698	92	31.1	0.5	62.19	3.43e-44	0.87	promoter-TSS (ENSGACG00000001106)	-962	ENSGACG00000001106
scaffold_150-1	scaffold_150	175969	176185	+	128.1	0.771	95	30.8	0.5	61.58	2.13e-42	0.86	exon (ENSGACG00000001108, exon 1 of 4)	-1013	ENSGACG00000001108
groupI-510	groupI	7699753	7699969	+	54	0.481	41	13	3	4.33	7.14e-05	0.91	Intergenic	-15281	ENSGACG00000022237
scaffold_150-10	scaffold_150	177169	177385	+	72.9	0.769	55	17.5	2	8.75	5.61e-11	0.9	exon (ENSGACG00000001108, exon 1 of 3)	187	ENSGACG00000001108
scaffold_150-2	scaffold_150	176362	176578	+	128.1	0.66	93	30.8	1	30.79	1.43e-33	0.86	promoter-TSS (ENSGACG00000001108)	-620	ENSGACG00000001108
scaffold_221-1	scaffold_221	44223	44439	+	80.4	0.709	60	19.3	3	6.44	5.59e-10	0.95	intron (ENSGACG00000001109, intron 1 of 7)	292	ENSGACG00000001109
scaffold_129-11	scaffold_129	36431	36647	+	51.5	0.746	41	12.4	0.5	24.75	3.09e-13	0.89	promoter-TSS (ENSGACG00000001111)	17	ENSGACG00000001111
scaffold_121-5	scaffold_121	283199	283415	+	37.7	0.696	32	9.1	0.5	18.11	3.26e-09	0.94	intron (ENSGACG00000001116, intron 1 of 5)	172	ENSGACG00000001116
scaffold_622-1	scaffold_622	553	769	+	47.7	0.673	38	11.5	0.5	22.94	7.42e-12	0.92	promoter-TSS (ENSGACG00000001118)	-35	ENSGACG00000001118
groupI-517	groupI	11294986	11295202	+	51.5	0.684	41	12.4	1	12.38	8.32e-10	0.92	Intergenic	-49806	ENSGACG00000010697
groupI-518	groupI	13558035	13558251	+	54	0.613	41	13	3	4.33	7.14e-05	0.91	intron (ENSGACG00000011555, intron 39 of 56)	60943	ENSGACG00000011579
scaffold_622-2	scaffold_622	4039	4255	+	25.1	0.739	21	6	0.5	12.08	1.32e-05	0.91	intron (ENSGACG00000001118, intron 5 of 14)	3451	ENSGACG00000001118
scaffold_221-5	scaffold_221	57585	57801	+	31.4	0.73	27	7.5	1	7.55	8.32e-05	0.91	promoter-TSS (ENSGACG00000001120)	-108	ENSGACG00000001120
scaffold_121-11	scaffold_121	302868	303084	+	31.4	0.703	26	7.5	1	7.55	8.32e-05	0.99	promoter-TSS (ENSGACG00000001122)	-234	ENSGACG00000001122
groupI-521	groupI	16858305	16858521	+	51.5	0.657	41	12.4	1	12.38	8.32e-10	0.94	exon (ENSGACG00000013115, exon 11 of 15)	-11205	ENSGACG00000013091
groupI-522	groupI	17168431	17168647	+	54	0.72	41	13	0.5	25.96	3.09e-13	0.91	Intergenic	9921	ENSGACG00000013233
scaffold_150-11	scaffold_150	187533	187749	+	75.4	0.782	55	18.1	1	18.11	6.06e-17	0.96	intron (ENSGACG00000001124, intron 1 of 2)	169	ENSGACG00000001124
scaffold_129-4	scaffold_129	57380	57596	+	96.7	0.74	67	23.2	1	23.25	1.48e-23	0.94	promoter-TSS (ENSGACG00000001125)	-220	ENSGACG00000001131
scaffold_129-18	scaffold_129	59711	59927	+	38.9	0.757	31	9.4	0.5	18.72	3.26e-09	0.97	TTS (ENSGACG00000001131)	248	ENSGACG00000001132
scaffold_27-137	scaffold_27	3197109	3197325	+	56.5	0.717	43	13.6	1	13.58	6.36e-11	0.93	promoter-TSS (ENSGACG00000001134)	-473	ENSGACG00000001134
groupI-528	groupI	23337075	23337291	+	54	0.667	41	13	2	6.49	1.36e-06	0.91	intron (ENSGACG00000014926, intron 22 of 26)	-17749	ENSGACG00000014931
groupI-529	groupI	23704471	23704687	+	54	0.642	41	13	1	12.98	8.32e-10	0.94	intron (ENSGACG00000014983, intron 2 of 8)	7072	ENSGACG00000014983
scaffold_27-164	scaffold_27	3196460	3196676	+	52.8	0.559	39	12.7	2	6.34	1.36e-06	0.96	promoter-TSS (ENSGACG00000001112)	176	ENSGACG00000001134
groupI-530	groupI	24993483	24993699	+	57.8	0.688	41	13.9	0.5	27.77	1.19e-14	1	exon (ENSGACG00000015068, exon 9 of 35)	6442	ENSGACG00000015068
scaffold_146-4	scaffold_146	7551	7767	+	52.8	0.763	43	12.7	2	6.34	1.36e-06	0.91	Intergenic	-1781	ENSGACG00000001136
scaffold_146-5	scaffold_146	9341	9557	+	54	0.724	43	13	1	12.98	8.32e-10	0.89	exon (ENSGACG00000001138, exon 16 of 18)	-3571	ENSGACG00000001136
scaffold_146-2	scaffold_146	14563	14779	+	95.5	0.889	73	22.9	0.5	45.89	1.29e-28	0.87	promoter-TSS (ENSGACG00000001138)	-439	ENSGACG00000001138
groupI-534	groupI	1955423	1955639	+	47.7	0.547	40	11.5	0.5	22.94	7.42e-12	0.87	intron (ENSGACG00000005764, intron 1 of 3)	5952	ENSGACG00000005764
scaffold_237-2	scaffold_237	1484	1700	+	95.5	0.667	71	22.9	0.5	45.89	1.29e-28	0.9	Intergenic	2335	ENSGACG00000001139
groupI-536	groupI	3370496	3370712	+	50.2	0.72	40	12.1	2	6.04	1.36e-06	0.87	Intergenic	18166	ENSGACG00000006559
scaffold_237-4	scaffold_237	141	357	+	52.8	0.698	43	12.7	2	6.34	1.36e-06	0.94	Intergenic	3678	ENSGACG00000001139
groupI-538	groupI	5728445	5728661	+	56.5	0.738	40	13.6	1	13.58	6.36e-11	1	Intergenic	-17202	ENSGACG00000007444
scaffold_27-111	scaffold_27	3222055	3222271	+	69.1	0.791	48	16.6	0.5	33.21	4.42e-19	0.98	Intergenic	-2573	ENSGACG00000001143
groupI-54	groupI	18344317	18344533	+	129.4	0.635	96	31.1	1	31.09	4.62e-35	0.84	intron (ENSGACG00000013486, intron 1 of 5)	-8258	ENSGACG00000013486
scaffold_27-117	scaffold_27	3219624	3219840	+	56.5	0.692	47	13.6	2	6.79	2.07e-07	0.87	promoter-TSS (ENSGACG00000001143)	-142	ENSGACG00000001143
groupI-541	groupI	8635566	8635782	+	52.8	0.615	40	12.7	2	6.34	1.36e-06	0.96	intron (ENSGACG00000009184, intron 6 of 15)	23425	ENSGACG00000009184
scaffold_129-5	scaffold_129	86810	87026	+	74.1	0.6	59	17.8	3	5.94	2.16e-08	0.88	promoter-TSS (ENSGACG00000001144)	-329	ENSGACG00000001144
scaffold_237-1	scaffold_237	13066	13282	+	133.2	0.773	99	32	7	4.57	2.23e-11	0.85	promoter-TSS (ENSGACG00000001142)	180	ENSGACG00000001145
groupI-545	groupI	11040052	11040268	+	50.2	0.93	40	12.1	2	6.04	1.36e-06	0.92	Intergenic	-8784	ENSGACG00000010555
scaffold_237-3	scaffold_237	12702	12918	+	65.3	0.761	52	15.7	1	15.7	3e-13	0.89	promoter-TSS (ENSGACG00000001142)	-184	ENSGACG00000001145
groupI-547	groupI	14557063	14557279	+	54	0.574	40	13	0.5	25.96	3.09e-13	0.96	Intergenic	-28443	ENSGACG00000012069
groupI-548	groupI	15601150	15601366	+	52.8	0.682	40	12.7	1	12.68	8.32e-10	0.94	Intergenic	35687	ENSGACG00000012299
groupI-549	groupI	16023564	16023780	+	50.2	0.638	40	12.1	1	12.08	8.32e-10	0.87	intron (ENSGACG00000012524, intron 23 of 45)	23086	ENSGACG00000012524
scaffold_129-10	scaffold_129	87479	87695	+	62.8	0.675	50	15.1	0.5	30.19	1.42e-17	0.94	promoter-TSS (ENSGACG00000001144)	198	ENSGACG00000001147
scaffold_146-1	scaffold_146	30511	30727	+	131.9	0.77	94	31.7	1	31.7	4.62e-35	0.87	promoter-TSS (ENSGACG00000001148)	74	ENSGACG00000001148
groupI-551	groupI	19999707	19999923	+	52.8	0.597	40	12.7	0.5	25.36	3.09e-13	0.94	intron (ENSGACG00000013730, intron 9 of 13)	6994	ENSGACG00000013730
scaffold_129-21	scaffold_129	100207	100423	+	28.9	0.719	24	6.9	0.5	13.89	1.32e-05	0.91	promoter-TSS (ENSGACG00000001154)	71	ENSGACG00000001154
scaffold_27-207	scaffold_27	3231538	3231754	+	40.2	0.7	34	9.7	0.5	19.32	3.26e-09	0.96	Intergenic	-2006	ENSGACG00000001156
groupI-554	groupI	22251379	22251595	+	49	0.589	40	11.8	1	11.77	1e-08	0.9	Intergenic	8832	ENSGACG00000014576
groupI-555	groupI	22741731	22741947	+	50.2	0.65	40	12.1	0.5	24.15	3.09e-13	0.92	Intergenic	15630	ENSGACG00000014754
scaffold_27-289	scaffold_27	3233659	3233875	+	35.2	0.682	28	8.5	0.5	16.91	5.88e-08	0.94	intron (ENSGACG00000001156, intron 1 of 9)	115	ENSGACG00000001156
scaffold_129-7	scaffold_129	106068	106284	+	80.4	0.855	56	19.3	1	19.32	3.18e-18	0.96	Intergenic	-1617	ENSGACG00000001158
scaffold_129-15	scaffold_129	121052	121268	+	45.2	0.704	35	10.9	0.5	21.74	1.63e-10	0.96	intron (ENSGACG00000001161, intron 2 of 17)	2579	ENSGACG00000001161
groupI-560	groupI	25510689	25510905	+	51.5	0.556	40	12.4	0.5	24.75	3.09e-13	0.92	Intergenic	5842	ENSGACG00000015151
scaffold_129-8	scaffold_129	120629	120845	+	70.3	0.732	53	16.9	0.5	33.81	4.42e-19	0.92	intron (ENSGACG00000001161, intron 2 of 17)	2156	ENSGACG00000001161
groupI-562	groupI	1952893	1953109	+	50.2	0.642	39	12.1	1	12.08	8.32e-10	0.92	intron (ENSGACG00000005764, intron 1 of 3)	8482	ENSGACG00000005764
scaffold_129-9	scaffold_129	119012	119228	+	66.6	0.765	52	16	2	8	3.87e-09	0.89	intron (ENSGACG00000001161, intron 1 of 5)	539	ENSGACG00000001161
scaffold_218-1	scaffold_218	24541	24757	+	81.7	0.897	62	19.6	0.5	39.24	9.51e-24	0.93	promoter-TSS (ENSGACG00000001162)	92	ENSGACG00000001162
groupI-565	groupI	7811960	7812176	+	49	0.75	39	11.8	1	11.77	1e-08	0.9	intron (ENSGACG00000008790, intron 6 of 7)	7689	ENSGACG00000008790
scaffold_27-67	scaffold_27	3239830	3240046	+	84.2	0.726	60	20.2	2	10.11	6.44e-14	0.95	promoter-TSS (ENSGACG00000001164)	-4604	ENSGACG00000001164
groupI-567	groupI	10171045	10171261	+	50.2	0.767	39	12.1	1	12.08	8.32e-10	0.94	intron (ENSGACG00000010173, intron 3 of 8)	14381	ENSGACG00000010173
groupI-568	groupI	11394448	11394664	+	52.8	0.661	39	12.7	3	4.23	7.14e-05	0.96	intron (ENSGACG00000010711, intron 3 of 5)	11950	ENSGACG00000010711
scaffold_146-6	scaffold_146	191025	191241	+	54	0.7	40	13	3	4.33	7.14e-05	0.94	intron (ENSGACG00000001170, intron 1 of 5)	132	ENSGACG00000001170
scaffold_27-227	scaffold_27	3248561	3248777	+	41.5	0.66	32	10	1	9.96	1.13e-06	0.93	TTS (ENSGACG00000001164)	-1057	ENSGACG00000001171
groupI-570	groupI	12280608	12280824	+	47.7	0.534	39	11.5	1	11.47	1e-08	0.87	intron (ENSGACG00000011157, intron 1 of 6)	12543	ENSGACG00000011157
groupI-571	groupI	14641954	14642170	+	47.7	0.722	39	11.5	0.5	22.94	7.42e-12	0.9	intron (ENSGACG00000012069, intron 13 of 28)	56448	ENSGACG00000012069
scaffold_129-13	scaffold_129	162032	162248	+	47.7	0.6	39	11.5	1	11.47	1e-08	0.9	TTS (ENSGACG00000001173)	3760	ENSGACG00000001173
groupI-573	groupI	16882337	16882553	+	50.2	0.694	39	12.1	1	12.08	8.32e-10	0.92	intron (ENSGACG00000013115, intron 1 of 21)	-8113	ENSGACG00000013115
scaffold_129-16	scaffold_129	157820	158036	+	44	0.878	34	10.6	2	5.28	4.65e-05	0.96	promoter-TSS (ENSGACG00000001173)	-452	ENSGACG00000001173
scaffold_129-2	scaffold_129	159155	159371	+	125.6	0.808	90	30.2	1	30.19	1.43e-33	0.89	intron (ENSGACG00000001173, intron 1 of 4)	883	ENSGACG00000001173
groupI-577	groupI	20937364	20937580	+	49	0.66	39	11.8	0.5	23.55	7.42e-12	0.9	Intergenic	6871	ENSGACG00000014133
groupI-578	groupI	21692805	21693021	+	47.7	0.705	39	11.5	2	5.74	8.31e-06	0.87	Intergenic	-7199	ENSGACG00000014324
groupI-579	groupI	21693720	21693936	+	46.5	0.783	39	11.2	0.5	22.34	7.42e-12	0.88	Intergenic	-6284	ENSGACG00000014324
groupI-58	groupI	15982848	15983064	+	116.8	0.75	93	28.1	0.5	56.15	7.41e-39	0.83	intron (ENSGACG00000012517, intron 5 of 8)	7366	ENSGACG00000012517
scaffold_129-6	scaffold_129	158437	158653	+	80.4	0.753	58	19.3	1	19.32	3.18e-18	0.98	intron (ENSGACG00000001173, intron 1 of 4)	165	ENSGACG00000001173
scaffold_218-2	scaffold_218	81275	81491	+	30.1	0.769	27	7.2	0.5	14.49	9.4e-07	0.99	promoter-TSS (ENSGACG00000001174)	92	ENSGACG00000001174
scaffold_129-3	scaffold_129	172250	172466	+	87.9	0.826	69	21.1	0.5	42.26	5.66e-27	0.91	promoter-TSS (ENSGACG00000001175)	69	ENSGACG00000001175
groupI-583	groupI	25090418	25090634	+	49	0.632	39	11.8	1	11.77	1e-08	0.9	Intergenic	-48591	ENSGACG00000015070
groupI-584	groupI	25416407	25416623	+	51.5	0.59	39	12.4	2	6.19	1.36e-06	0.94	Intergenic	-6459	ENSGACG00000015122
scaffold_27-47	scaffold_27	3253773	3253989	+	89.2	0.768	68	21.4	0.5	42.87	5.66e-27	0.89	promoter-TSS (ENSGACG00000001176)	11	ENSGACG00000001176
scaffold_129-17	scaffold_129	176133	176349	+	42.7	0.886	33	10.3	0.5	20.53	1.63e-10	0.93	Intergenic	-3518	ENSGACG00000001177
scaffold_1336-1	scaffold_1336	2105	2321	+	47.7	0.714	38	11.5	1	11.47	1e-08	0.92	Intergenic	2875	ENSGACG00000001178
groupI-588	groupI	3894718	3894934	+	49	0.686	38	11.8	2	5.89	8.31e-06	0.95	Intergenic	-40267	ENSGACG00000006635
groupI-59	groupI	19994263	19994479	+	138.2	0.65	93	33.2	1	33.21	4.36e-38	0.92	intron (ENSGACG00000013730, intron 13 of 13)	12438	ENSGACG00000013730
scaffold_285-2	scaffold_285	7647	7863	+	65.3	0.743	49	15.7	0.5	31.4	1.42e-17	0.93	promoter-TSS (ENSGACG00000001184)	-389	ENSGACG00000001184
scaffold_285-3	scaffold_285	7186	7402	+	61.6	0.614	46	14.8	2	7.4	2.93e-08	0.98	promoter-TSS (ENSGACG00000001184)	72	ENSGACG00000001184
groupI-592	groupI	8869720	8869936	+	46.5	0.577	38	11.2	2	5.58	8.31e-06	0.88	Intergenic	-21128	ENSGACG00000009257
groupI-593	groupI	10141725	10141941	+	49	0.647	38	11.8	2	5.89	8.31e-06	0.92	intron (ENSGACG00000010161, intron 1 of 10)	-6062	ENSGACG00000010161
groupI-594	groupI	10501382	10501598	+	50.2	0.72	38	12.1	0.5	24.15	3.09e-13	0.92	Intergenic	-8591	ENSGACG00000010268
scaffold_285-1	scaffold_285	25461	25677	+	76.6	0.73	57	18.4	1	18.41	6.06e-17	0.92	Intergenic	-1701	ENSGACG00000001186
groupI-597	groupI	14980005	14980221	+	46.5	0.74	38	11.2	2	5.58	8.31e-06	0.88	Intergenic	-36918	ENSGACG00000012227
groupI-598	groupI	15077988	15078204	+	47.7	0.66	38	11.5	0.5	22.94	7.42e-12	0.92	Intergenic	-45055	ENSGACG00000012236
groupI-599	groupI	16207588	16207804	+	49	0.551	38	11.8	1	11.77	1e-08	0.9	Intergenic	-19536	ENSGACG00000012627
scaffold_27-112	scaffold_27	3289356	3289572	+	66.6	0.708	48	16	1	16	3e-13	0.95	promoter-TSS (ENSGACG00000001188)	-511	ENSGACG00000001188
scaffold_27-146	scaffold_27	3288600	3288816	+	51.5	0.611	42	12.4	0.5	24.75	3.09e-13	0.92	exon (ENSGACG00000001188, exon 1 of 14)	245	ENSGACG00000001188
scaffold_285-4	scaffold_285	33575	33791	+	46.5	0.783	37	11.2	0.5	22.34	7.42e-12	0.9	intron (ENSGACG00000001190, intron 1 of 8)	141	ENSGACG00000001190
scaffold_181-3	scaffold_181	16471	16687	+	72.9	0.808	57	17.5	2	8.75	5.61e-11	0.88	promoter-TSS (ENSGACG00000001204)	97	ENSGACG00000001204
scaffold_27-390	scaffold_27	3430773	3430989	+	28.9	0.571	23	6.9	0.5	13.89	1.32e-05	0.91	Intergenic	-4456	ENSGACG00000001206
groupI-605	groupI	22256113	22256329	+	49	0.656	38	11.8	1	11.77	1e-08	0.92	Intergenic	-9051	ENSGACG00000014578
groupI-606	groupI	24180618	24180834	+	45.2	0.667	38	10.9	2	5.43	4.65e-05	0.93	Intergenic	-25517	ENSGACG00000015026
scaffold_27-166	scaffold_27	3389936	3390152	+	50.2	0.627	39	12.1	0.5	24.15	3.09e-13	0.94	intron (ENSGACG00000001208, intron 4 of 11)	2255	ENSGACG00000001208
groupI-608	groupI	27051157	27051373	+	52.8	0.569	38	12.7	1	12.68	8.32e-10	0.96	intron (ENSGACG00000015339, intron 26 of 36)	16248	ENSGACG00000015339
scaffold_293-1	scaffold_293	48620	48836	+	175.9	0.688	122	42.3	0.5	84.53	9.82e-65	0.83	exon (ENSGACG00000001212, exon 2 of 4)	325	ENSGACG00000001212
scaffold_293-2	scaffold_293	48207	48423	+	76.6	0.707	60	18.4	1	18.41	6.06e-17	0.91	exon (ENSGACG00000001212, exon 4 of 4)	738	ENSGACG00000001212
scaffold_27-198	scaffold_27	3491745	3491961	+	47.7	0.547	35	11.5	2	5.74	8.31e-06	0.98	exon (ENSGACG00000001219, exon 1 of 8)	466	ENSGACG00000001219
scaffold_27-167	scaffold_27	3524570	3524786	+	47.7	0.707	39	11.5	0.5	22.94	7.42e-12	0.87	exon (ENSGACG00000001222, exon 4 of 10)	1289	ENSGACG00000001222
scaffold_349-1	scaffold_349	9720	9936	+	36.4	0.542	29	8.8	0.5	17.51	5.88e-08	0.94	promoter-TSS (ENSGACG00000001223)	-630	ENSGACG00000001223
scaffold_148-1	scaffold_148	81687	81903	+	59	0.807	45	14.2	0.5	28.38	4.25e-16	0.99	exon (ENSGACG00000001224, exon 1 of 4)	176	ENSGACG00000001224
scaffold_181-1	scaffold_181	40797	41013	+	123.1	0.817	90	29.6	1	29.58	4.3e-32	0.88	promoter-TSS (ENSGACG00000001225)	-701	ENSGACG00000001225
scaffold_181-2	scaffold_181	40295	40511	+	93	0.703	71	22.3	3	7.45	1.6e-12	0.85	promoter-TSS (ENSGACG00000001225)	-199	ENSGACG00000001225
scaffold_181-4	scaffold_181	58947	59163	+	38.9	0.592	30	9.4	1	9.36	1.13e-06	0.97	Intergenic	-2429	ENSGACG00000001233
groupI-618	groupI	7876618	7876834	+	46.5	0.561	37	11.2	1	11.17	1e-08	0.88	intron (ENSGACG00000008799, intron 2 of 15)	6373	ENSGACG00000008799
scaffold_181-6	scaffold_181	78693	78909	+	31.4	0.727	25	7.5	1	7.55	8.32e-05	0.91	intron (ENSGACG00000001235, intron 1 of 7)	394	ENSGACG00000001235
scaffold_27-61	scaffold_27	3536069	3536285	+	82.9	0.569	62	19.9	1	19.92	3.18e-18	0.91	Intergenic	-1123	ENSGACG00000001237
groupI-620	groupI	8870176	8870392	+	45.2	0.627	37	10.9	0.5	21.74	1.63e-10	0.88	Intergenic	-20672	ENSGACG00000009257
scaffold_891-1	scaffold_891	4795	5011	+	33.9	0.692	26	8.2	0.5	16.3	5.88e-08	0.94	TTS (ENSGACG00000001244)	3432	ENSGACG00000001239
groupI-624	groupI	10173972	10174188	+	46.5	0.508	37	11.2	1	11.17	1e-08	0.88	intron (ENSGACG00000010173, intron 3 of 8)	11454	ENSGACG00000010173
groupI-625	groupI	15077493	15077709	+	46.5	0.484	37	11.2	1	11.17	1e-08	0.88	Intergenic	-45550	ENSGACG00000012236
groupI-626	groupI	16434121	16434337	+	45.2	0.644	37	10.9	0.5	21.74	1.63e-10	0.88	Intergenic	-6453	ENSGACG00000012689
groupI-628	groupI	20294503	20294719	+	45.2	0.569	37	10.9	1	10.87	1.11e-07	0.88	Intergenic	-8697	ENSGACG00000013914
scaffold_236-2	scaffold_236	55045	55261	+	27.6	0.75	23	6.6	0.5	13.28	1.32e-05	0.91	Intergenic	-1913	ENSGACG00000001240
scaffold_27-86	scaffold_27	3550847	3551063	+	71.6	0.789	55	17.2	1	17.21	1.09e-15	0.88	promoter-TSS (ENSGACG00000001247)	-317	ENSGACG00000001247
groupI-630	groupI	23738043	23738259	+	46.5	0.485	37	11.2	2	5.58	8.31e-06	0.88	Intergenic	7541	ENSGACG00000015007
scaffold_27-92	scaffold_27	3551297	3551513	+	67.8	0.772	52	16.3	0.5	32.6	4.42e-19	0.91	exon (ENSGACG00000001247, exon 1 of 3)	133	ENSGACG00000001247
scaffold_27-48	scaffold_27	3557058	3557274	+	90.4	0.615	68	21.7	3	7.25	1.18e-11	0.9	exon (ENSGACG00000001254, exon 1 of 9)	303	ENSGACG00000001254
scaffold_274-2	scaffold_274	27348	27564	+	45.2	0.763	35	10.9	1	10.87	1.11e-07	0.9	promoter-TSS (ENSGACG00000001258)	-498	ENSGACG00000001258
scaffold_27-182	scaffold_27	3579715	3579931	+	45.2	0.645	37	10.9	0.5	21.74	1.63e-10	0.9	promoter-TSS (ENSGACG00000001276)	-3	ENSGACG00000001278
scaffold_156-5	scaffold_156	35359	35575	+	42.7	0.8	30	10.3	1	10.26	1.11e-07	1.02	promoter-TSS (ENSGACG00000001281)	89	ENSGACG00000001281
groupI-636	groupI	1722893	1723109	+	50.2	0.76	36	12.1	1	12.08	8.32e-10	0.97	Intergenic	8397	ENSGACG00000005595
scaffold_130-2	scaffold_130	39731	39947	+	105.5	0.748	80	25.4	1	25.36	2.47e-26	0.87	promoter-TSS (ENSGACG00000001284)	54	ENSGACG00000001284
groupI-638	groupI	2765549	2765765	+	44	0.576	36	10.6	1	10.57	1.11e-07	0.9	Intergenic	24983	ENSGACG00000006192
groupI-639	groupI	3368457	3368673	+	45.2	0.655	36	10.9	1	10.87	1.11e-07	0.93	TTS (ENSGACG00000006559)	16127	ENSGACG00000006559
scaffold_27-210	scaffold_27	3592987	3593203	+	44	0.68	34	10.6	0.5	21.13	1.63e-10	0.93	promoter-TSS (ENSGACG00000001286)	85	ENSGACG00000001286
scaffold_130-1	scaffold_130	70421	70637	+	119.3	0.6	86	28.7	2	14.34	1.28e-22	0.89	intron (ENSGACG00000001289, intron 1 of 7)	337	ENSGACG00000001289
scaffold_27-147	scaffold_27	3597629	3597845	+	52.8	0.577	42	12.7	1	12.68	8.32e-10	0.94	promoter-TSS (ENSGACG00000001292)	-332	ENSGACG00000001292
groupI-643	groupI	4412429	4412645	+	49	0.66	36	11.8	0.5	23.55	7.42e-12	0.95	Intergenic	-12988	ENSGACG00000006936
scaffold_130-4	scaffold_130	192360	192576	+	67.8	0.785	50	16.3	0.5	32.6	4.42e-19	0.93	promoter-TSS (ENSGACG00000001301)	52	ENSGACG00000001301
scaffold_156-2	scaffold_156	64821	65037	+	64.1	0.553	52	15.4	0.5	30.79	1.42e-17	0.9	TTS (ENSGACG00000001302)	374	ENSGACG00000001304
groupI-646	groupI	5843460	5843676	+	46.5	0.617	36	11.2	1	11.17	1e-08	0.9	Intergenic	6775	ENSGACG00000007608
scaffold_130-3	scaffold_130	199137	199353	+	69.1	0.779	53	16.6	1	16.6	1.87e-14	0.89	intron (ENSGACG00000001305, intron 2 of 6)	1076	ENSGACG00000001305
scaffold_27-73	scaffold_27	3796206	3796422	+	85.4	0.849	58	20.5	2	10.26	6.44e-14	0.98	Intergenic	-1395	ENSGACG00000001312
scaffold_156-1	scaffold_156	94121	94337	+	81.7	0.686	62	19.6	6	3.27	1.76e-05	0.91	5' UTR (ENSGACG00000001314, exon 1 of 3)	114	ENSGACG00000001316
scaffold_27-290	scaffold_27	3827706	3827922	+	36.4	0.644	28	8.8	1	8.75	1.02e-05	0.94	intron (ENSGACG00000001317, intron 1 of 21)	2936	ENSGACG00000001317
scaffold_27-97	scaffold_27	3830590	3830806	+	62.8	0.568	51	15.1	1	15.09	3e-13	0.9	promoter-TSS (ENSGACG00000001317)	52	ENSGACG00000001317
scaffold_156-7	scaffold_156	103959	104175	+	31.4	0.794	26	7.5	1	7.55	8.32e-05	0.91	Intergenic	-4650	ENSGACG00000001323
groupI-652	groupI	9283813	9284029	+	47.7	0.633	36	11.5	0.5	22.94	7.42e-12	0.92	Intergenic	-12949	ENSGACG00000009507
scaffold_115-7	scaffold_115	24162	24378	+	28.9	0.688	23	6.9	0.5	13.89	1.32e-05	1	intron (ENSGACG00000001328, intron 2 of 6)	1413	ENSGACG00000001328
groupI-654	groupI	9866201	9866417	+	45.2	0.755	36	10.9	2	5.43	4.65e-05	0.88	promoter-TSS (ENSGACG00000009915)	-6123	ENSGACG00000009912
scaffold_27-118	scaffold_27	3841444	3841660	+	60.3	0.587	47	14.5	0.5	28.98	4.25e-16	0.94	Intergenic	-1799	ENSGACG00000001336
groupI-656	groupI	11321587	11321803	+	46.5	0.714	36	11.2	2	5.58	8.31e-06	0.93	Intergenic	-23205	ENSGACG00000010697
groupI-657	groupI	13558574	13558790	+	46.5	0.5	36	11.2	0.5	22.34	7.42e-12	0.93	intron (ENSGACG00000011555, intron 39 of 56)	60404	ENSGACG00000011579
scaffold_156-4	scaffold_156	122706	122922	+	45.2	0.775	35	10.9	2	5.43	4.65e-05	0.9	intron (ENSGACG00000001338, intron 5 of 11)	4614	ENSGACG00000001338
scaffold_156-6	scaffold_156	146915	147131	+	35.2	0.642	28	8.5	1	8.45	1.02e-05	1.02	intron (ENSGACG00000001345, intron 1 of 2)	261	ENSGACG00000001345
groupI-660	groupI	14556554	14556770	+	47.7	0.698	36	11.5	1	11.47	1e-08	0.92	Intergenic	-28952	ENSGACG00000012069
scaffold_156-3	scaffold_156	164328	164544	+	46.5	0.68	38	11.2	0.5	22.34	7.42e-12	0.88	exon (ENSGACG00000001354, exon 1 of 9)	101	ENSGACG00000001354
scaffold_239-1	scaffold_239	21726	21942	+	70.3	0.629	55	16.9	0.5	33.81	4.42e-19	0.9	intron (ENSGACG00000001355, intron 1 of 15)	296	ENSGACG00000001355
groupI-666	groupI	21635438	21635654	+	50.2	0.596	36	12.1	2	6.04	1.36e-06	1	intron (ENSGACG00000014299, intron 1 of 40)	5288	ENSGACG00000014299
groupI-667	groupI	21638228	21638444	+	45.2	0.627	36	10.9	2	5.43	4.65e-05	0.9	intron (ENSGACG00000014299, intron 1 of 40)	8078	ENSGACG00000014299
scaffold_453-1	scaffold_453	8019	8235	+	45.2	0.745	35	10.9	0.5	21.74	1.63e-10	0.96	promoter-TSS (ENSGACG00000001356)	-862	ENSGACG00000001356
groupI-669	groupI	22256834	22257050	+	44	0.822	36	10.6	0.5	21.13	1.63e-10	0.9	Intergenic	-8330	ENSGACG00000014578
scaffold_115-2	scaffold_115	155603	155819	+	66.6	0.658	49	16	0.5	32	1.42e-17	0.95	intron (ENSGACG00000001360, intron 1 of 17)	410	ENSGACG00000001360
scaffold_27-71	scaffold_27	3892894	3893110	+	77.9	0.667	59	18.7	0.5	37.43	3.61e-22	0.91	promoter-TSS (ENSGACG00000001365)	-56	ENSGACG00000001365
groupI-672	groupI	23704091	23704307	+	45.2	0.459	36	10.9	2	5.43	4.65e-05	0.93	intron (ENSGACG00000014983, intron 2 of 8)	6692	ENSGACG00000014983
groupI-673	groupI	24624601	24624817	+	44	0.556	36	10.6	1	10.57	1.11e-07	0.9	intron (ENSGACG00000015035, intron 1 of 15)	30534	ENSGACG00000015035
groupI-674	groupI	24767575	24767791	+	45.2	0.6	36	10.9	1	10.87	1.11e-07	0.9	Intergenic	52504	ENSGACG00000015054
groupI-676	groupI	26660926	26661142	+	47.7	0.541	36	11.5	2	5.74	8.31e-06	0.92	Intergenic	22123	ENSGACG00000015252
scaffold_27-72	scaffold_27	3893482	3893698	+	79.1	0.663	59	19	2	9.51	6.48e-13	0.92	promoter-TSS (ENSGACG00000001365)	532	ENSGACG00000001365
groupI-678	groupI	2067637	2067853	+	45.2	0.667	35	10.9	1	10.87	1.11e-07	0.96	Intergenic	-8019	ENSGACG00000005869
scaffold_239-4	scaffold_239	39247	39463	+	35.2	0.676	28	8.5	0.5	16.91	5.88e-08	0.98	Intergenic	-4338	ENSGACG00000001366
scaffold_239-6	scaffold_239	36640	36856	+	32.7	0.622	26	7.8	1	7.85	8.32e-05	1.03	Intergenic	-1731	ENSGACG00000001366
scaffold_239-9	scaffold_239	38706	38922	+	26.4	0.84	21	6.3	0.5	12.68	1.32e-05	0.96	Intergenic	-3797	ENSGACG00000001366
scaffold_115-5	scaffold_115	215708	215924	+	35.2	0.593	31	8.5	1	8.45	1.02e-05	0.94	promoter-TSS (ENSGACG00000001380)	104	ENSGACG00000001370
scaffold_186-1	scaffold_186	60754	60970	+	110.5	0.777	82	26.6	0.5	53.13	2.24e-35	0.87	intron (ENSGACG00000001374, intron 1 of 11)	2289	ENSGACG00000001374
groupI-685	groupI	8984275	8984491	+	42.7	0.667	35	10.3	1	10.26	1.11e-07	0.93	Intergenic	-5915	ENSGACG00000009383
scaffold_186-3	scaffold_186	58875	59091	+	71.6	0.732	56	17.2	1	17.21	1.09e-15	0.87	intron (ENSGACG00000001374, intron 1 of 11)	410	ENSGACG00000001374
scaffold_186-6	scaffold_186	60123	60339	+	50.2	0.71	39	12.1	1	12.08	8.32e-10	0.94	intron (ENSGACG00000001374, intron 1 of 11)	1658	ENSGACG00000001374
scaffold_194-1	scaffold_194	473	689	+	119.3	0.775	91	28.7	4	7.17	5.02e-15	0.85	promoter-TSS (ENSGACG00000001376)	83	ENSGACG00000001376
groupI-690	groupI	13917612	13917828	+	44	0.508	35	10.6	1	10.57	1.11e-07	0.99	exon (ENSGACG00000011727, exon 2 of 14)	-8930	ENSGACG00000011739
scaffold_186-2	scaffold_186	83111	83327	+	82.9	0.827	61	19.9	1	19.92	3.18e-18	0.94	promoter-TSS (ENSGACG00000001377)	59	ENSGACG00000001377
scaffold_111-11	scaffold_111	1	214	+	56.5	0.891	39	13.6	1	13.58	6.36e-11	1	promoter-TSS (ENSGACG00000001379)	103	ENSGACG00000001379
groupI-696	groupI	19946001	19946217	+	45.2	0.764	35	10.9	1	10.87	1.11e-07	0.96	Intergenic	-9034	ENSGACG00000013709
scaffold_186-5	scaffold_186	90278	90494	+	54	0.811	41	13	0.5	25.96	3.09e-13	0.91	TTS (ENSGACG00000001377)	116	ENSGACG00000001381
groupI-699	groupI	22271800	22272016	+	44	0.689	35	10.6	1	10.57	1.11e-07	0.9	intron (ENSGACG00000014580, intron 5 of 6)	6636	ENSGACG00000014578
scaffold_27-15	scaffold_27	4132209	4132425	+	129.4	0.562	96	31.1	1	31.09	4.62e-35	0.86	exon (ENSGACG00000001382, exon 1 of 27)	407	ENSGACG00000001382
scaffold_27-23	scaffold_27	4133209	4133425	+	121.9	0.791	86	29.3	0.5	58.57	1.28e-40	0.9	promoter-TSS (ENSGACG00000001382)	-593	ENSGACG00000001382
groupI-700	groupI	22277276	22277492	+	44	0.618	35	10.6	0.5	21.13	1.63e-10	0.93	intron (ENSGACG00000014580, intron 1 of 6)	7435	ENSGACG00000014580
groupI-701	groupI	23087878	23088094	+	44	0.509	35	10.6	2	5.28	4.65e-05	0.93	promoter-TSS (ENSGACG00000014859)	14037	ENSGACG00000014859
groupI-702	groupI	23379803	23380019	+	42.7	0.66	35	10.3	0.5	20.53	1.63e-10	0.93	exon (ENSGACG00000014934, exon 11 of 18)	11267	ENSGACG00000014933
groupI-703	groupI	24883477	24883693	+	46.5	0.64	35	11.2	0.5	22.34	7.42e-12	0.93	intron (ENSGACG00000015056, intron 4 of 8)	54190	ENSGACG00000015056
scaffold_186-7	scaffold_186	110400	110616	+	41.5	0.625	32	10	1	9.96	1.13e-06	0.93	intron (ENSGACG00000001387, intron 1 of 8)	542	ENSGACG00000001387
groupI-705	groupI	27082037	27082253	+	47.7	0.755	35	11.5	0.5	22.94	7.42e-12	0.98	intron (ENSGACG00000015339, intron 33 of 36)	-15025	ENSGACG00000015348
scaffold_186-4	scaffold_186	121442	121658	+	61.6	0.697	46	14.8	1	14.79	4.52e-12	0.94	5' UTR (ENSGACG00000001389, exon 1 of 19)	117	ENSGACG00000001389
scaffold_115-3	scaffold_115	282928	283144	+	50.2	0.82	39	12.1	0.5	24.15	3.09e-13	0.92	Intergenic	-3165	ENSGACG00000001402
groupI-708	groupI	27754536	27754752	+	47.7	0.74	35	11.5	1	11.47	1e-08	1.01	Intergenic	5156	ENSGACG00000015572
groupI-709	groupI	28036218	28036434	+	42.7	0.623	35	10.3	0.5	20.53	1.63e-10	0.93	Intergenic	-46308	ENSGACG00000015659
scaffold_111-6	scaffold_111	24087	24303	+	64.1	0.677	49	15.4	1	15.4	3e-13	0.93	intron (ENSGACG00000001408, intron 1 of 9)	209	ENSGACG00000001408
scaffold_219-6	scaffold_219	74438	74654	+	65.3	0.667	49	15.7	2	7.85	3.87e-09	0.93	promoter-TSS (ENSGACG00000001413)	-692	ENSGACG00000001413
groupI-711	groupI	1066209	1066425	+	44	0.732	34	10.6	1	10.57	1.11e-07	0.96	Intergenic	-9771	ENSGACG00000005271
groupI-713	groupI	3368908	3369124	+	41.5	0.569	34	10	0.5	19.92	3.26e-09	0.9	TTS (ENSGACG00000006559)	16578	ENSGACG00000006559
groupI-714	groupI	3369453	3369669	+	42.7	0.571	34	10.3	1	10.26	1.11e-07	0.93	Intergenic	17123	ENSGACG00000006559
groupI-715	groupI	3649959	3650175	+	40.2	0.638	34	9.7	1	9.66	1.13e-06	0.9	Intergenic	-77883	ENSGACG00000006619
groupI-716	groupI	4037762	4037978	+	42.7	0.75	34	10.3	0.5	20.53	1.63e-10	0.93	Intergenic	-5248	ENSGACG00000006660
groupI-717	groupI	5351573	5351789	+	46.5	0.846	34	11.2	0.5	22.34	7.42e-12	0.98	Intergenic	-5843	ENSGACG00000007272
groupI-718	groupI	5906232	5906448	+	44	0.592	34	10.6	0.5	21.13	1.63e-10	0.96	Intergenic	9344	ENSGACG00000007670
scaffold_115-1	scaffold_115	314252	314468	+	126.9	0.754	94	30.5	1	30.49	1.43e-33	0.85	intron (ENSGACG00000001415, intron 1 of 2)	191	ENSGACG00000001415
scaffold_115-9	scaffold_115	311710	311926	+	27.6	0.5	23	6.6	0.5	13.28	1.32e-05	0.91	Intergenic	-2351	ENSGACG00000001415
groupXVI-25	groupXVI	19588	19804	+	114.3	0.758	90	27.5	1	27.47	3.5e-29	0.84	5' UTR (ENSGACG00000001417, exon 1 of 8)	120	ENSGACG00000001417
groupI-722	groupI	7695139	7695355	+	44	0.7	34	10.6	2	5.28	4.65e-05	0.96	Intergenic	-10667	ENSGACG00000022237
groupI-723	groupI	8637839	8638055	+	44	0.655	34	10.6	1	10.57	1.11e-07	0.99	intron (ENSGACG00000009184, intron 6 of 15)	25698	ENSGACG00000009184
groupXVI-900	groupXVI	78926	79142	+	26.4	0.76	21	6.3	0.5	12.68	1.32e-05	0.91	Intergenic	-4712	ENSGACG00000001427
groupI-726	groupI	11295630	11295846	+	44	0.577	34	10.6	1	10.57	1.11e-07	0.93	Intergenic	-49162	ENSGACG00000010697
groupI-729	groupI	13586540	13586756	+	40.2	0.579	34	9.7	0.5	19.32	3.26e-09	0.9	intron (ENSGACG00000011555, intron 46 of 56)	32438	ENSGACG00000011579
groupI-73	groupI	27836931	27837147	+	121.9	0.719	87	29.3	2	14.64	8.8e-24	0.89	TTS (ENSGACG00000015589)	7089	ENSGACG00000015589
[truncated: 17,892 more rows]

## Sheet: E30
#PeakID	chr	start	end	strand	Normalized Tag Count	focus ratio	findPeaks Score	Total Tags (normalized to Control Experiment)	Control Tags	Fold Change vs Control	p-value vs Control	Clonal Fold Change	Annotation	Distance to TSS	Nearest PromoterID	251+252_Fish_D_C4_30_H3k27ac_S1 Tag Count in given bp (9999367.0 Total, normalization factor = 1.00, effective total = 10000000)	253+254_Fish_D_C4_30_H3k4Me3_S1 Tag Count in given bp (4514341.0 Total, normalization factor = 2.22, effective total = 10000000)	256+257_Fish_D_E4_30_H3k27ac_S1 Tag Count in given bp (10594914.0 Total, normalization factor = 0.94, effective total = 10000000)	258+275_Fish_D_E4_30_K4Me1_S1 Tag Count in given bp (13538326.0 Total, normalization factor = 0.74, effective total = 10000000)
[truncated: 24,876 more rows]

[truncated: 1 more sheets: C30]
