# Supplementary material for: Temporal dynamics of neurogenomic plasticity in response to social interactions in male threespined sticklebacks
Source: PLoS Genet. 2017 Jul 13;13(7):e1006840. doi: 10.1371/journal.pgen.1006840 (PMC5509087; doi:10.1371/journal.pgen.1006840)
Supplement: S11 Table — (XLSX) [file pgen.1006840.s013.xlsx]

## Sheet: Read stats
file	Type	tot reads	0 aln	1 aln	1+ aln	0aln %	1aln %	1+aln%	tot aln %	Filtered Reads	Non dup %	Unique reads	Unique %	Average Quality Score	quality >30 %	quality >20 %	bp coverage	genome coverage
251Fish_D_C4_H3k27ac_CGATGT_L005_R1_001.fastq	IP	7428009	1717864	5473154	236991	0.2313	0.7368	0.0319	0.7687	5316304	0.971342	5219586	0.981807	35.1	0.971971	0.995582	521958600	1.16871
252Fish_D_C4_H3k27ac_TGACCA_L005_R1_001.fastq	IP	6483312	1482240	4815354	185718	0.2286	0.7427	0.0286	0.7714	4683063	0.972527	4595938	0.981396	35.1889	0.974147	0.99575	459593800	1.02907
255Fish_D_C4_input_CAGATC_L005_R1_001.fastq	Input	6572556	1786914	4388990	396652	0.2719	0.6678	0.0603	0.7281	4294772	0.978533	4248339	0.989188	35.1927	0.974141	0.995818	424833900	0.95124
256Fish_D_E4_H3k27ac_CTTGTA_L005_R1_001.fastq	IP	7737502	1745157	5772843	219502	0.2255	0.7461	0.0284	0.7745	5608241	0.971487	5502922	0.981221	35.1548	0.972217	0.99547	550292200	1.23215
257Fish_D_E4_H3k27ac_ATCACG_L005_R1_001.fastq	IP	6909092	1574089	5133480	201523	0.2278	0.743	0.0292	0.7722	4986673	0.971402	4904319	0.983485	35.1531	0.973401	0.995607	490431900	1.09812
260Fish_D_E4_input_GATCAG_L005_R1_001.fastq	Input	7582891	2090837	5026446	465608	0.2757	0.6629	0.0614	0.7243	4917192	0.978264	4858629	0.98809	35.1586	0.972965	0.995661	485862900	1.08789
288_Fish_D_C5_120_H3k27ac_GGCTAC_L001_R1_001.fastq	IP	8931725	2189809	6527429	214487	0.2452	0.7308	0.024	0.7548	6347754	0.972474	6182821	0.974017	35.3252	0.975509	0.999969	618282100	1.38439
289_Fish_D_C5_120_H3k27ac_AGTCAA_L001_R1_001.fastq	IP	11588806	3095308	8184909	308589	0.2671	0.7063	0.0266	0.7329	7960534	0.972587	7739377	0.972218	35.3403	0.976249	0.999975	773937700	1.73291
290_Fish_D_C5_120_input_AGTTCC_L001_R1_001.fastq	Input	5003037	2213574	2555210	234253	0.44	0.5107	0.0468	0.5575	2403157	0.940493	2377649	0.989386	35.9668	0.904233	0.992871	237764900	0.532376
291_Fish_D_E5_120_H3k27ac_ATGTCA_L001_R1_001.fastq	IP	8876193	2346838	6231402	297953	0.2644	0.702	0.0336	0.7356	6069915	0.974085	5940867	0.97874	35.3549	0.97689	0.999977	594086700	1.33021
292_Fish_D_E5_120_H3k27ac_CCGTCC_L004_R1_001.fastq	IP	6782557	1876633	4729346	176578	0.2767	0.6973	0.026	0.7233	4593857	0.971351	4474063	0.973923	35.3339	0.975047	0.999864	447406300	1.00178
293_Fish_D_E5_120_input_GTAGAG_L004_R1_001.fastq	Input	8049787	2855932	4660813	533042	0.3548	0.579	0.0662	0.6452	4555785	0.977466	4461816	0.979374	35.249	0.969572	0.999429	446181600	0.999039
251+252Fish_D_C4_H3k27ac	IP Pool	13911321	3200104	10288508	422709	0.230036	0.739578	0.030386	0.769964	9999367	0.971897	9701611	0.970223				970161100	2.17227
256+257Fish_D_E4_H3k27ac	IP Pool	14646594	3319246	10906323	421025	0.226622	0.744632	0.0287456	0.773378	10594914	0.971447	10281770	0.970444				1028177000	2.30218
288+289_Fish_D_C5_120_H3k27ac	IP Pool	20520531	5285117	14712338	523076	0.257553	0.716957	0.0254904	0.742447	14308288	0.972537	13686869	0.956569				1368686900	3.06461
291+292_Fish_D_E5_120_H3k27ac	IP Pool	15658750	4223471	10960748	474531	0.26972	0.699976	0.0303045	0.73028	10663772	0.972905	10287108	0.964678				1028710800	2.30337
Signal File Correlations
FILE 1	FILE 2				Correlation
251_Fish_D_C4_30_H3k27ac_S1.wig	252_Fish_D_C4_30_H3k27ac_S1.wig				0.82293
251+252_Fish_D_C4_30_H3k27ac_S1.wig	255_Fish_D_C4_30_input_S1.wig				0.196849
256_Fish_D_E4_30_H3k27ac_S1.wig	257_Fish_D_E4_30_H3k27ac_S1.wig				0.819766
256+257_Fish_D_E4_30_H3k27ac_S1.wig	260_Fish_D_E4_30_input_S1.wig				0.170164
288_Fish_D_C5_120_H3k27ac_S1.wig	289_Fish_D_C5_120_H3k27ac_S1.wig				0.855983
288+289_Fish_D_C5_120_H3k27ac_S1.wig	290_Fish_D_C5_120_input.wig				0.087421
291_Fish_D_E5_120_H3k27ac_S1.wig	292_Fish_D_E5_120_H3k27ac_S1.wig				0.820919
291+292_Fish_D_E5_120_H3k27ac_S1.wig	293_Fish_D_E5_120_input_S1.wig				0.163694

## Sheet: Peak Stats
HOMER Peaks	E120	c120r	e30	c30
Peak finding parameters:
tag directory	291+292_Fish_D_E5_120_H3k27ac_S1_redo	288+289_Fish_D_C5_120_H3k27ac_S1	256+257_Fish_D_E4_30_H3k27ac_S1	251+252_Fish_D_C4_30_H3k27ac_S1
		RESEQ
total peaks	25519	18895	24873	23805
peak size	211	216	196	197
minimum distance between peaks	422	432	392	394
fragment length	104	106	104	106
genome size	451500000	451500000	451500000	451500000
Total tags	10663772	7960534	10594914	9999367
Total tags in peaks	1161253	874369	1197753	1135297
Approximate IP efficiency	0.1089	0.1098	0.113	0.1135
tags per bp	0.023566	0.017141	0.023425	0.022107
expected tags per peak	4.972	3.703	4.591	4.355
maximum tags considered per bp	2	1	2	2
effective number of tags used for normalization	10000000	10000000	10000000	10000000
FDR rate threshold	0.001	0.001	0.001	0.001
FDR effective poisson threshold	5.03142e-06	8.22588e-06	6.8114e-06	3.4556e-06
FDR tag threshold	18	15	17	17
number of putative peaks	50846	46671	53869	48888
input tag directory	293_Fish_D_E5_120_input_S1	290_Fish_D_C5_120_input_reseq/	260_Fish_D_E4_30_input_S1	255_Fish_D_C4_30_input_S1
Fold over input required	3	3	3	3
Poisson p-value over input required	0.0001	0.0001	0.0001	0.0001
Putative peaks filtered by input	25327	27776	28996	25083
size of region used for local filtering	10000	10000	10000	10000
Poisson p-value over local region required	0.0001	0.0001	0.0001	0.0001
Putative peaks filtered by local signal	0	0	0	0
Maximum fold under expected unique positions for tags	2	2	2	2
Putative peaks filtered for being too clonal	0	0	0	0
	findPeaks 291+292_Fish_D_E5_120_H3k27ac_S1_redo -style factor -F 3 -L 0 -gsize 451500000 -i 293_Fish_D_E5_120_input_S1 -o 291+292-293_Fish_D_E5_120_H3k27ac_S1_redo_F3L0_peaks.pos	findPeaks 288+289_Fish_D_C5_120_H3k27ac_S1 -style factor -F 3 -L 0 -gsize 451500000 -i 290_Fish_D_C5_120_input_reseq/ -o 288+289-290R_Fish_D_C5_120_H3k27ac_S1_F3L0_peaks.pos	findPeaks 256+257_Fish_D_E4_30_H3k27ac_S1 -style factor -F 3 -L 0 -gsize 451500000 -i 260_Fish_D_E4_30_input_S1 -o 256+257+260_Fish_D_E4_30_H3k27ac_S1_F3L0_peaks.pos	findPeaks 251+252_Fish_D_C4_30_H3k27ac_S1 -style factor -F 3 -L 0 -gsize 451500000 -i 255_Fish_D_C4_30_input_S1 -o 251+252-255_Fish_D_C4_30_H3k27ac_S1_F3L0_peaks.pos
ALL PEAKS	E120	c120r	e30	c30
AVG Normalized Tag Count	42.6721	58.1284	45.4502	47.6915
MIN Normalized Tag Count	14.1	25.1	12.3	14
MAX Normalized Tag Count	406	408.3	350.2	389
AVG Fold Change vs Control	15.1998	16.9153	11.1818	11.4896
MIN Fold Change vs Control	3.01	3.02	3.02	3.01
MAX Fold Change vs Control	313.58	196.22	302.6	182.97
AVG Distance to TSS	328.384	-364.143	199.801	74.5423
PROMOTER PEAKS (direct overlap)	4002	4642	4482	5559
AVG Normalized Tag Count	58.65	67.79	58.05	60.52
AVG Fold Change vs Control	18.74	18.63	12.65	12.75
PROMOTER PEAKS (+/- 5kb)	14221	11791	14477	14133
AVG Normalized Tag Count	50.3	63.15	52.03	52.24
AVG Fold Change vs Control	16.6	18.08	11.61	11.94
