# Supplementary material for: Temporal dynamics of neurogenomic plasticity in response to social interactions in male threespined sticklebacks
Source: PLoS Genet. 2017 Jul 13;13(7):e1006840. doi: 10.1371/journal.pgen.1006840 (PMC5509087; doi:10.1371/journal.pgen.1006840)
Supplement: S12 Table — (XLSX) [file pgen.1006840.s014.xlsx]

## Sheet: Sheet1
TF	TF id	Total Targets
spi1a	ENSGACG00000005950	97
spi1b	ENSGACG00000015525	90
tbr1b	ENSGACG00000005648	68
znf831	ENSGACG00000011250	68
myrf	ENSGACG00000005416	58
mef2aa	ENSGACG00000013182	56
irf8	ENSGACG00000015958	51
ZBTB7C	ENSGACG00000016516	46
IKZF4	ENSGACG00000009112	41
znf536	ENSGACG00000014234	39
TAL1	ENSGACG00000013846	38
TCF4	ENSGACG00000000628	36
sox8a	ENSGACG00000011207	36
ebf3a	ENSGACG00000009548	35
neurod1	ENSGACG00000002064	34
zmiz1a	ENSGACG00000008751	34
mafbb	ENSGACG00000010185	34
fosl2	ENSGACG00000012956	31
SATB1	ENSGACG00000013013	31
LHX1	ENSGACG00000013605	31
sp9	ENSGACG00000004757	30
ESRRB	ENSGACG00000007542	30
pparg	ENSGACG00000001665	29
sox9a	ENSGACG00000011185	29
znf827	ENSGACG00000017225	29
otx5	ENSGACG00000005793	28
roraa	ENSGACG00000010672	28
klf12a	ENSGACG00000001883	26
bhlhe22	ENSGACG00000002995	26
nkx6.2	ENSGACG00000002824	25
eomesa	ENSGACG00000003160	25
nfe2l2a	ENSGACG00000004470	25
FOXJ3	ENSGACG00000006756	25
lhx9	ENSGACG00000007885	25
lhx1b	ENSGACG00000020307	25
dlx5a	ENSGACG00000006792	24
scrt1a	ENSGACG00000008982	23
si:ch211-157c3.4	ENSGACG00000014295	23
esrrga	ENSGACG00000016275	23
ENSGACG00000016862	ENSGACG00000016862	23
foxp2	ENSGACG00000018911	23
fli1b	ENSGACG00000012340	22
ENSGACG00000013917	ENSGACG00000013917	22
pbx1b	ENSGACG00000003964	21
sox21b	ENSGACG00000004124	21
ikzf1	ENSGACG00000003033	20
srfb	ENSGACG00000003778	20
mycn	ENSGACG00000009241	20
etv7	ENSGACG00000009831	20
ZNF521	ENSGACG00000013251	20
klf7a	ENSGACG00000014720	20
EBF1	ENSGACG00000018450	20
crx	ENSGACG00000020178	20
junbb	ENSGACG00000006654	19
rorb	ENSGACG00000011556	19
fezf2	ENSGACG00000011629	19
pbx1a	ENSGACG00000013411	19
cux2b	ENSGACG00000013522	19
foxp4	ENSGACG00000000367	18
shox	ENSGACG00000001998	18
dlx6a	ENSGACG00000006780	18
elf3	ENSGACG00000011673	18
zeb2b	ENSGACG00000015660	18
nfatc3a	ENSGACG00000016365	18
olig2	ENSGACG00000002152	17
emx2	ENSGACG00000003199	17
CAMTA1	ENSGACG00000007914	17
elk4	ENSGACG00000010970	17
homeza	ENSGACG00000014188	17
barhl1b	ENSGACG00000018145	17
ENSGACG00000000801	ENSGACG00000000801	16
bcl6a	ENSGACG00000003839	16
dlx1a	ENSGACG00000004931	16
creb5a	ENSGACG00000007196	16
tfap2b	ENSGACG00000007277	16
npas3b	ENSGACG00000009494	16
grhl3	ENSGACG00000009501	16
foxb1b	ENSGACG00000010700	16
scrt2	ENSGACG00000011802	16
pou3f1	ENSGACG00000013679	16
irx5a	ENSGACG00000016681	16
pou4f2	ENSGACG00000017221	16
POU3F4	ENSGACG00000018547	16
sp5l	ENSGACG00000008991	15
prox1a	ENSGACG00000010140	15
HIVEP2	ENSGACG00000011743	15
onecutl	ENSGACG00000013501	15
cecr2	ENSGACG00000015193	15
TUB	ENSGACG00000015648	15
lhx6	ENSGACG00000017345	15
pax7b	ENSGACG00000001703	14
zfhx4	ENSGACG00000002418	14
barhl2	ENSGACG00000004346	14
dlx2a	ENSGACG00000004914	14
creb5b	ENSGACG00000008212	14
dmbx1b	ENSGACG00000011864	14
ENSGACG00000014345	ENSGACG00000014345	14
emx3	ENSGACG00000016370	14
prdm12b	ENSGACG00000016713	14
TLX3	ENSGACG00000017882	14
tfec	ENSGACG00000018910	14
sp5a	ENSGACG00000005058	13
irx5b	ENSGACG00000007829	13
NEUROD2	ENSGACG00000008918	13
neurod6b	ENSGACG00000017176	13
ovol1	ENSGACG00000018794	13
EN1	ENSGACG00000001508	12
nfic	ENSGACG00000002028	12
hivep1	ENSGACG00000002352	12
lhx2b	ENSGACG00000003520	12
id4	ENSGACG00000003679	12
irf4b	ENSGACG00000004966	12
sp4	ENSGACG00000006481	12
nr2f1a	ENSGACG00000010385	12
EN1	ENSGACG00000014956	12
lef1	ENSGACG00000017458	12
rab11fip4b	ENSGACG00000019442	12
EBF1	ENSGACG00000020458	12
erfl3	ENSGACG00000001981	11
si:dkey-34f9.3	ENSGACG00000002226	11
eng2a	ENSGACG00000003888	11
neurod2	ENSGACG00000006028	11
sp8a	ENSGACG00000006479	11
tp73	ENSGACG00000006547	11
nkx2.2a	ENSGACG00000006996	11
foxj3	ENSGACG00000007398	11
PAX7	ENSGACG00000012890	11
pou3f2a	ENSGACG00000013353	11
tshz3b	ENSGACG00000014236	11
FOXB1	ENSGACG00000017597	11
sox5	ENSGACG00000019075	11
ENSGACG00000004072	ENSGACG00000004072	10
meis2b	ENSGACG00000005610	10
sp8b	ENSGACG00000008062	10
mef2cb	ENSGACG00000010270	10
sall4	ENSGACG00000011124	10
cebpb	ENSGACG00000011827	10
ar	ENSGACG00000020332	10
traf3	ENSGACG00000004323	9
TCF12	ENSGACG00000006101	9
irx1a	ENSGACG00000006572	9
fosaa	ENSGACG00000007617	9
lmx1al	ENSGACG00000010155	9
egr2a	ENSGACG00000011142	9
otx2	ENSGACG00000012744	9
myt1a	ENSGACG00000012816	9
ENSGACG00000014846	ENSGACG00000014846	9
sox10	ENSGACG00000016017	9
zgc:153924	ENSGACG00000018373	9
zbtb16a	ENSGACG00000020771	9
tfeb	ENSGACG00000000364	8
TSHZ1	ENSGACG00000005592	8
sox6	ENSGACG00000006649	8
cux1a	ENSGACG00000009915	8
egr3	ENSGACG00000010820	8
foxo1a	ENSGACG00000011918	8
mafb	ENSGACG00000012230	8
bcl11aa	ENSGACG00000013419	8
bcl11ab	ENSGACG00000019222	8
nfixa	ENSGACG00000019462	8
tfap2a	ENSGACG00000002334	7
tfap2e	ENSGACG00000002672	7
znf516	ENSGACG00000005587	7
RARB	ENSGACG00000007999	7
shox2	ENSGACG00000009256	7
nkx2.1	ENSGACG00000011301	7
lhx8b	ENSGACG00000012028	7
mef2b	ENSGACG00000013094	7
tal2	ENSGACG00000013904	7
baz2a	ENSGACG00000015232	7
zfhx3	ENSGACG00000015779	7
irx6a	ENSGACG00000016678	7
irx3a	ENSGACG00000016682	7
ENSGACG00000016882	ENSGACG00000016882	7
ENSGACG00000016904	ENSGACG00000016904	7
NFIB	ENSGACG00000019677	7
pknox2	ENSGACG00000020127	7
CERS5	ENSGACG00000002760	6
zic1	ENSGACG00000003678	6
evx2	ENSGACG00000004579	6
OTP	ENSGACG00000006004	6
tfap2d	ENSGACG00000007319	6
rxrbb	ENSGACG00000007982	6
pax2b	ENSGACG00000008391	6
foxn4	ENSGACG00000009215	6
tcf7l1b	ENSGACG00000011184	6
vsx1	ENSGACG00000012138	6
myt1b	ENSGACG00000013224	6
pax3a	ENSGACG00000014017	6
LYL1	ENSGACG00000019476	6
KLF7	ENSGACG00000002124	5
ZNF423	ENSGACG00000002626	5
HEY1	ENSGACG00000003436	5
eomesb	ENSGACG00000006345	5
irx2a	ENSGACG00000006581	5
satb1a	ENSGACG00000006960	5
sox10	ENSGACG00000007318	5
nr5a2	ENSGACG00000008896	5
fosb	ENSGACG00000009792	5
prkrirb	ENSGACG00000010435	5
uncx4.1	ENSGACG00000014079	5
dmbx1a	ENSGACG00000015618	5
PITX2	ENSGACG00000016483	5
EGR4	ENSGACG00000017612	5
rcor2	ENSGACG00000019834	5
atf5a	ENSGACG00000020416	5
gsx1	ENSGACG00000020684	5
zbtb44	ENSGACG00000000028	4
NR4A1	ENSGACG00000000451	4
NEUROD4	ENSGACG00000000702	4
sox1a	ENSGACG00000002889	4
foxa1	ENSGACG00000004306	4
emx1	ENSGACG00000004860	4
foxa2	ENSGACG00000006986	4
ebf2	ENSGACG00000008451	4
pbx4	ENSGACG00000010133	4
si:ch211-153j24.3	ENSGACG00000010481	4
zbtb18	ENSGACG00000010518	4
pbx3a	ENSGACG00000011999	4
onecut3a	ENSGACG00000012671	4
nfat5b	ENSGACG00000015747	4
tcf12	ENSGACG00000015831	4
ef1	ENSGACG00000017463	4
gbx1	ENSGACG00000017959	4
gatad2b	ENSGACG00000000510	3
irf6	ENSGACG00000000990	3
ENSGACG00000001523	ENSGACG00000001523	3
PAX2	ENSGACG00000002432	3
pou3f3b	ENSGACG00000002992	3
cers2a	ENSGACG00000003246	3
pou6f2	ENSGACG00000004422	3
dlx4a	ENSGACG00000005120	3
ENSGACG00000007007	ENSGACG00000007007	3
gata2a	ENSGACG00000009608	3
dlx3b	ENSGACG00000009888	3
isl2a	ENSGACG00000010533	3
dbpb	ENSGACG00000010676	3
rfx4	ENSGACG00000011830	3
hivep2a	ENSGACG00000011974	3
RARB	ENSGACG00000012955	3
POU3F3	ENSGACG00000013707	3
MTF1	ENSGACG00000013875	3
ENSGACG00000014426	ENSGACG00000014426	3
pou4f1	ENSGACG00000015259	3
stat1b	ENSGACG00000015589	3
otpa	ENSGACG00000015770	3
tlx2	ENSGACG00000016709	3
SMAD4	ENSGACG00000016858	3
helt	ENSGACG00000017707	3
ENSGACG00000018323	ENSGACG00000018323	3
TOX4	ENSGACG00000018896	3
ENSGACG00000018941	ENSGACG00000018941	3
NR3C1	ENSGACG00000020725	3
CAMTA2	ENSGACG00000001106	2
tulp1b	ENSGACG00000005153	2
dpf1	ENSGACG00000005880	2
nkx2.4a	ENSGACG00000006999	2
atf4b	ENSGACG00000008175	2
irx1b	ENSGACG00000009006	2
nr4a3	ENSGACG00000009027	2
sim1b	ENSGACG00000009479	2
ENSGACG00000010053	ENSGACG00000010053	2
RAI1	ENSGACG00000012074	2
ENSGACG00000012897	ENSGACG00000012897	2
xbp1	ENSGACG00000014266	2
JUN	ENSGACG00000016273	2
irf4a	ENSGACG00000016461	2
pax8	ENSGACG00000016747	2
tbx3a	ENSGACG00000016783	2
rfx3	ENSGACG00000016864	2
PIAS1	ENSGACG00000016894	2
nr3c2	ENSGACG00000017193	2
egr1	ENSGACG00000018137	2
pou4f3	ENSGACG00000020718	2
zeb1b	ENSGACG00000001002	1
zic5	ENSGACG00000001900	1
POU2F2	ENSGACG00000001968	1
bach2a	ENSGACG00000002017	1
ZMIZ1	ENSGACG00000002299	1
hnf4g	ENSGACG00000002422	1
usf2	ENSGACG00000002481	1
zbtb47b	ENSGACG00000003372	1
TEAD4	ENSGACG00000003761	1
mef2d	ENSGACG00000004227	1
foxj1b	ENSGACG00000004462	1
tefa	ENSGACG00000004793	1
nfyc	ENSGACG00000004846	1
cers6	ENSGACG00000005325	1
mafaa	ENSGACG00000005347	1
soga1	ENSGACG00000005604	1
SOX8	ENSGACG00000005620	1
BAZ2B	ENSGACG00000005734	1
carhsp1	ENSGACG00000005857	1
kat7a	ENSGACG00000005943	1
ENSGACG00000006735	ENSGACG00000006735	1
drgx	ENSGACG00000006956	1
zgc:101100	ENSGACG00000007726	1
phox2a	ENSGACG00000007788	1
max	ENSGACG00000007808	1
atf7a	ENSGACG00000008417	1
six6a	ENSGACG00000008430	1
hif-1a	ENSGACG00000008525	1
grhl1	ENSGACG00000008845	1
RARG	ENSGACG00000009372	1
mxi1	ENSGACG00000009461	1
ENSGACG00000010311	ENSGACG00000010311	1
OLIG3	ENSGACG00000010412	1
klf9	ENSGACG00000010668	1
rx2	ENSGACG00000010707	1
zbtb16b	ENSGACG00000010711	1
klf13	ENSGACG00000010739	1
nr4a1	ENSGACG00000010788	1
myb	ENSGACG00000011054	1
nkx2.2b	ENSGACG00000011300	1
rxrgb	ENSGACG00000011685	1
FOXA2	ENSGACG00000011863	1
bhlhe40	ENSGACG00000011940	1
lmx1bb	ENSGACG00000012015	1
tcf3b	ENSGACG00000012737	1
etv1	ENSGACG00000012802	1
gsc	ENSGACG00000013047	1
ENSGACG00000013652	ENSGACG00000013652	1
nhlh2	ENSGACG00000014053	1
znf507	ENSGACG00000014238	1
gsx2	ENSGACG00000014255	1
jun	ENSGACG00000014608	1
CREB1	ENSGACG00000014712	1
mespaa	ENSGACG00000014761	1
MEF2A	ENSGACG00000014856	1
irf10	ENSGACG00000015123	1
mafb	ENSGACG00000015980	1
pax5	ENSGACG00000016112	1
rx3	ENSGACG00000016453	1
smad7	ENSGACG00000016510	1
onecut1	ENSGACG00000016525	1
klf4	ENSGACG00000016540	1
ENSGACG00000016666	ENSGACG00000016666	1
phox2bb	ENSGACG00000016683	1
fosl1a	ENSGACG00000017059	1
NR2E3	ENSGACG00000017060	1
traf6	ENSGACG00000017142	1
smad1	ENSGACG00000017230	1
tsc22d3	ENSGACG00000017689	1
cebpd	ENSGACG00000017927	1
rxraa	ENSGACG00000018189	1
nr5a1b	ENSGACG00000018317	1
AR	ENSGACG00000018525	1
NFIL3	ENSGACG00000019140	1
arntl2	ENSGACG00000019208	1
SIM2	ENSGACG00000020158	1
zbtb21	ENSGACG00000020202	1
irf1b	ENSGACG00000020876	1
