# Supplementary material for: Temporal dynamics of neurogenomic plasticity in response to social interactions in male threespined sticklebacks
Source: PLoS Genet. 2017 Jul 13;13(7):e1006840. doi: 10.1371/journal.pgen.1006840 (PMC5509087; doi:10.1371/journal.pgen.1006840)
Supplement: S1 Data — This directory contains six subdirectories. The subdirectory “correlation” contains correlation heatmaps among all samples in diencephalon and telencephalon respectively. The subdirectory “mapping_stat” contains read mapping information on genomic features for each sample. The subdirectory “MDS” shows three dimensional MDS plots of the samples. The subdirectory “ReadDuplication” contains read duplication distributions for each sample. The subdirectory “ReadQuality” contains reads quality information for each sample plotted as both boxplots and heatmaps. The subdirectory “RPKMSaturation” contains information about read depth saturation for each sample as assessed by RPKM resamplings. All transcripts were divided into four quantiles based on their expression and a relative difference of observed and real RPKM values are plotted for each sample. (ZIP) [file pgen.1006840.s015.zip]

Archive with 258 entries (251 files):
- RNASeq/
- RNASeq/correlation/
- RNASeq/correlation/.DS_Store
- RNASeq/correlation/D.all.samples.correlation.pdf
- RNASeq/correlation/Icon_
- RNASeq/correlation/T.all.samples.correlation.pdf
- RNASeq/mapping_stat/
- RNASeq/mapping_stat/Icon_
- RNASeq/mapping_stat/map.stat.xlsx
- RNASeq/MDS/
- RNASeq/MDS/Icon_
- RNASeq/MDS/Samples 3D MDS plots.docx
- RNASeq/ReadDuplication/
- RNASeq/ReadDuplication/10D_CGCTCATT-ATAGAGGC_L00M_R1_001.DupRate_plot.pdf
- RNASeq/ReadDuplication/10T_CGCTCATT-TATAGCCT_L00M_R1_001.DupRate_plot.pdf
- RNASeq/ReadDuplication/11D_CGCTCATT-GGCTCTGA_L00M_R1_001.DupRate_plot.pdf
- RNASeq/ReadDuplication/11T_CGCTCATT-CCTATCCT_L00M_R1_001.DupRate_plot.pdf
- RNASeq/ReadDuplication/12D_CGCTCATT-TAATCTTA_L00M_R1_001.DupRate_plot.pdf
- RNASeq/ReadDuplication/12T_CGCTCATT-AGGCGAAG_L00M_R1_001.DupRate_plot.pdf
- RNASeq/ReadDuplication/13D_CGCTCATT-GTACTGAC_L00M_R1_001.DupRate_plot.pdf
- RNASeq/ReadDuplication/13T_CGCTCATT-CAGGACGT_L00M_R1_001.DupRate_plot.pdf
- RNASeq/ReadDuplication/15D_GAGATTCC-ATAGAGGC_L00M_R1_001.DupRate_plot.pdf
- RNASeq/ReadDuplication/15T_GAGATTCC-TATAGCCT_L00M_R1_001.DupRate_plot.pdf
- RNASeq/ReadDuplication/17D_GAGATTCC-GGCTCTGA_L00M_R1_001.DupRate_plot.pdf
- RNASeq/ReadDuplication/17T_GAGATTCC-CCTATCCT_L00M_R1_001.DupRate_plot.pdf
- RNASeq/ReadDuplication/18D_GAGATTCC-TAATCTTA_L00M_R1_001.DupRate_plot.pdf
- RNASeq/ReadDuplication/18T_GAGATTCC-AGGCGAAG_L00M_R1_001.DupRate_plot.pdf
- RNASeq/ReadDuplication/19D_GAGATTCC-GTACTGAC_L00M_R1_001.DupRate_plot.pdf
- RNASeq/ReadDuplication/19T_GAGATTCC-CAGGACGT_L00M_R1_001.DupRate_plot.pdf
- RNASeq/ReadDuplication/1D_ATTACTCG-ATAGAGGC_L00M_R1_001.DupRate_plot.pdf
- RNASeq/ReadDuplication/1T_ATTACTCG-TATAGCCT_L00M_R1_001.DupRate_plot.pdf
- RNASeq/ReadDuplication/20D_ATTCAGAA-ATAGAGGC_L00M_R1_001.DupRate_plot.pdf
- RNASeq/ReadDuplication/20T_ATTCAGAA-TATAGCCT_L00M_R1_001.DupRate_plot.pdf
- RNASeq/ReadDuplication/21D_ATTCAGAA-GGCTCTGA_L00M_R1_001.DupRate_plot.pdf
- RNASeq/ReadDuplication/21T_ATTCAGAA-CCTATCCT_L00M_R1_001.DupRate_plot.pdf
- RNASeq/ReadDuplication/23D_ATTCAGAA-TAATCTTA_L00M_R1_001.DupRate_plot.pdf
- RNASeq/ReadDuplication/23T_ATTCAGAA-AGGCGAAG_L00M_R1_001.DupRate_plot.pdf
- RNASeq/ReadDuplication/25D_ATTCAGAA-GTACTGAC_L00M_R1_001.DupRate_plot.pdf
- RNASeq/ReadDuplication/25T_ATTCAGAA-CAGGACGT_L00M_R1_001.DupRate_plot.pdf
- RNASeq/ReadDuplication/27D_GAATTCGT-ATAGAGGC_L00M_R1_001.DupRate_plot.pdf
- RNASeq/ReadDuplication/27T_GAATTCGT-TATAGCCT_L00M_R1_001.DupRate_plot.pdf
- RNASeq/ReadDuplication/28D_GAATTCGT-GGCTCTGA_L00M_R1_001.DupRate_plot.pdf
- RNASeq/ReadDuplication/28T_GAATTCGT-CCTATCCT_L00M_R1_001.DupRate_plot.pdf
- RNASeq/ReadDuplication/29D_GAATTCGT-TAATCTTA_L00M_R1_001.DupRate_plot.pdf
- RNASeq/ReadDuplication/29T_GAATTCGT-AGGCGAAG_L00M_R1_001.DupRate_plot.pdf
- RNASeq/ReadDuplication/2D_ATTACTCG-GGCTCTGA_L00M_R1_001.DupRate_plot.pdf
- RNASeq/ReadDuplication/2T_ATTACTCG-CCTATCCT_L00M_R1_001.DupRate_plot.pdf
- RNASeq/ReadDuplication/30D_GAATTCGT-GTACTGAC_L00M_R1_001.DupRate_plot.pdf
- RNASeq/ReadDuplication/30T_GAATTCGT-CAGGACGT_L00M_R1_001.DupRate_plot.pdf
- RNASeq/ReadDuplication/32D_CTGAAGCT-ATAGAGGC_L00M_R1_001.DupRate_plot.pdf
- RNASeq/ReadDuplication/32T_CTGAAGCT-TATAGCCT_L00M_R1_001.DupRate_plot.pdf
- RNASeq/ReadDuplication/33D_CTGAAGCT-GGCTCTGA_L00M_R1_001.DupRate_plot.pdf
- RNASeq/ReadDuplication/33T_CTGAAGCT-CCTATCCT_L00M_R1_001.DupRate_plot.pdf
- RNASeq/ReadDuplication/34D_CTGAAGCT-TAATCTTA_L00M_R1_001.DupRate_plot.pdf
- RNASeq/ReadDuplication/34T_CTGAAGCT-AGGCGAAG_L00M_R1_001.DupRate_plot.pdf
- RNASeq/ReadDuplication/35D_CTGAAGCT-GTACTGAC_L00M_R1_001.DupRate_plot.pdf
- RNASeq/ReadDuplication/35T_CTGAAGCT-CAGGACGT_L00M_R1_001.DupRate_plot.pdf
- RNASeq/ReadDuplication/36D_TAATGCGC-ATAGAGGC_L00M_R1_001.DupRate_plot.pdf
- RNASeq/ReadDuplication/36T_TAATGCGC-TATAGCCT_L00M_R1_001.DupRate_plot.pdf
- RNASeq/ReadDuplication/38D_TAATGCGC-GGCTCTGA_L00M_R1_001.DupRate_plot.pdf
- RNASeq/ReadDuplication/38T_TAATGCGC-CCTATCCT_L00M_R1_001.DupRate_plot.pdf
- RNASeq/ReadDuplication/3D_ATTACTCG-TAATCTTA_L00M_R1_001.DupRate_plot.pdf
- RNASeq/ReadDuplication/3T_ATTACTCG-AGGCGAAG_L00M_R1_001.DupRate_plot.pdf
- RNASeq/ReadDuplication/4D_ATTACTCG-GTACTGAC_L00M_R1_001.DupRate_plot.pdf
- RNASeq/ReadDuplication/4T_ATTACTCG-CAGGACGT_L00M_R1_001.DupRate_plot.pdf
- RNASeq/ReadDuplication/5D_TCCGGAGA-ATAGAGGC_L00M_R1_001.DupRate_plot.pdf
- RNASeq/ReadDuplication/5T_TCCGGAGA-TATAGCCT_L00M_R1_001.DupRate_plot.pdf
- RNASeq/ReadDuplication/7D_TCCGGAGA-GGCTCTGA_L00M_R1_001.DupRate_plot.pdf
- RNASeq/ReadDuplication/7T_TCCGGAGA-CCTATCCT_L00M_R1_001.DupRate_plot.pdf
- RNASeq/ReadDuplication/8D_TCCGGAGA-TAATCTTA_L00M_R1_001.DupRate_plot.pdf
- RNASeq/ReadDuplication/8T_TCCGGAGA-AGGCGAAG_L00M_R1_001.DupRate_plot.pdf
- RNASeq/ReadDuplication/9D_TCCGGAGA-GTACTGAC_L00M_R1_001.DupRate_plot.pdf
- RNASeq/ReadDuplication/9T_TCCGGAGA-CAGGACGT_L00M_R1_001.DupRate_plot.pdf
- RNASeq/ReadDuplication/Icon_
- RNASeq/ReadQuality/
- RNASeq/ReadQuality/10D_CGCTCATT-ATAGAGGC_L00M_R1_001.readquality.qual.boxplot.pdf
- RNASeq/ReadQuality/10D_CGCTCATT-ATAGAGGC_L00M_R1_001.readquality.qual.heatmap.pdf
- RNASeq/ReadQuality/10T_CGCTCATT-TATAGCCT_L00M_R1_001.readquality.qual.boxplot.pdf
- RNASeq/ReadQuality/10T_CGCTCATT-TATAGCCT_L00M_R1_001.readquality.qual.heatmap.pdf
- RNASeq/ReadQuality/11D_CGCTCATT-GGCTCTGA_L00M_R1_001.readquality.qual.boxplot.pdf
- RNASeq/ReadQuality/11D_CGCTCATT-GGCTCTGA_L00M_R1_001.readquality.qual.heatmap.pdf
- RNASeq/ReadQuality/11T_CGCTCATT-CCTATCCT_L00M_R1_001.readquality.qual.boxplot.pdf
- RNASeq/ReadQuality/11T_CGCTCATT-CCTATCCT_L00M_R1_001.readquality.qual.heatmap.pdf
- RNASeq/ReadQuality/12D_CGCTCATT-TAATCTTA_L00M_R1_001.readquality.qual.boxplot.pdf
- RNASeq/ReadQuality/12D_CGCTCATT-TAATCTTA_L00M_R1_001.readquality.qual.heatmap.pdf
- RNASeq/ReadQuality/12T_CGCTCATT-AGGCGAAG_L00M_R1_001.readquality.qual.boxplot.pdf
- RNASeq/ReadQuality/12T_CGCTCATT-AGGCGAAG_L00M_R1_001.readquality.qual.heatmap.pdf
- RNASeq/ReadQuality/13D_CGCTCATT-GTACTGAC_L00M_R1_001.readquality.qual.boxplot.pdf
- RNASeq/ReadQuality/13D_CGCTCATT-GTACTGAC_L00M_R1_001.readquality.qual.heatmap.pdf
- RNASeq/ReadQuality/13T_CGCTCATT-CAGGACGT_L00M_R1_001.readquality.qual.boxplot.pdf
- RNASeq/ReadQuality/13T_CGCTCATT-CAGGACGT_L00M_R1_001.readquality.qual.heatmap.pdf
- RNASeq/ReadQuality/15D_GAGATTCC-ATAGAGGC_L00M_R1_001.readquality.qual.boxplot.pdf
- RNASeq/ReadQuality/15D_GAGATTCC-ATAGAGGC_L00M_R1_001.readquality.qual.heatmap.pdf
- RNASeq/ReadQuality/15T_GAGATTCC-TATAGCCT_L00M_R1_001.readquality.qual.boxplot.pdf
- RNASeq/ReadQuality/15T_GAGATTCC-TATAGCCT_L00M_R1_001.readquality.qual.heatmap.pdf
- RNASeq/ReadQuality/17D_GAGATTCC-GGCTCTGA_L00M_R1_001.readquality.qual.boxplot.pdf
- RNASeq/ReadQuality/17D_GAGATTCC-GGCTCTGA_L00M_R1_001.readquality.qual.heatmap.pdf
- RNASeq/ReadQuality/17T_GAGATTCC-CCTATCCT_L00M_R1_001.readquality.qual.boxplot.pdf
- RNASeq/ReadQuality/17T_GAGATTCC-CCTATCCT_L00M_R1_001.readquality.qual.heatmap.pdf
- RNASeq/ReadQuality/18D_GAGATTCC-TAATCTTA_L00M_R1_001.readquality.qual.boxplot.pdf
- RNASeq/ReadQuality/18D_GAGATTCC-TAATCTTA_L00M_R1_001.readquality.qual.heatmap.pdf
- RNASeq/ReadQuality/18T_GAGATTCC-AGGCGAAG_L00M_R1_001.readquality.qual.boxplot.pdf
- RNASeq/ReadQuality/18T_GAGATTCC-AGGCGAAG_L00M_R1_001.readquality.qual.heatmap.pdf
- RNASeq/ReadQuality/19D_GAGATTCC-GTACTGAC_L00M_R1_001.readquality.qual.boxplot.pdf
- RNASeq/ReadQuality/19D_GAGATTCC-GTACTGAC_L00M_R1_001.readquality.qual.heatmap.pdf
- RNASeq/ReadQuality/19T_GAGATTCC-CAGGACGT_L00M_R1_001.readquality.qual.boxplot.pdf
- RNASeq/ReadQuality/19T_GAGATTCC-CAGGACGT_L00M_R1_001.readquality.qual.heatmap.pdf
- RNASeq/ReadQuality/1D_ATTACTCG-ATAGAGGC_L00M_R1_001.readquality.qual.boxplot.pdf
- RNASeq/ReadQuality/1D_ATTACTCG-ATAGAGGC_L00M_R1_001.readquality.qual.heatmap.pdf
- RNASeq/ReadQuality/1T_ATTACTCG-TATAGCCT_L00M_R1_001.readquality.qual.boxplot.pdf
- RNASeq/ReadQuality/1T_ATTACTCG-TATAGCCT_L00M_R1_001.readquality.qual.heatmap.pdf
- RNASeq/ReadQuality/20D_ATTCAGAA-ATAGAGGC_L00M_R1_001.readquality.qual.boxplot.pdf
- RNASeq/ReadQuality/20D_ATTCAGAA-ATAGAGGC_L00M_R1_001.readquality.qual.heatmap.pdf
- RNASeq/ReadQuality/20T_ATTCAGAA-TATAGCCT_L00M_R1_001.readquality.qual.boxplot.pdf
- RNASeq/ReadQuality/20T_ATTCAGAA-TATAGCCT_L00M_R1_001.readquality.qual.heatmap.pdf
- RNASeq/ReadQuality/21D_ATTCAGAA-GGCTCTGA_L00M_R1_001.readquality.qual.boxplot.pdf
- RNASeq/ReadQuality/21D_ATTCAGAA-GGCTCTGA_L00M_R1_001.readquality.qual.heatmap.pdf
- RNASeq/ReadQuality/21T_ATTCAGAA-CCTATCCT_L00M_R1_001.readquality.qual.boxplot.pdf
- RNASeq/ReadQuality/21T_ATTCAGAA-CCTATCCT_L00M_R1_001.readquality.qual.heatmap.pdf
- RNASeq/ReadQuality/23D_ATTCAGAA-TAATCTTA_L00M_R1_001.readquality.qual.boxplot.pdf
- RNASeq/ReadQuality/23D_ATTCAGAA-TAATCTTA_L00M_R1_001.readquality.qual.heatmap.pdf
- RNASeq/ReadQuality/23T_ATTCAGAA-AGGCGAAG_L00M_R1_001.readquality.qual.boxplot.pdf
- RNASeq/ReadQuality/23T_ATTCAGAA-AGGCGAAG_L00M_R1_001.readquality.qual.heatmap.pdf
- RNASeq/ReadQuality/25D_ATTCAGAA-GTACTGAC_L00M_R1_001.readquality.qual.boxplot.pdf
- RNASeq/ReadQuality/25D_ATTCAGAA-GTACTGAC_L00M_R1_001.readquality.qual.heatmap.pdf
- RNASeq/ReadQuality/25T_ATTCAGAA-CAGGACGT_L00M_R1_001.readquality.qual.boxplot.pdf
- RNASeq/ReadQuality/25T_ATTCAGAA-CAGGACGT_L00M_R1_001.readquality.qual.heatmap.pdf
- RNASeq/ReadQuality/27D_GAATTCGT-ATAGAGGC_L00M_R1_001.readquality.qual.boxplot.pdf
- RNASeq/ReadQuality/27D_GAATTCGT-ATAGAGGC_L00M_R1_001.readquality.qual.heatmap.pdf
- RNASeq/ReadQuality/27T_GAATTCGT-TATAGCCT_L00M_R1_001.readquality.qual.boxplot.pdf
- RNASeq/ReadQuality/27T_GAATTCGT-TATAGCCT_L00M_R1_001.readquality.qual.heatmap.pdf
- RNASeq/ReadQuality/28D_GAATTCGT-GGCTCTGA_L00M_R1_001.readquality.qual.boxplot.pdf
- RNASeq/ReadQuality/28D_GAATTCGT-GGCTCTGA_L00M_R1_001.readquality.qual.heatmap.pdf
- RNASeq/ReadQuality/28T_GAATTCGT-CCTATCCT_L00M_R1_001.readquality.qual.boxplot.pdf
- RNASeq/ReadQuality/28T_GAATTCGT-CCTATCCT_L00M_R1_001.readquality.qual.heatmap.pdf
- RNASeq/ReadQuality/29D_GAATTCGT-TAATCTTA_L00M_R1_001.readquality.qual.boxplot.pdf
- RNASeq/ReadQuality/29D_GAATTCGT-TAATCTTA_L00M_R1_001.readquality.qual.heatmap.pdf
- RNASeq/ReadQuality/29T_GAATTCGT-AGGCGAAG_L00M_R1_001.readquality.qual.boxplot.pdf
- RNASeq/ReadQuality/29T_GAATTCGT-AGGCGAAG_L00M_R1_001.readquality.qual.heatmap.pdf
- RNASeq/ReadQuality/2D_ATTACTCG-GGCTCTGA_L00M_R1_001.readquality.qual.boxplot.pdf
- RNASeq/ReadQuality/2D_ATTACTCG-GGCTCTGA_L00M_R1_001.readquality.qual.heatmap.pdf
- RNASeq/ReadQuality/2T_ATTACTCG-CCTATCCT_L00M_R1_001.readquality.qual.boxplot.pdf
- RNASeq/ReadQuality/2T_ATTACTCG-CCTATCCT_L00M_R1_001.readquality.qual.heatmap.pdf
- RNASeq/ReadQuality/30D_GAATTCGT-GTACTGAC_L00M_R1_001.readquality.qual.boxplot.pdf
- RNASeq/ReadQuality/30D_GAATTCGT-GTACTGAC_L00M_R1_001.readquality.qual.heatmap.pdf
- RNASeq/ReadQuality/30T_GAATTCGT-CAGGACGT_L00M_R1_001.readquality.qual.boxplot.pdf
- RNASeq/ReadQuality/30T_GAATTCGT-CAGGACGT_L00M_R1_001.readquality.qual.heatmap.pdf
- RNASeq/ReadQuality/32D_CTGAAGCT-ATAGAGGC_L00M_R1_001.readquality.qual.boxplot.pdf
- RNASeq/ReadQuality/32D_CTGAAGCT-ATAGAGGC_L00M_R1_001.readquality.qual.heatmap.pdf
- RNASeq/ReadQuality/32T_CTGAAGCT-TATAGCCT_L00M_R1_001.readquality.qual.boxplot.pdf
- RNASeq/ReadQuality/32T_CTGAAGCT-TATAGCCT_L00M_R1_001.readquality.qual.heatmap.pdf
- RNASeq/ReadQuality/33D_CTGAAGCT-GGCTCTGA_L00M_R1_001.readquality.qual.boxplot.pdf
- RNASeq/ReadQuality/33D_CTGAAGCT-GGCTCTGA_L00M_R1_001.readquality.qual.heatmap.pdf
- RNASeq/ReadQuality/33T_CTGAAGCT-CCTATCCT_L00M_R1_001.readquality.qual.boxplot.pdf
- RNASeq/ReadQuality/33T_CTGAAGCT-CCTATCCT_L00M_R1_001.readquality.qual.heatmap.pdf
- RNASeq/ReadQuality/34D_CTGAAGCT-TAATCTTA_L00M_R1_001.readquality.qual.boxplot.pdf
- RNASeq/ReadQuality/34D_CTGAAGCT-TAATCTTA_L00M_R1_001.readquality.qual.heatmap.pdf
- RNASeq/ReadQuality/34T_CTGAAGCT-AGGCGAAG_L00M_R1_001.readquality.qual.boxplot.pdf
- RNASeq/ReadQuality/34T_CTGAAGCT-AGGCGAAG_L00M_R1_001.readquality.qual.heatmap.pdf
- RNASeq/ReadQuality/35D_CTGAAGCT-GTACTGAC_L00M_R1_001.readquality.qual.boxplot.pdf
- RNASeq/ReadQuality/35D_CTGAAGCT-GTACTGAC_L00M_R1_001.readquality.qual.heatmap.pdf
- RNASeq/ReadQuality/35T_CTGAAGCT-CAGGACGT_L00M_R1_001.readquality.qual.boxplot.pdf
- RNASeq/ReadQuality/35T_CTGAAGCT-CAGGACGT_L00M_R1_001.readquality.qual.heatmap.pdf
- RNASeq/ReadQuality/36D_TAATGCGC-ATAGAGGC_L00M_R1_001.readquality.qual.boxplot.pdf
- RNASeq/ReadQuality/36D_TAATGCGC-ATAGAGGC_L00M_R1_001.readquality.qual.heatmap.pdf
- RNASeq/ReadQuality/36T_TAATGCGC-TATAGCCT_L00M_R1_001.readquality.qual.boxplot.pdf
- RNASeq/ReadQuality/36T_TAATGCGC-TATAGCCT_L00M_R1_001.readquality.qual.heatmap.pdf
- RNASeq/ReadQuality/38D_TAATGCGC-GGCTCTGA_L00M_R1_001.readquality.qual.boxplot.pdf
- RNASeq/ReadQuality/38D_TAATGCGC-GGCTCTGA_L00M_R1_001.readquality.qual.heatmap.pdf
- RNASeq/ReadQuality/38T_TAATGCGC-CCTATCCT_L00M_R1_001.readquality.qual.boxplot.pdf
- RNASeq/ReadQuality/38T_TAATGCGC-CCTATCCT_L00M_R1_001.readquality.qual.heatmap.pdf
- RNASeq/ReadQuality/3D_ATTACTCG-TAATCTTA_L00M_R1_001.readquality.qual.boxplot.pdf
- RNASeq/ReadQuality/3D_ATTACTCG-TAATCTTA_L00M_R1_001.readquality.qual.heatmap.pdf
- RNASeq/ReadQuality/3T_ATTACTCG-AGGCGAAG_L00M_R1_001.readquality.qual.boxplot.pdf
- RNASeq/ReadQuality/3T_ATTACTCG-AGGCGAAG_L00M_R1_001.readquality.qual.heatmap.pdf
- RNASeq/ReadQuality/4D_ATTACTCG-GTACTGAC_L00M_R1_001.readquality.qual.boxplot.pdf
- RNASeq/ReadQuality/4D_ATTACTCG-GTACTGAC_L00M_R1_001.readquality.qual.heatmap.pdf
- RNASeq/ReadQuality/4T_ATTACTCG-CAGGACGT_L00M_R1_001.readquality.qual.boxplot.pdf
- RNASeq/ReadQuality/4T_ATTACTCG-CAGGACGT_L00M_R1_001.readquality.qual.heatmap.pdf
- RNASeq/ReadQuality/5D_TCCGGAGA-ATAGAGGC_L00M_R1_001.readquality.qual.boxplot.pdf
- RNASeq/ReadQuality/5D_TCCGGAGA-ATAGAGGC_L00M_R1_001.readquality.qual.heatmap.pdf
- RNASeq/ReadQuality/5T_TCCGGAGA-TATAGCCT_L00M_R1_001.readquality.qual.boxplot.pdf
- RNASeq/ReadQuality/5T_TCCGGAGA-TATAGCCT_L00M_R1_001.readquality.qual.heatmap.pdf
- RNASeq/ReadQuality/7D_TCCGGAGA-GGCTCTGA_L00M_R1_001.readquality.qual.boxplot.pdf
- RNASeq/ReadQuality/7D_TCCGGAGA-GGCTCTGA_L00M_R1_001.readquality.qual.heatmap.pdf
- RNASeq/ReadQuality/7T_TCCGGAGA-CCTATCCT_L00M_R1_001.readquality.qual.boxplot.pdf
- RNASeq/ReadQuality/7T_TCCGGAGA-CCTATCCT_L00M_R1_001.readquality.qual.heatmap.pdf
- RNASeq/ReadQuality/8D_TCCGGAGA-TAATCTTA_L00M_R1_001.readquality.qual.boxplot.pdf
- RNASeq/ReadQuality/8D_TCCGGAGA-TAATCTTA_L00M_R1_001.readquality.qual.heatmap.pdf
- RNASeq/ReadQuality/8T_TCCGGAGA-AGGCGAAG_L00M_R1_001.readquality.qual.boxplot.pdf
- RNASeq/ReadQuality/8T_TCCGGAGA-AGGCGAAG_L00M_R1_001.readquality.qual.heatmap.pdf
- RNASeq/ReadQuality/9D_TCCGGAGA-GTACTGAC_L00M_R1_001.readquality.qual.boxplot.pdf
- RNASeq/ReadQuality/9D_TCCGGAGA-GTACTGAC_L00M_R1_001.readquality.qual.heatmap.pdf
- RNASeq/ReadQuality/9T_TCCGGAGA-CAGGACGT_L00M_R1_001.readquality.qual.boxplot.pdf
- RNASeq/ReadQuality/9T_TCCGGAGA-CAGGACGT_L00M_R1_001.readquality.qual.heatmap.pdf
- RNASeq/ReadQuality/Icon_
- RNASeq/RPKMSaturation/
- RNASeq/RPKMSaturation/10D_CGCTCATT-ATAGAGGC_L00M_R1_001.pdfpkmsaturation.saturation.pdf
- RNASeq/RPKMSaturation/10T_CGCTCATT-TATAGCCT_L00M_R1_001.pdfpkmsaturation.saturation.pdf
- RNASeq/RPKMSaturation/11D_CGCTCATT-GGCTCTGA_L00M_R1_001.pdfpkmsaturation.saturation.pdf
- RNASeq/RPKMSaturation/11T_CGCTCATT-CCTATCCT_L00M_R1_001.pdfpkmsaturation.saturation.pdf
- RNASeq/RPKMSaturation/12D_CGCTCATT-TAATCTTA_L00M_R1_001.pdfpkmsaturation.saturation.pdf
- RNASeq/RPKMSaturation/12T_CGCTCATT-AGGCGAAG_L00M_R1_001.pdfpkmsaturation.saturation.pdf
- RNASeq/RPKMSaturation/13D_CGCTCATT-GTACTGAC_L00M_R1_001.pdfpkmsaturation.saturation.pdf
- RNASeq/RPKMSaturation/13T_CGCTCATT-CAGGACGT_L00M_R1_001.pdfpkmsaturation.saturation.pdf
- RNASeq/RPKMSaturation/15D_GAGATTCC-ATAGAGGC_L00M_R1_001.pdfpkmsaturation.saturation.pdf
- RNASeq/RPKMSaturation/15T_GAGATTCC-TATAGCCT_L00M_R1_001.pdfpkmsaturation.saturation.pdf
- RNASeq/RPKMSaturation/17D_GAGATTCC-GGCTCTGA_L00M_R1_001.pdfpkmsaturation.saturation.pdf
- RNASeq/RPKMSaturation/17T_GAGATTCC-CCTATCCT_L00M_R1_001.pdfpkmsaturation.saturation.pdf
- RNASeq/RPKMSaturation/18D_GAGATTCC-TAATCTTA_L00M_R1_001.pdfpkmsaturation.saturation.pdf
- RNASeq/RPKMSaturation/18T_GAGATTCC-AGGCGAAG_L00M_R1_001.pdfpkmsaturation.saturation.pdf
- RNASeq/RPKMSaturation/19D_GAGATTCC-GTACTGAC_L00M_R1_001.pdfpkmsaturation.saturation.pdf
- RNASeq/RPKMSaturation/19T_GAGATTCC-CAGGACGT_L00M_R1_001.pdfpkmsaturation.saturation.pdf
- RNASeq/RPKMSaturation/1D_ATTACTCG-ATAGAGGC_L00M_R1_001.pdfpkmsaturation.saturation.pdf
- RNASeq/RPKMSaturation/1T_ATTACTCG-TATAGCCT_L00M_R1_001.pdfpkmsaturation.saturation.pdf
- RNASeq/RPKMSaturation/20D_ATTCAGAA-ATAGAGGC_L00M_R1_001.pdfpkmsaturation.saturation.pdf
- RNASeq/RPKMSaturation/20T_ATTCAGAA-TATAGCCT_L00M_R1_001.pdfpkmsaturation.saturation.pdf
- RNASeq/RPKMSaturation/21D_ATTCAGAA-GGCTCTGA_L00M_R1_001.pdfpkmsaturation.saturation.pdf
- RNASeq/RPKMSaturation/21T_ATTCAGAA-CCTATCCT_L00M_R1_001.pdfpkmsaturation.saturation.pdf
- RNASeq/RPKMSaturation/23D_ATTCAGAA-TAATCTTA_L00M_R1_001.pdfpkmsaturation.saturation.pdf
- RNASeq/RPKMSaturation/23T_ATTCAGAA-AGGCGAAG_L00M_R1_001.pdfpkmsaturation.saturation.pdf
- RNASeq/RPKMSaturation/25D_ATTCAGAA-GTACTGAC_L00M_R1_001.pdfpkmsaturation.saturation.pdf
- RNASeq/RPKMSaturation/25T_ATTCAGAA-CAGGACGT_L00M_R1_001.pdfpkmsaturation.saturation.pdf
- RNASeq/RPKMSaturation/27D_GAATTCGT-ATAGAGGC_L00M_R1_001.pdfpkmsaturation.saturation.pdf
- RNASeq/RPKMSaturation/27T_GAATTCGT-TATAGCCT_L00M_R1_001.pdfpkmsaturation.saturation.pdf
- RNASeq/RPKMSaturation/28D_GAATTCGT-GGCTCTGA_L00M_R1_001.pdfpkmsaturation.saturation.pdf
- RNASeq/RPKMSaturation/28T_GAATTCGT-CCTATCCT_L00M_R1_001.pdfpkmsaturation.saturation.pdf
- RNASeq/RPKMSaturation/29D_GAATTCGT-TAATCTTA_L00M_R1_001.pdfpkmsaturation.saturation.pdf
- RNASeq/RPKMSaturation/29T_GAATTCGT-AGGCGAAG_L00M_R1_001.pdfpkmsaturation.saturation.pdf
- RNASeq/RPKMSaturation/2D_ATTACTCG-GGCTCTGA_L00M_R1_001.pdfpkmsaturation.saturation.pdf
- RNASeq/RPKMSaturation/2T_ATTACTCG-CCTATCCT_L00M_R1_001.pdfpkmsaturation.saturation.pdf
- RNASeq/RPKMSaturation/30D_GAATTCGT-GTACTGAC_L00M_R1_001.pdfpkmsaturation.saturation.pdf
- RNASeq/RPKMSaturation/30T_GAATTCGT-CAGGACGT_L00M_R1_001.pdfpkmsaturation.saturation.pdf
- RNASeq/RPKMSaturation/32D_CTGAAGCT-ATAGAGGC_L00M_R1_001.pdfpkmsaturation.saturation.pdf
- RNASeq/RPKMSaturation/32T_CTGAAGCT-TATAGCCT_L00M_R1_001.pdfpkmsaturation.saturation.pdf
- RNASeq/RPKMSaturation/33D_CTGAAGCT-GGCTCTGA_L00M_R1_001.pdfpkmsaturation.saturation.pdf
- RNASeq/RPKMSaturation/33T_CTGAAGCT-CCTATCCT_L00M_R1_001.pdfpkmsaturation.saturation.pdf
- RNASeq/RPKMSaturation/34D_CTGAAGCT-TAATCTTA_L00M_R1_001.pdfpkmsaturation.saturation.pdf
- RNASeq/RPKMSaturation/34T_CTGAAGCT-AGGCGAAG_L00M_R1_001.pdfpkmsaturation.saturation.pdf
- RNASeq/RPKMSaturation/35D_CTGAAGCT-GTACTGAC_L00M_R1_001.pdfpkmsaturation.saturation.pdf
- RNASeq/RPKMSaturation/35T_CTGAAGCT-CAGGACGT_L00M_R1_001.pdfpkmsaturation.saturation.pdf
- RNASeq/RPKMSaturation/36D_TAATGCGC-ATAGAGGC_L00M_R1_001.pdfpkmsaturation.saturation.pdf
- RNASeq/RPKMSaturation/36T_TAATGCGC-TATAGCCT_L00M_R1_001.pdfpkmsaturation.saturation.pdf
- RNASeq/RPKMSaturation/38D_TAATGCGC-GGCTCTGA_L00M_R1_001.pdfpkmsaturation.saturation.pdf
- RNASeq/RPKMSaturation/38T_TAATGCGC-CCTATCCT_L00M_R1_001.pdfpkmsaturation.saturation.pdf
- RNASeq/RPKMSaturation/3D_ATTACTCG-TAATCTTA_L00M_R1_001.pdfpkmsaturation.saturation.pdf
- RNASeq/RPKMSaturation/3T_ATTACTCG-AGGCGAAG_L00M_R1_001.pdfpkmsaturation.saturation.pdf
- RNASeq/RPKMSaturation/4D_ATTACTCG-GTACTGAC_L00M_R1_001.pdfpkmsaturation.saturation.pdf
- RNASeq/RPKMSaturation/4T_ATTACTCG-CAGGACGT_L00M_R1_001.pdfpkmsaturation.saturation.pdf
- RNASeq/RPKMSaturation/5D_TCCGGAGA-ATAGAGGC_L00M_R1_001.pdfpkmsaturation.saturation.pdf
- RNASeq/RPKMSaturation/5T_TCCGGAGA-TATAGCCT_L00M_R1_001.pdfpkmsaturation.saturation.pdf
- RNASeq/RPKMSaturation/7D_TCCGGAGA-GGCTCTGA_L00M_R1_001.pdfpkmsaturation.saturation.pdf
- RNASeq/RPKMSaturation/7T_TCCGGAGA-CCTATCCT_L00M_R1_001.pdfpkmsaturation.saturation.pdf
- RNASeq/RPKMSaturation/8D_TCCGGAGA-TAATCTTA_L00M_R1_001.pdfpkmsaturation.saturation.pdf
- RNASeq/RPKMSaturation/8T_TCCGGAGA-AGGCGAAG_L00M_R1_001.pdfpkmsaturation.saturation.pdf
- RNASeq/RPKMSaturation/9D_TCCGGAGA-GTACTGAC_L00M_R1_001.pdfpkmsaturation.saturation.pdf
- RNASeq/RPKMSaturation/9T_TCCGGAGA-CAGGACGT_L00M_R1_001.pdfpkmsaturation.saturation.pdf
- RNASeq/RPKMSaturation/Icon_
