# Supplementary material for: Temporal dynamics of neurogenomic plasticity in response to social interactions in male threespined sticklebacks
Source: PLoS Genet. 2017 Jul 13;13(7):e1006840. doi: 10.1371/journal.pgen.1006840 (PMC5509087; doi:10.1371/journal.pgen.1006840)
Supplement: S1 Data — This directory contains six subdirectories. The subdirectory “correlation” contains correlation heatmaps among all samples in diencephalon and telencephalon respectively. The subdirectory “mapping_stat” contains read mapping information on genomic features for each sample. The subdirectory “MDS” shows three dimensional MDS plots of the samples. The subdirectory “ReadDuplication” contains read duplication distributions for each sample. The subdirectory “ReadQuality” contains reads quality information for each sample plotted as both boxplots and heatmaps. The subdirectory “RPKMSaturation” contains information about read depth saturation for each sample as assessed by RPKM resamplings. All transcripts were divided into four quantiles based on their expression and a relative difference of observed and real RPKM values are plotted for each sample. (ZIP) [file pgen.1006840.s015.zip › RNASeq/mapping_stat/map.stat.xlsx]

## Sheet: Sheet1
mapping.info	no_feature	ambiguous	too_low_aQual	not_aligned	alignment_not_unique	feature
11D_CGCTCATT-GGCTCTGA_L00M_R1_001	41618548	24761	0	0	8715234	55346273
11T_CGCTCATT-CCTATCCT_L00M_R1_001	33287781	16973	0	0	5407172	43479751
12T_CGCTCATT-AGGCGAAG_L00M_R1_001	38698267	19618	0	0	8291092	49267538
5D_TCCGGAGA-ATAGAGGC_L00M_R1_001	20155711	11260	0	0	4040757	26409187
5T_TCCGGAGA-TATAGCCT_L00M_R1_001	18952339	8926	0	0	3357467	24396688
12D_CGCTCATT-TAATCTTA_L00M_R1_001	34034501	18052	0	0	5974553	42840019
17D_GAGATTCC-GGCTCTGA_L00M_R1_001	24716558	12833	0	0	4722390	32858871
17T_GAGATTCC-CCTATCCT_L00M_R1_001	33598857	15588	0	0	6118138	43886804
18D_GAGATTCC-TAATCTTA_L00M_R1_001	39811856	23666	0	0	7002881	52614759
18T_GAGATTCC-AGGCGAAG_L00M_R1_001	36472108	18687	0	0	5375473	45920192
23D_ATTCAGAA-TAATCTTA_L00M_R1_001	26956124	16336	0	0	4654253	35260523
23T_ATTCAGAA-AGGCGAAG_L00M_R1_001	26804816	13818	0	0	5451815	32878579
30D_GAATTCGT-GTACTGAC_L00M_R1_001	15171720	7448	0	0	2773571	19645457
30T_GAATTCGT-CAGGACGT_L00M_R1_001	26461462	11190	0	0	3655305	33852013
33D_CTGAAGCT-GGCTCTGA_L00M_R1_001	27967082	17231	0	0	4740815	36871855
33T_CTGAAGCT-CCTATCCT_L00M_R1_001	29432980	15979	0	0	4539510	39885114
34D_CTGAAGCT-TAATCTTA_L00M_R1_001	28462746	16031	0	0	5048082	37361094
34T_CTGAAGCT-AGGCGAAG_L00M_R1_001	23759547	11204	0	0	4382455	32053663
38D_TAATGCGC-GGCTCTGA_L00M_R1_001	22135302	11630	0	0	3817362	28263301
38T_TAATGCGC-CCTATCCT_L00M_R1_001	20463021	10462	0	0	3424851	24972337
3D_ATTACTCG-TAATCTTA_L00M_R1_001	25312275	14264	0	0	4197504	33201427
3T_ATTACTCG-AGGCGAAG_L00M_R1_001	20710135	10428	0	0	4678983	27724579
4D_ATTACTCG-GTACTGAC_L00M_R1_001	14597836	8037	0	0	2950318	19049398
4T_ATTACTCG-CAGGACGT_L00M_R1_001	16271934	7944	0	0	3536010	20969497
7D_TCCGGAGA-GGCTCTGA_L00M_R1_001	23249953	13263	0	0	4606464	30079818
7T_TCCGGAGA-CCTATCCT_L00M_R1_001	29367882	13930	0	0	5322458	37161592
8D_TCCGGAGA-TAATCTTA_L00M_R1_001	24840209	13856	0	0	6690413	34964110
8T_TCCGGAGA-AGGCGAAG_L00M_R1_001	28316151	12581	0	0	5367308	36479889
15D_GAGATTCC-ATAGAGGC_L00M_R1_001	17649354	7946	0	0	3005930	23220807
15T_GAGATTCC-TATAGCCT_L00M_R1_001	15311807	6221	0	0	2481826	20057113
21D_ATTCAGAA-GGCTCTGA_L00M_R1_001	23498115	13539	0	0	4428943	31278710
21T_ATTCAGAA-CCTATCCT_L00M_R1_001	22705004	11363	0	0	3834448	30169020
27D_GAATTCGT-ATAGAGGC_L00M_R1_001	29096439	18442	0	0	5754823	36166843
27T_GAATTCGT-TATAGCCT_L00M_R1_001	19312492	10112	0	0	3053083	23688704
35D_CTGAAGCT-GTACTGAC_L00M_R1_001	16826201	8582	0	0	3060991	21367784
35T_CTGAAGCT-CAGGACGT_L00M_R1_001	23487482	8715	0	0	4699746	29407363
36D_TAATGCGC-ATAGAGGC_L00M_R1_001	19036980	10246	0	0	3697343	24713737
36T_TAATGCGC-TATAGCCT_L00M_R1_001	14113871	6316	0	0	2546752	17718168
28D_GAATTCGT-GGCTCTGA_L00M_R1_001	34527414	19299	0	0	6629863	43265162
28T_GAATTCGT-CCTATCCT_L00M_R1_001	25979999	13699	0	0	4339931	33040854
10D_CGCTCATT-ATAGAGGC_L00M_R1_001	19396910	10123	0	0	3653290	25915032
10T_CGCTCATT-TATAGCCT_L00M_R1_001	17670452	7974	0	0	3375294	22591537
1D_ATTACTCG-ATAGAGGC_L00M_R1_001	18936934	10543	0	0	3245246	24595237
1T_ATTACTCG-TATAGCCT_L00M_R1_001	17142516	7675	0	0	2983845	21619999
2D_ATTACTCG-GGCTCTGA_L00M_R1_001	24816679	13050	0	0	3971867	33421349
2T_ATTACTCG-CCTATCCT_L00M_R1_001	17925827	8465	0	0	2668231	23185098
9D_TCCGGAGA-GTACTGAC_L00M_R1_001	15189437	7796	0	0	3097844	20115700
9T_TCCGGAGA-CAGGACGT_L00M_R1_001	22988423	11065	0	0	5212103	31436257
13D_CGCTCATT-GTACTGAC_L00M_R1_001	16297629	8598	0	0	2749505	19166338
13T_CGCTCATT-CAGGACGT_L00M_R1_001	28143332	12607	0	0	3990645	33439950
19D_GAGATTCC-GTACTGAC_L00M_R1_001	17464933	10622	0	0	2743782	21769187
19T_GAGATTCC-CAGGACGT_L00M_R1_001	20689755	10881	0	0	3300116	23108791
20D_ATTCAGAA-ATAGAGGC_L00M_R1_001	25478271	14012	0	0	4624687	32325890
20T_ATTCAGAA-TATAGCCT_L00M_R1_001	19942869	9680	0	0	3531791	24782614
25D_ATTCAGAA-GTACTGAC_L00M_R1_001	15398706	8077	0	0	2832180	19889808
25T_ATTCAGAA-CAGGACGT_L00M_R1_001	24102800	10481	0	0	4858896	30189236
29D_GAATTCGT-TAATCTTA_L00M_R1_001	25792414	13999	0	0	5049309	34714213
29T_GAATTCGT-AGGCGAAG_L00M_R1_001	34912788	16009	0	0	7325193	46878747
32D_CTGAAGCT-ATAGAGGC_L00M_R1_001	22277673	13484	0	0	3518875	29368969
32T_CTGAAGCT-TATAGCCT_L00M_R1_001	14790677	7491	0	0	2194730	18191290
